# Supplementary material for: The transcription regulator ATF4 is a mediator of skeletal muscle aging
Source: GeroScience. 2023 Apr 4;45(4):2525–43. doi: 10.1007/s11357-023-00772-y (PMC10071239; doi:10.1007/s11357-023-00772-y)
Supplement: Supplementary file 8 — RNAs from 6-month and 22-month-old ATF4 mKO and littermate control mouse tibialis anterior muscles as assessed by RNA-seq (20,425 unique transcripts). (XLSX 8132 kb) [file 11357_2023_772_MOESM8_ESM.xlsx]

## Sheet: Table S1
Table S1. RNAs from 6-month and 22-month-old ATF4 mKO and littermate control mouse tibialis anterior muscles as assessed by RNA-seq (20,425 unique transcripts).
				DEseq2												Normalized read counts
				6mo_mKO vs 6mo_Ctrl			22mo_mKO vs 22mo_Ctrl			22mo_Ctrl vs 6mo_Ctrl			22mo_mKO vs 6mo_mKO			6mo_Ctrl				6mo_mKO				22mo_Ctrl				22mo_mKO
ENTREZID	ENSEMBL	Gene symbol	Gene product	log2(FC)	P-value	P-adj	log2(FC)	P-value	P-adj	log2(FC)	P-value	P-adj	log2(FC)	P-value	P-adj	#1	#2	#3	#4	#1	#2	#3	#4	#1	#2	#3	#4	#1	#2	#3	#4
11911	ENSMUSG00000042406	Atf4	activating transcription factor 4	-3.23677	0	0	-2.87538	2.95e-132	2.13e-128	-0.208573	0.037144	0.0939225	-0.174457	0.236366	0.369272	4409.72	4156.02	4330.74	3947.03	344.755	313.569	287.95	274.254	4367.79	3491.11	3562.84	3133.64	360.214	222.494	241.867	248.617
239556	ENSMUSG00000022416	Cacna1i	calcium channel, voltage-dependent, alpha 1I subunit	3.40009	0	0	4.29356	0	0	0.971623	0.000258466	0.00135406	-0.018319	0.874416	0.922582	19.0819	12.2622	17.095	18.4214	2553.91	1883.05	2194.67	1673.31	47.3883	28.7137	35.9443	46.4243	2008.02	1849.15	2374.79	1966.44
234734	ENSMUSG00000031960	Aars	alanyl-tRNA synthetase	-1.32945	2e-274	7.74e-271	-1.15173	1.42e-40	5.12e-37	-0.183452	0.050554	0.120148	-0.0561799	0.262515	0.398872	6645.03	6190.68	6319.46	6432.95	2436.87	2433.03	2348.12	2448.57	6578.91	4850.22	5809.91	5279.61	2357.5	2239.84	2274.2	2426.55
27267	ENSMUSG00000010755	Cars	cysteinyl-tRNA synthetase	-1.71691	8.83e-221	2.56e-217	-1.71593	1.46e-74	7.02e-71	-0.0582751	0.55133	0.697722	-0.0601061	0.451825	0.594509	2130.81	1922.54	2150.17	2069.02	552.515	503.187	552.22	526.102	2379.5	1884.34	1894.16	1795.46	520.31	509.926	481.594	533.234
107503	ENSMUSG00000038539	Atf5	activating transcription factor 5	-1.51	1.82e-140	4.22e-137	-1.4719	2.4e-33	6.92e-30	0.0488012	0.732291	0.831813	-0.136427	0.204355	0.330908	3036.74	2852.72	2882.41	2645.9	882.754	761.758	914.999	754.648	3807.2	2329.4	3329.75	2390.85	847.334	605.737	779.112	773.976
107271	ENSMUSG00000028811	Yars	tyrosyl-tRNA synthetase	-1.03647	7.84e-112	1.52e-108	-0.914756	6.93e-27	1.67e-23	-0.25914	0.0025706	0.0101122	-0.135151	0.0392143	0.0872326	2340.71	2283.4	2216.65	2389.94	1038.8	1038.39	1058.03	1080.88	2190.95	1739.57	1985.65	1786.18	1019.14	967.689	957.837	888.723
216443	ENSMUSG00000040354	Mars1	methionine-tRNA synthetase 1	-0.952117	5.28e-97	8.75e-94	-0.951278	9.67e-24	1.99e-20	-0.0219618	0.832683	0.897583	-0.0660191	0.266713	0.40369	3191.21	3055.05	3069.5	3021.11	1486.08	1427.48	1499.42	1605.19	3725.53	2736.18	3033.48	2676.36	1400.83	1460.58	1415.89	1470.33
105148	ENSMUSG00000037851	Iars	isoleucine-tRNA synthetase	-0.826672	2.52e-87	3.66e-84	-0.809165	9.36e-20	1.69e-16	0.127288	0.191939	0.333957	0.11861	0.0255096	0.0605154	4703.22	4279.52	4477.94	4279.59	2327.1	2447.81	2419.16	2408.24	5848.93	4296.29	4697.81	4618.06	2668.91	2665.67	2666.96	2428.8
70223	ENSMUSG00000024587	Nars	asparaginyl-tRNA synthetase	-0.660072	2.45e-73	3.17e-70	-0.612529	1.44e-12	1.48e-09	0.0270643	0.769919	0.859234	0.0522084	0.306249	0.447922	5919.92	5690.55	5623.31	5609.81	3605.41	3549.4	3408.04	3559.03	6922.72	5264.18	5856.74	5294.7	3802.26	3744.07	3433.23	3667.39
20226	ENSMUSG00000068739	Sars	seryl-aminoacyl-tRNA synthetase	-0.755196	8.23e-71	9.55e-68	-0.712303	1.09e-16	1.57e-13	-0.264588	0.00286463	0.0110988	-0.235844	4.2e-05	0.000199543	4873.14	4516.88	4695.43	4452.17	2580.22	2609.52	2598.18	2778.39	4469.62	3750.73	3811.19	3378.53	2155.43	2358.01	2327.71	2121.68
66538	ENSMUSG00000051518	Rps19bp1	ribosomal protein S19 binding protein 1	-1.43138	7.87e-67	8.3e-64	-1.12428	1.55e-16	2.03e-13	-0.347087	0.0129095	0.039558	0.663546	0.0066874	0.0188616	207.174	251.376	246.928	250.143	29.032	23.8049	37.8881	27.7839	203.669	205.782	184.078	149.718	62.4762	62.8093	37.4573	41.6237
100040220	NA	Gm9892	eukaryotic translation initiation factor 2, subunit 2 (beta) pseudogene	-0.64338	1.26e-43	1.22e-40	-0.392676	9.08e-06	0.00501535	0.078642	0.367785	0.533289	0.353525	3.89e-07	2.63e-06	2439.75	2324.57	2361.96	2327.89	1391.72	1408.6	1463.43	1547.83	2825.15	2301.88	2230.73	2658.95	1994.36	1887.47	1889.99	1671.7
353172	ENSMUSG00000029777	Gars	glycyl-tRNA synthetase	-0.57176	1.43e-41	1.28e-38	-0.583599	1.93e-11	1.64e-08	0.0815408	0.3546	0.52009	0.059108	0.32972	0.474028	3163.95	3078.7	3182.52	3039.53	1964.2	2069.39	1979.66	2133.99	3902.98	3147.74	3020.41	3162.66	2235.48	1990.73	2215.33	2049.69
12611	ENSMUSG00000056216	Cebpg	CCAAT/enhancer binding protein (C/EBP), gamma	-0.856457	8.75e-40	7.25e-37	-0.87333	5.37e-18	8.61e-15	0.0978721	0.429882	0.593164	0.138911	0.0552962	0.115875	3422.92	2775.64	2587.04	2759.33	1347.27	1333.9	1369.66	1506.61	3774.93	2915.64	3156.56	2569.59	1450.62	1631.98	1626.72	1417.46
67204	ENSMUSG00000074656	Eif2s2	eukaryotic translation initiation factor 2, subunit 2 (beta)	-0.584904	1.03e-39	7.94e-37	-0.449804	3.07e-10	2.46e-07	0.00428191	0.949489	0.971609	0.168707	0.00780075	0.0216059	4825.89	4835.7	4742.92	4487.07	3023.86	2872.19	3079.36	3213.97	4955.61	4302.27	4744.65	4989.46	3589.45	3657.84	3188.15	3279.27
20918	ENSMUSG00000035530	Eif1	eukaryotic translation initiation factor 1	-0.434376	6.6e-33	4.79e-30	-0.358997	1.48e-08	9.69e-06	0.336206	4.09e-07	3.96e-06	0.432008	2.79e-24	8.73e-23	16229.6	15877.8	17012.4	15671.8	11929.4	12168.4	11441.3	11695.2	22389.5	19982.3	20819.4	19008.4	15599.5	16410.3	15500.9	16307.5
12862	ENSMUSG00000030785	Cox6a2	cytochrome c oxidase subunit 6A2	-0.367043	7.77e-21	5.3e-18	-0.252316	0.00207473	0.175482	-0.193531	0.0043913	0.0159684	-0.0678279	0.33642	0.48094	31386.9	29467	30576.3	29489.8	23534.1	24216.2	21671.1	22941.5	29184.1	25330.3	26764.3	24551.5	19103.1	22196.2	24082.9	22711.9
107045	ENSMUSG00000024493	Lars	leucyl-tRNA synthetase	-0.384629	2.5e-19	1.61e-16	-0.32648	0.000175601	0.0449949	0.212254	0.0296615	0.0786215	0.279185	9.09e-09	7.82e-08	2382.51	2315.81	2295.48	2186.33	1734.66	1699.18	1711.6	1752.18	3161.91	2286.33	2618.49	2628.78	2128.1	2095.06	2112.59	2042.94
13685	ENSMUSG00000031490	Eif4ebp1	eukaryotic translation initiation factor 4E binding protein 1	-0.551085	2.97e-18	1.82e-15	-0.508038	0.00012056	0.0378478	0.054589	0.746367	0.841845	-0.0202188	0.850228	0.906582	1440.23	1385.63	1358.1	1236.17	802.009	903.767	764.393	940.173	1580.95	1960.91	1129.52	991.16	714.572	995.367	783.393	870.723
64209	ENSMUSG00000031770	Herpud1	homocysteine-inducible, endoplasmic reticulum stress-inducible, ubiquitin-like domain member 1	-0.426592	4.95e-18	2.87e-15	-0.355877	0.000177813	0.0449949	-0.381326	0.000377639	0.00189741	-0.312232	3.49e-07	2.38e-06	6010.78	5446.18	5724.93	5557.45	3741.5	4050.95	4379.87	4228.54	5306.48	3614.34	4266.48	4172.39	3165.79	3477.93	3271.63	3270.27
17768	ENSMUSG00000005667	Mthfd2	methylenetetrahydrofolate dehydrogenase (NAD+ dependent), methenyltetrahydrofolate cyclohydrolase	-0.699522	1.83e-17	1.01e-14	-0.721122	1.06e-07	6.63e-05	0.422783	0.110064	0.218934	-0.148984	0.419203	0.564782	192.636	212.837	190.894	220.087	88.9105	82.9069	102.298	69.0117	602.94	165.104	212.398	207.749	81.0239	60.6801	81.3359	83.2474
227696	ENSMUSG00000079484	Phyhd1	phytanoyl-CoA dioxygenase domain containing 1	-0.605509	4.49e-17	2.37e-14	-0.813324	3.7e-10	2.81e-07	-0.108296	0.522201	0.674514	-0.469816	1.56e-05	8.05e-05	558.826	675.299	598.325	620.511	332.961	340.657	322.049	404.212	794.51	453.437	592.536	424.783	246.976	261.883	235.446	257.617
68048	ENSMUSG00000030609	Aen	apoptosis enhancing nuclease	0.401165	5.95e-17	3e-14	0.397252	2.66e-09	1.92e-06	-0.149622	0.0468571	0.112954	-0.15342	0.0034166	0.0103985	1483.84	1357.6	1521.46	1412.63	1947.87	1901.11	2033.65	1970.87	1388.38	1198.8	1297.26	1324.25	1776.67	1738.43	1826.85	1713.32
56454	ENSMUSG00000025007	Aldh18a1	aldehyde dehydrogenase 18 family, member A1	-0.668545	3.65e-16	1.76e-13	-1.08833	1.23e-15	1.48e-12	-0.0977025	0.550208	0.696671	-0.648663	0.000659134	0.00240688	212.626	225.1	237.431	191.971	85.2815	84.5486	116.506	98.5882	270.214	192.621	166.651	177.573	72.2381	56.4219	56.7211	48.3735
27224	ENSMUSG00000028668	Eloa	elongin A	0.296194	1.21e-15	5.63e-13	0.352013	1.03e-08	7.09e-06	0.402461	1.13e-10	1.9e-09	0.478379	3.1e-28	1.2e-26	2753.24	2777.4	2704.81	2665.29	3374.06	3430.38	3417.51	3334.07	3938.27	3464.79	3520.36	3556.1	4577.36	4889.54	4726.04	4724.85
56219	ENSMUSG00000028838	Extl1	exostosin-like glycosyltransferase 1	-0.343143	3.79e-13	1.69e-10	-0.227592	0.0316526	0.468204	-0.25171	0.0442263	0.10789	-0.145294	0.0126496	0.03305	2761.42	2491.86	2654.48	2765.15	2069.44	2167.07	1974.92	2014.78	2675.93	1678.56	2431.14	2132.04	1792.29	1899.18	1956.34	1787.57
15526	ENSMUSG00000024359	Hspa9	heat shock protein 9	-0.261936	6.95e-13	2.99e-10	-0.216258	0.0362905	0.491973	0.033315	0.776235	0.863167	0.066467	0.238105	0.371298	26862.7	25393.3	25252.2	25661	21512.7	22334.8	21032.7	20421.2	33857.4	21669.3	25359.2	25029.7	22314.7	21080.5	24375.1	21600.5
56347	ENSMUSG00000030738	Eif3c	eukaryotic translation initiation factor 3, subunit C	-0.250411	4.5e-12	1.87e-09	-0.284256	6.95e-05	0.0257302	0.248439	0.000693593	0.00326843	0.224588	1.42e-06	8.79e-06	8064.35	7886.37	8094.49	8069.55	6453.27	6630.09	6695.78	7002.45	10813.6	9090.28	9586.24	8836.87	7927.65	8023.62	7905.64	7461.9
14664	ENSMUSG00000028542	Slc6a9	solute carrier family 6 (neurotransmitter transporter, glycine), member 9	-0.496033	9.46e-12	3.79e-09	-0.525367	9.21e-05	0.0316499	-0.336346	0.0173852	0.0506064	-0.46587	0.00330411	0.0101038	362.555	335.46	337.152	378.124	209.575	225.737	214.068	238.404	349.867	250.048	283.198	222.837	117.143	168.201	207.621	137.246
110960	ENSMUSG00000022241	Tars	threonyl-tRNA synthetase	-0.308901	1.45e-11	5.62e-09	-0.260495	0.000140879	0.0414592	0.0611413	0.301904	0.464473	0.13525	0.0318131	0.0733634	2000.87	2010.13	1969.72	2098.1	1648.47	1581.8	1531.63	1641.94	2231.28	2093.71	2048.83	2076.33	1840.12	1809.76	1782.97	1605.33
210044	ENSMUSG00000021536	Adcy2	adenylate cyclase 2	-0.287248	2.09e-11	7.82e-09	-0.309764	0.00452263	0.250208	0.278504	0.0180828	0.052236	0.22892	0.00263191	0.00827447	2725.07	2603.97	2764.64	2554.76	2117.52	2142.45	2238.24	2104.41	4191.34	2988.62	3045.46	2809.83	2398.5	2234.52	2870.3	2603.17
216188	ENSMUSG00000020256	Aldh1l2	aldehyde dehydrogenase 1 family, member L2	-0.533983	6.94e-11	2.52e-08	-0.886703	3.36e-12	3.23e-09	0.0419321	0.76509	0.855848	-0.256237	0.139823	0.244715	278.05	215.465	244.079	213.301	136.087	129.696	98.5092	136.231	260.131	208.174	233.093	280.867	128.857	86.2297	89.8976	107.997
14783	ENSMUSG00000020176	Grb10	growth factor receptor bound protein 10	-0.445179	8.33e-11	2.93e-08	-0.57049	3.67e-05	0.0155714	0.434007	0.0824899	0.17517	-0.217756	0.0412842	0.0911041	1412.97	1310.31	1360.95	1277.86	986.181	842.203	757.763	1029.8	1644.47	3292.5	1548.87	1296.4	726.286	747.324	888.274	735.727
227753	ENSMUSG00000026879	Gsn	gelsolin	0.236181	9.91e-11	3.38e-08	0.259688	0.0318383	0.468204	-0.978605	2.85e-12	5.81e-11	-0.902187	4.73e-27	1.73e-25	32621.8	33836.8	31191.7	32393.6	38611.6	37822	38318.2	39973.9	11211.9	15620.3	20604.8	16389	22011.2	19741.3	16902.9	23296.9
20539	ENSMUSG00000040010	Slc7a5	solute carrier family 7 (cationic amino acid transporter, y+ system), member 5	-0.534318	1.18e-10	3.9e-08	-0.950733	5.09e-12	4.6e-09	0.286885	0.0636615	0.143514	-0.219717	0.318009	0.460717	165.376	148.023	147.207	150.28	51.7132	81.2652	84.3011	71.7005	198.628	235.692	169.919	153.2	41	57.4865	66.353	78.7476
100042049	NA	Gm15421	ribosomal protein L22 like 1 pseudogene	-0.409532	3.21e-10	1.04e-07	-0.333048	0.0019755	0.172898	0.337203	0.000664452	0.00315067	0.45031	2.91e-05	0.000143258	729.654	799.673	741.733	844.477	495.358	572.961	579.689	548.509	916.51	1147.35	912.767	994.641	786.81	905.944	663.53	670.479
16800	ENSMUSG00000028059	Arhgef2	rho/rac guanine nucleotide exchange factor (GEF) 2	-0.35274	3.65e-10	1.14e-07	-0.829578	2.8e-14	3.11e-11	0.121846	0.278088	0.437376	-0.463765	1.87e-07	1.34e-06	1323.92	1129.88	1290.67	1227.45	962.592	972.72	932.048	885.501	1417.62	1513.45	1438.86	1067.76	655.024	574.865	726.672	750.352
73192	ENSMUSG00000034667	Xpot	exportin, tRNA (nuclear export receptor for tRNAs)	-0.301902	5.01e-10	1.53e-07	-0.26028	0.000538725	0.0849213	0.137958	0.0649411	0.145788	0.204974	0.00136087	0.00461386	1356.63	1343.59	1382.8	1304.04	1100.49	1100.77	1024.87	1053.1	1643.47	1386.63	1487.88	1428.71	1319.81	1219.99	1217.9	1181.21
12350	ENSMUSG00000027559	Car3	carbonic anhydrase 3	-0.293517	1.16e-09	3.38e-07	0.0679865	0.534564	0.919449	0.314151	0.00443851	0.0161015	0.734884	7.28e-17	1.4e-15	28141.2	28567.5	32156.7	30174.3	22365.5	25262	24183.1	23419.2	28829.2	40332	38426.6	41795.8	34085.7	44478.5	45270.9	36158.6
14972	ENSMUSG00000061232	H2-K1	histocompatibility 2, K1, K region	-0.256982	1.54e-09	4.36e-07	-0.172362	0.214964	0.777238	-0.132904	0.574931	0.716079	-0.240262	9.7e-05	0.000430203	3700.06	3793.41	3562.41	3745.36	3215.29	3040.47	3062.31	2918.21	2148.61	5416.12	2544.42	3190.51	2532.24	2515.56	2458.27	2841.66
18104	ENSMUSG00000003849	Nqo1	NAD(P)H dehydrogenase, quinone 1	-0.34225	1.71e-08	4.73e-06	0.0106744	0.911863	0.987518	-0.0650186	0.486358	0.644218	0.362163	6.15e-05	0.000284345	868.679	876.75	974.416	961.792	708.562	684.598	643.151	742.1	966.923	863.804	920.392	770.644	926.405	934.687	757.708	970.845
768271	NA	BE949265	cDNA sequence BE949265	0.467017	1.79e-08	4.83e-06	0.540571	0.000108065	0.0354673	-0.636503	0.00775894	0.0259424	-0.557143	0.000531947	0.00198566	60.8802	72.6975	55.0839	78.5334	124.293	120.666	136.397	136.231	54.4461	23.9281	41.3904	37.1395	90.7858	103.263	73.8445	74.2477
26362	ENSMUSG00000002602	Axl	AXL receptor tyrosine kinase	0.294223	2.45e-08	6.47e-06	-0.0422125	0.746201	0.964458	-0.100463	0.532985	0.683103	-0.471958	2.28e-06	1.36e-05	1534.73	1496.87	1495.81	1536.73	2011.37	1727.09	2012.81	1894.69	934.658	1896.3	1537.98	1275.51	1642.93	1223.18	1181.51	1420.83
68028	ENSMUSG00000039221	Rpl22l1	ribosomal protein L22 like 1	-0.37981	2.56e-08	6.61e-06	-0.307243	0.00697183	0.296118	-0.203804	0.0843054	0.178322	-0.0952917	0.370738	0.516234	581.542	692.816	605.923	659.293	417.335	479.382	439.502	481.29	465.817	648.451	509.756	577.983	444.167	489.699	363.871	400.488
21402	ENSMUSG00000036309	Skp1	S-phase kinase-associated protein 1	-0.194273	2.77e-08	6.99e-06	-0.1112	0.0459573	0.532344	0.193472	0.000234272	0.00123937	0.297213	8.9e-11	9.71e-10	7369.23	7324.93	7207.45	7506.24	6320.81	6385.47	6248.7	6608.99	8866.65	8036.25	8263.92	8571.09	8105.31	7977.84	7920.62	7441.65
50709	ENSMUSG00000051627	H1f4	H1.4 linker histone, cluster member	0.381391	4.76e-08	1.18e-05	0.288133	0.0140541	0.380206	0.287496	0.0428945	0.105489	0.190215	0.0522696	0.110527	275.324	302.176	296.313	331.586	420.964	427.668	445.186	407.797	396.247	278.762	375.781	438.71	430.5	484.377	468.752	565.858
171210	ENSMUSG00000021226	Acot2	acyl-CoA thioesterase 2	-0.430252	6.3e-08	1.52e-05	-0.216988	0.105899	0.666509	0.704976	1.62e-06	1.41e-05	1.01141	4.36e-09	3.91e-08	481.59	674.423	540.392	482.835	334.775	389.088	288.897	357.606	1079.85	748.949	802.756	1032.94	438.31	756.905	751.287	976.47
13682	ENSMUSG00000022884	Eif4a2	eukaryotic translation initiation factor 4A2	-0.164358	8.72e-08	2.07e-05	-0.185607	0.00948707	0.33269	0.139307	0.0634701	0.143218	0.127497	0.000826951	0.00295347	12009.8	12093.2	11660.7	11743.2	10535	10625.2	10417.3	10687.9	14977.7	12206.9	12441.1	12893.2	11974	11451.5	11348.5	11415
11568	ENSMUSG00000020473	Aebp1	AE binding protein 1	0.257573	1.32e-07	3.07e-05	0.0672283	0.577757	0.92831	-0.0119048	0.930124	0.959374	-0.185228	0.0335582	0.0767025	5014.89	5785.15	5530.24	5542.91	6816.17	6631.73	6304.59	6933.44	4854.78	7258.58	4274.1	5359.69	5706.81	7082.54	5185.16	5443.71
72017	ENSMUSG00000026456	Cyb5r1	cytochrome b5 reductase 1	-0.241228	1.81e-07	4.12e-05	-0.195475	0.00623891	0.287847	-0.309131	6.68e-05	0.000405112	-0.243431	4.31e-06	2.45e-05	3093.99	3327.44	3435.15	3263.5	2598.36	2822.12	2813.19	2708.49	2906.82	2382.04	2709.98	2578.87	2332.12	2197.26	2326.64	2379.3
53325	ENSMUSG00000025316	Banp	BTG3 associated nuclear protein	0.416872	1.91e-07	4.26e-05	-0.00596484	0.96428	0.996771	-0.51273	0.000629427	0.00299908	-1.12902	8.38e-13	1.12e-11	310.762	320.57	312.459	279.23	456.347	471.995	620.418	389.871	233.917	198.603	252.699	154.361	187.429	163.943	229.025	263.242
12922	ENSMUSG00000003476	Crhr2	corticotropin releasing hormone receptor 2	0.258966	3.48e-07	7.62e-05	0.248318	0.0212152	0.413453	-0.348787	0.00286971	0.0111099	-0.327267	6.57e-05	0.000302403	2069.02	1856.85	1941.23	2044.78	2267.22	2358.33	2555.56	2497.87	1764.46	1184.44	1697.01	1525.04	1947.5	1649.01	2183.23	1907.94
17722	ENSMUSG00000064368	ND6	NADH dehydrogenase subunit 6	-0.193001	4.55e-07	9.78e-05	-0.0252782	0.820405	0.975394	0.123419	0.363484	0.529122	0.315211	4.08e-12	5.11e-11	246126	230908	233284	237183	204413	207302	194697	216748	327012	182970	256944	271914	261545	248303	261316	254233
17472	ENSMUSG00000079363	Gbp4	guanylate binding protein 4	-0.393165	5.55e-07	0.000117071	-0.171107	NA	NA	0.181329	NA	NA	-0.537781	0.000275116	0.00109622	656.961	594.718	580.281	482.835	350.198	455.577	408.245	319.067	304.495	2264.79	252.699	334.255	219.643	223.558	260.061	332.99
11567	ENSMUSG00000025432	Avil	advillin	0.382509	9.02e-07	0.000187071	0.154863	0.246132	0.803433	0.494957	0.00196596	0.00801121	0.202763	0.18733	0.308824	277.141	268.017	268.772	255.961	435.48	420.28	427.189	307.416	525.304	357.725	371.424	292.473	568.143	321.498	485.875	470.236
13143	ENSMUSG00000032380	Dapk2	death-associated protein kinase 2	0.320088	9.86e-07	0.000200805	0.182544	0.099061	0.652619	0.852641	1.13e-12	2.44e-11	0.715475	1.8e-13	2.57e-12	826.88	705.078	706.594	769.821	1065.11	930.035	1070.34	899.841	1391.4	1616.34	1469.36	1090.97	1378.38	1596.85	1825.78	1785.32
66092	ENSMUSG00000041028	Ghitm	growth hormone inducible transmembrane protein	-0.1649	1.43e-06	0.000286316	-0.146731	0.0759279	0.605402	-0.0849229	0.342766	0.508091	-0.0604778	0.182299	0.302401	23366.2	22176.2	22422	22072.7	19525.8	20861.3	19549.3	20034.9	25111.8	18808.7	20125.5	20944.3	19524.8	19840.3	19062.6	18254.8
27056	ENSMUSG00000029771	Irf5	interferon regulatory factor 5	0.359189	1.8e-06	0.000354561	0.201832	0.0935652	0.638853	-1.08149	1.15e-15	3.48e-14	-1.30903	1.98e-27	7.34e-26	611.528	711.21	718.94	606.937	841.021	1019.51	1107.28	798.564	231.9	308.672	361.621	308.722	363.143	433.278	325.344	349.864
239790	ENSMUSG00000052276	Ostn	osteocrin	-0.348332	2.07e-06	0.000400503	0.0145806	0.91037	0.987518	0.708706	0.0128778	0.0394717	1.42965	7.65e-24	2.31e-22	943.189	912.661	948.773	883.258	670.458	621.391	548.431	814.697	1721.1	693.914	2694.73	2126.23	1873.31	1358.38	2370.51	1921.44
15015	ENSMUSG00000035929	H2-Q4	histocompatibility 2, Q region locus 4	-0.307629	2.33e-06	0.000443601	-0.135378	0.263293	0.817792	0.00681636	0.982241	0.990688	-0.125608	0.253151	0.388649	896.847	874.122	736.985	863.867	700.397	636.988	657.359	600.492	430.528	1709.66	473.811	793.856	567.167	504.603	568.281	734.602
23970	ENSMUSG00000016664	Pacsin2	protein kinase C and casein kinase substrate in neurons 2	-0.209613	3.47e-06	0.000649894	-0.192095	0.0570552	0.565112	0.0730036	0.459896	0.620069	0.08896	0.276868	0.415487	2929.52	2883.38	2681.07	2878.59	2497.66	2371.47	2519.56	2335.64	3533.96	2633.29	3124.98	2711.18	2725.53	2136.58	2741.88	2750.54
13629	ENSMUSG00000034994	Eef2	eukaryotic translation elongation factor 2	-0.175232	3.78e-06	0.000696715	-0.156992	0.0385979	0.501703	0.0501276	0.45577	0.616471	0.08184	0.152356	0.261656	54121.6	54912	57746	56157.2	49720	50509.2	46278.5	49775.4	58628.4	63246.7	57116.6	52505.9	50297.3	56292	48400.2	52870
60440	ENSMUSG00000054072	Iigp1	interferon inducible GTPase 1	-0.372451	3.92e-06	0.000710516	-0.124354	0.148903	0.728251	0.252592	NA	NA	0.0588673	0.705649	0.805802	451.604	385.384	347.599	333.525	285.784	246.258	271.847	195.384	159.305	1704.88	180.811	331.934	325.072	204.396	234.376	278.991
12575	ENSMUSG00000023067	Cdkn1a	cyclin-dependent kinase inhibitor 1A (P21)	-0.32894	4.57e-06	0.000815022	-0.506131	0.000180715	0.0449949	0.247347	0.388091	0.552965	0.320747	0.059894	0.123779	1740.08	828.577	805.365	1114.01	449.089	381.7	377.934	537.754	1310.74	2127.21	1504.21	755.556	478.334	373.662	743.796	624.356
226438	ENSMUSG00000051985	Igfn1	immunoglobulin-like and fibronectin type III domain containing 1	0.374275	4.63e-06	0.000815022	-0.0460468	0.739294	0.963772	1.40091	5.01e-08	5.64e-07	0.981157	6.26e-13	8.46e-12	478.864	507.131	584.079	521.617	991.624	805.264	916.893	550.301	1311.75	2839.07	1823.36	1094.45	1609.74	1725.66	1825.78	1489.45
17896	ENSMUSG00000061086	Myl4	myosin, light polypeptide 4	-0.331647	4.75e-06	0.000822776	-0.156502	0.0718797	0.599316	0.474776	0.131441	0.251303	0.143239	0.218171	0.347313	480.681	408.157	501.454	456.657	383.767	337.374	324.891	310.105	200.644	2998.19	583.823	494.419	311.405	427.955	377.784	386.988
14319	ENSMUSG00000024661	Fth1	ferritin heavy polypeptide 1	-0.135989	5.24e-06	0.000881008	-0.0673883	0.285848	0.829555	-0.0278527	0.559945	0.705149	0.0574814	0.287624	0.427462	41841	40587.1	41921.7	39952.2	37151	37001.9	36874.6	38170.7	38633.6	40065.2	41378.4	41456.9	38140.8	42690.1	37721.7	36768.4
22145	ENSMUSG00000026202	Tuba4a	tubulin, alpha 4A	-0.163268	5.2e-06	0.000881008	-0.0971059	0.0970281	0.647796	-0.232854	0.000108374	0.000625042	-0.148842	0.00103236	0.003602	29180.7	29354	27678.7	29766.1	26306.6	26263.4	24977.8	25550.5	25305.3	22673.1	25333.1	25474.2	22380.2	24586.1	22791.2	23205.8
59095	ENSMUSG00000066705	Fxyd6	FXYD domain-containing ion transport regulator 6	-0.228617	5.87e-06	0.00097329	0.0345822	0.73562	0.963772	-0.234102	0.0184505	0.0530837	0.069783	0.430867	0.575781	3532.87	3404.52	3418.05	3277.07	2858.74	3132.4	2609.55	2833.96	2685	2641.66	3526.9	2715.82	2503.93	3073.4	3380.79	3059.91
11981	ENSMUSG00000027546	Atp9a	ATPase, class II, type 9A	-0.224386	6e-06	0.000981078	-0.296089	0.00119234	0.137749	0.27937	0.00185749	0.00764709	0.210519	0.00373053	0.0112358	1888.19	2016.26	2046.65	1878.98	1556.84	1728.73	1675.6	1634.77	2724.32	2403.58	2361.43	2072.85	1757.14	2145.1	1913.53	1832.57
18247	ENSMUSG00000040652	Oaz2	ornithine decarboxylase antizyme 2	-0.198567	7.72e-06	0.00124423	-0.0321006	0.677455	0.954761	-0.115225	0.169617	0.304154	0.0776147	0.15327	0.262941	5524.65	6155.64	5890.18	5556.48	4968.1	5136.94	4803.27	5038.75	5248	4649.23	5716.23	5757.78	5584.79	4976.84	5459.14	5038.72
116847	ENSMUSG00000041577	Prelp	proline arginine-rich end leucine-rich repeat	0.210119	8.25e-06	0.00129389	0.129889	0.306552	0.837414	-0.839525	2.19e-10	3.5e-09	-0.881457	2.92e-14	4.53e-13	1851.85	1931.3	1832.02	1756.82	2266.31	2107.97	2208.88	2080.21	796.527	1083.94	1276.57	863.493	1096.26	934.687	1060.58	1520.95
22710	ENSMUSG00000051341	Zfp52	zinc finger protein 52	-0.33891	8.24e-06	0.00129389	-0.0532166	0.585059	0.930488	0.319398	0.0101541	0.0325116	0.75321	5.79e-15	9.57e-14	462.508	472.096	384.638	360.672	281.247	300.435	329.627	292.18	574.709	455.83	515.202	574.501	481.262	508.862	571.492	490.485
319158	ENSMUSG00000060639	H4c9	H4 clustered histone 9	0.306981	9.81e-06	0.00151893	0.169488	0.188776	0.758169	-0.045311	0.73389	0.833118	-0.175349	0.215479	0.344303	438.883	470.344	394.135	491.561	571.567	574.602	651.676	570.019	397.255	352.939	485.793	504.865	657.953	604.672	408.82	410.612
66961	ENSMUSG00000092274	Neat1	nuclear paraspeckle assembly transcript 1 (non-protein coding)	-0.250624	1.1e-05	0.00167779	-0.0265638	0.749546	0.965298	-0.052504	0.539441	0.688049	0.221498	0.00249688	0.00791891	54029.8	59166.2	65648.6	58618.9	44590.4	53798.4	47343.1	48699.9	50522	62062.3	57020.7	59796.9	52973	63947.3	54559.3	55674.5
103172	ENSMUSG00000049422	Chchd10	coiled-coil-helix-coiled-coil-helix domain containing 10	-0.147308	1.26e-05	0.00189353	-0.0104082	0.910507	0.987518	-0.171259	0.109913	0.218685	-0.0197926	0.602931	0.726406	19656.1	19486.4	20189.2	18718.1	17567.1	18095	17268.5	17297.7	19209.4	13343.5	18583.2	18090.4	16877.4	17470.6	17693.8	17241.2
22272	ENSMUSG00000044894	Uqcrq	ubiquinol-cytochrome c reductase, complex III subunit VII	-0.17017	1.41e-05	0.00210087	-0.0577433	0.55877	0.924148	-0.165075	0.130677	0.250104	-0.0422697	0.486344	0.626793	9491.86	9543.52	9433.6	9182.59	8232.39	8889.92	8095.75	8034.04	9818.45	6678.33	9177.78	7863.12	7344.86	7991.68	8548.83	8409.12
331532	ENSMUSG00000054034	Tceal5	transcription elongation factor A (SII)-like 5	-0.277868	1.47e-05	0.00215824	-0.318728	0.0119313	0.354631	0.868323	3.3e-09	4.45e-08	0.805901	2.63e-13	3.71e-12	465.234	480.855	472.012	460.535	359.271	387.446	374.145	364.776	743.089	1226.31	777.704	817.068	696.024	552.509	786.604	605.231
16979	ENSMUSG00000034648	Lrrn1	leucine rich repeat protein 1, neuronal	-0.264096	1.57e-05	0.00228121	-0.170935	0.188715	0.758169	0.373527	0.0169856	0.0496248	0.46814	2.91e-05	0.000143028	909.568	884.633	933.577	948.218	649.591	786.384	777.654	742.996	941.716	1698.89	1237.36	983.035	812.191	1025.18	1212.55	1083.34
27276	ENSMUSG00000030701	Plekhb1	pleckstrin homology domain containing, family B (evectins) member 1	-0.199869	1.6e-05	0.0022982	0.0240376	0.699341	0.958672	0.04704	0.446117	0.608195	0.305343	6.14e-08	4.72e-07	3065.82	3081.32	3051.46	3288.71	2715.4	2731.82	2504.41	2791.84	3232.49	3138.17	3110.82	3455.13	3401.05	3474.74	3174.24	3248.9
16898	ENSMUSG00000044533	Rps2	ribosomal protein S2	0.14245	2.07e-05	0.00293542	0.173005	0.0156229	0.384595	0.345536	2.63e-10	4.14e-09	0.399149	2.74e-12	3.48e-11	6274.29	6356.22	6290.96	6072.28	6811.63	7101.26	6945.84	6883.25	7987.45	8507.63	7808.63	7591.54	8306.41	9701.37	9600.85	9060.47
14264	ENSMUSG00000041559	Fmod	fibromodulin	0.279734	2.33e-05	0.00325642	0.105479	0.435159	0.888389	-1.30861	2.59e-07	2.59e-06	-1.55305	4.25e-19	9.63e-18	4359.75	4709.57	3681.13	3788.99	5650.35	4712.56	5704.06	5027.1	704.775	1038.48	1877.82	1754.84	1853.79	1320.06	1303.52	2116.06
16785	ENSMUSG00000032518	Rpsa	ribosomal protein SA	0.182269	2.37e-05	0.00327113	0.134499	0.0889315	0.633901	-0.458527	1.3e-09	1.85e-08	-0.493543	1.08e-19	2.58e-18	4884.95	4932.05	4710.62	4907.85	5496.12	5721.4	5872.66	5211.73	3319.2	4029.49	3334.11	3436.56	3781.76	4081.54	4042.18	3901.38
20442	ENSMUSG00000013846	St3gal1	ST3 beta-galactoside alpha-2,3-sialyltransferase 1	0.216732	2.61e-05	0.00352809	0.0243186	0.844258	0.977527	-0.13246	0.272199	0.430979	-0.317325	0.00722424	0.0201894	1163.99	1055.43	1009.56	1074.26	1271.06	1278.08	1265.46	1284.34	765.27	1173.67	974.853	1010.89	1330.55	1014.53	859.378	854.974
21822	ENSMUSG00000078922	Tgtp1	T cell specific GTPase 1	-0.341512	2.61e-05	0.00352809	-0.136767	NA	NA	0.251348	NA	NA	0.112429	0.629928	0.748297	116.308	112.112	88.3242	96.9548	58.9712	45.9682	76.7235	46.6053	59.4874	471.383	43.5688	73.1183	82.9762	69.1967	41.7382	55.1233
21894	ENSMUSG00000028465	Tln1	talin 1	0.222766	3.08e-05	0.00410842	-0.0100218	0.87698	0.982109	0.399931	2.19e-10	3.5e-09	0.154903	0.022527	0.0544249	5716.38	6139.88	5870.24	5685.43	7651.75	6999.48	7090.77	6186.86	8382.69	7688.09	7702.97	7275.85	7563.53	7591.41	8313.39	7668.89
12167	ENSMUSG00000052430	Bmpr1b	bone morphogenetic protein receptor, type 1B	-0.32261	3.33e-05	0.0042964	-0.161423	0.120283	0.695848	0.819611	2.11e-11	3.85e-10	1.11833	1.74e-23	5.18e-22	298.04	312.687	302.012	298.621	230.441	240.512	171.444	226.753	650.329	491.722	581.644	465.404	478.334	512.055	468.752	475.86
24053	ENSMUSG00000035296	Sgcg	sarcoglycan, gamma (dystrophin-associated glycoprotein)	-0.128018	3.3e-05	0.0042964	0.107187	0.102414	0.659368	-0.283589	1.54e-05	0.000108924	-0.0239496	0.599254	0.723894	8473.25	8328.68	8620.63	8565.96	7727.05	7859.74	7667.61	7779.5	6622.26	6513.22	7569	7225.95	7913.98	7911.84	7319.16	7377.52
100040972	ENSMUSG00000079428	Tceal7	transcription elongation factor A (SII)-like 7	-0.294431	3.33e-05	0.0042964	-0.353407	0.00997632	0.336702	0.857494	5.86e-07	5.5e-06	0.698614	7.5e-06	4.06e-05	640.605	574.573	541.342	617.602	466.326	468.711	383.617	496.526	1136.31	1647.45	886.626	864.653	839.524	552.509	1023.12	622.106
242521	ENSMUSG00000070923	Klhl9	kelch-like 9	-0.171406	3.47e-05	0.00443071	-0.139994	0.0740012	0.603939	0.60246	7.87e-13	1.74e-11	0.655785	9.47e-43	7.64e-41	2153.52	2024.14	2052.35	2052.53	1831.74	1810	1810.11	1848.98	3680.15	2937.17	3050.91	3028.03	2798.74	2860.48	2879.93	2994.66
241694	ENSMUSG00000037110	Ralgapa2	Ral GTPase activating protein, alpha subunit 2 (catalytic)	0.249847	3.76e-05	0.0047481	0.218415	0.0131882	0.368426	0.774633	4.53e-15	1.31e-13	0.749342	1.95e-25	6.51e-24	554.282	513.262	510.951	518.708	611.486	636.988	684.828	647.097	988.096	842.269	1005.35	806.623	1092.36	1033.69	1174.02	1064.22
67437	ENSMUSG00000027828	Ssr3	signal sequence receptor, gamma	-0.171115	3.83e-05	0.00478568	-0.0156764	0.814695	0.974138	0.211113	0.000878396	0.0040157	0.393436	5.03e-12	6.24e-11	8412.37	7914.4	8080.24	7709.85	7004.88	6810.68	6970.47	7525.86	9300.2	8908.43	8971.92	10141.4	9553.01	9941.96	9044.34	8726.36
269855	ENSMUSG00000035279	Ssc5d	scavenger receptor cysteine rich family, 5 domains	0.293015	3.96e-05	0.00488739	-0.136422	0.32247	0.843618	-0.545049	0.0625054	0.141526	-1.42481	2.81e-41	2.17e-39	416.166	528.152	436.872	407.21	626.91	560.648	590.108	568.226	114.942	472.58	236.361	227.479	234.286	199.073	179.795	237.368
112407	ENSMUSG00000035105	Egln3	egl-9 family hypoxia-inducible factor 3	0.229107	4.15e-05	0.00507329	-0.151319	0.260228	0.813283	0.593597	0.0305912	0.0805767	0.115087	0.195414	0.319141	1833.67	1774.52	1705.7	1744.22	1940.61	1997.97	2238.24	2306.96	5444.61	2561.5	2462.73	1692.17	2045.12	2540.05	2518.2	2099.19
20603	ENSMUSG00000071708	Sms	spermine synthase	-0.163099	6.06e-05	0.00732897	-0.0567499	0.553025	0.924148	0.0576341	0.49175	0.648971	0.179678	0.0308893	0.0715576	3209.39	3229.35	3085.65	3142.31	2840.6	2690.78	2899.39	2811.56	3699.31	2863	3236.08	3422.63	3677.31	3169.21	3219.19	2690.92
327655	ENSMUSG00000033526	Ppip5k1	diphosphoinositol pentakisphosphate kinase 1	0.172763	7.04e-05	0.008428	0.144023	0.167766	0.745907	0.353158	0.00341223	0.0128888	0.364232	3.1e-09	2.82e-08	6069.85	5737.85	6105.77	5860.92	7152.76	6963.36	6681.57	6289.03	9445.39	5950.91	8170.25	7152.83	8745.7	7981.04	9053.97	9171.84
75705	ENSMUSG00000058655	Eif4b	eukaryotic translation initiation factor 4B	-0.1683	7.41e-05	0.00878291	-0.106949	0.151735	0.732656	0.356385	2.32e-09	3.18e-08	0.437165	4.68e-11	5.27e-10	12612.2	12080.1	12555.3	12060.2	11220	11239.2	9962.69	11116.3	15361.9	17026	16190.2	14841.9	14687.8	16098.3	13347.7	15008.2
26442	ENSMUSG00000068749	Psma5	proteasome subunit alpha 5	-0.237873	8.45e-05	0.00990622	-0.165662	0.0538303	0.558944	-0.205114	0.0178	0.0515841	-0.0933011	0.228234	0.359344	825.063	870.619	956.371	879.38	742.13	756.833	663.99	742.1	727.965	850.643	741.76	743.95	692.119	631.286	718.111	680.604
11565	ENSMUSG00000011148	Adssl1	adenylosuccinate synthetase like 1	0.112389	9.27e-05	0.0107562	0.18284	0.00834181	0.323828	-0.245711	0.000612891	0.00292613	-0.153096	0.000641731	0.00234793	43318.5	44403.3	44762.3	43907.9	47269.5	48530.9	47415.1	48177.4	38205	32746.8	40236.9	37604.9	43075.4	45746.4	42098.8	41137.7
74178	ENSMUSG00000042608	Stk40	serine/threonine kinase 40	-0.134566	9.58e-05	0.011006	-0.0252836	0.760141	0.9689	-0.14358	0.0904359	0.188119	-0.0170927	0.736219	0.827008	7060.28	6835.32	6837.05	6982.69	6397.93	6197.5	6461.82	6109.78	6461.95	6267.96	7035.28	5338.8	6282.77	6169.15	6581.79	5836.32
16341	ENSMUSG00000022336	Eif3e	eukaryotic translation initiation factor 3, subunit E	-0.146555	9.81e-05	0.0111696	-0.0599874	0.394989	0.874212	0.105699	0.0516565	0.122107	0.21237	0.000351953	0.00136798	4570.56	4607.97	4552.97	4528.76	3943.82	4120.72	4085.29	4269.76	5015.09	5222.3	4784.95	4686.54	4930.74	5128	4451	4536.99
328580	ENSMUSG00000051786	Tubgcp6	tubulin, gamma complex associated protein 6	0.301615	0.000105213	0.0118584	0.100734	0.209079	0.773675	0.735758	3.82e-16	1.21e-14	0.416101	0.000301182	0.00118795	458.873	409.033	469.163	409.149	727.614	571.319	612.841	473.223	772.328	686.736	757.009	727.701	769.238	882.523	766.27	794.226
330401	ENSMUSG00000030126	Tmcc1	transmembrane and coiled coil domains 1	0.171825	0.000112338	0.0125398	0.0737446	0.28042	0.824975	0.235493	0.0019571	0.00798289	0.146436	0.00451641	0.0133161	2696.9	2434.93	2643.08	2722.49	2899.57	3049.5	3040.52	2965.71	3135.69	2772.07	3253.5	3253.19	3490.86	3354.44	3252.37	3142.03
19934	ENSMUSG00000028936	Rpl22	ribosomal protein L22	-0.163539	0.000122593	0.0135542	-0.0932297	0.326229	0.844987	0.103097	0.266815	0.425598	0.189713	0.00418491	0.0124479	4102.6	4202.44	4265.2	3954.79	3586.36	3648.72	3537.81	3870.93	3885.84	5273.75	4360.15	4305.86	4022.88	4704.31	3986.53	4012.75
20384	ENSMUSG00000021134	Srsf5	serine and arginine-rich splicing factor 5	-0.198224	0.000136469	0.0149459	-0.126246	0.176007	0.752316	0.0432735	0.593184	0.730383	0.137082	0.101984	0.190126	4007.19	3860.85	3656.43	3929.58	3414.89	3442.69	2943.91	3455.07	3649.91	4411.14	3668.5	4246.67	3236.07	4205.03	3528.48	3635.89
16971	ENSMUSG00000040249	Lrp1	low density lipoprotein receptor-related protein 1	0.217354	0.000138742	0.0150529	-0.0742969	0.563726	0.925426	0.0491163	0.758078	0.851314	-0.281502	0.00312039	0.0095892	3193.03	3123.37	3059.06	2956.15	4209.64	3632.31	3528.33	3332.28	2223.22	4508.05	3260.04	2834.21	3031.07	2544.31	2980.53	3494.14
54396	ENSMUSG00000069874	Irgm2	immunity-related GTPase family M member 2	-0.2684	0.000143453	0.0154199	-0.206551	0.127611	0.702018	0.147414	0.451848	0.613054	0.201156	0.0137827	0.0355663	733.288	818.942	899.387	692.257	657.756	554.081	649.782	605.869	746.114	1424.92	665.514	698.686	696.024	680.256	753.427	712.103
14077	ENSMUSG00000028773	Fabp3	fatty acid binding protein 3, muscle and heart	-0.26132	0.000144928	0.0154355	-0.0259355	0.851547	0.978206	0.173559	0.454476	0.61557	0.437264	0.0367713	0.0828058	6330.63	8030.89	6609.12	6403.87	5918.9	6073.55	4878.1	4863.09	11442.8	4541.55	8403.34	7241.04	5961.6	5348.37	9983.98	9301.21
57319	ENSMUSG00000019872	Smpdl3a	sphingomyelin phosphodiesterase, acid-like 3A	-0.163686	0.000149463	0.0157737	-0.0373144	0.557363	0.924148	-0.170199	0.00204299	0.00829671	-0.0179057	0.758784	0.842766	2830.47	2777.4	2897.6	2976.51	2654.61	2557.8	2529.03	2428.85	2536.79	2541.16	2485.6	2656.63	2477.57	2694.41	2368.37	2505.3
17390	ENSMUSG00000031740	Mmp2	matrix metallopeptidase 2	0.251244	0.0001545	0.0161585	-0.056931	0.662061	0.953117	-0.356725	0.206033	0.352493	-0.927952	1.31e-18	2.87e-17	1740.08	2044.29	1867.15	1634.66	2418.73	1943.8	2422	2289.93	630.163	2297.1	1181.81	1122.31	1344.21	1017.72	1016.7	1309.46
110446	ENSMUSG00000032047	Acat1	acetyl-Coenzyme A acetyltransferase 1	-0.160204	0.00016439	0.0168886	0.00196884	0.984511	0.998307	-0.15759	0.166609	0.30072	0.0259269	0.680293	0.786782	12059.7	11914.5	11561.9	11325.3	10526.8	11150.6	9799.77	10153.7	12732.3	8196.56	10808.3	10215.7	9824.39	10220.9	11493	10867.2
66968	ENSMUSG00000011305	Plin5	perilipin 5	-0.290174	0.000163342	0.0168886	-0.0606456	0.653033	0.951869	-0.355483	0.0231025	0.0639263	-0.085131	0.751707	0.837287	1215.79	1232.35	1037.1	1035.48	650.498	824.144	889.424	1011.87	1146.39	664.004	965.05	705.65	453.929	551.444	967.469	1162.09
56222	ENSMUSG00000070803	Cited4	Cbp/p300-interacting transactivator, with Glu/Asp-rich carboxy-terminal domain, 4	0.283857	0.000170596	0.0173544	0.607417	5.03e-06	0.00290354	-0.507999	0.00789174	0.0263179	-0.0124638	0.903006	0.940766	318.031	267.142	333.353	265.656	417.335	344.761	413.928	390.768	122	191.425	233.093	257.655	435.381	378.985	360.661	375.738
22335	ENSMUSG00000008892	Vdac3	voltage-dependent anion channel 3	-0.124931	0.000171914	0.0173544	-0.0290364	0.69114	0.957111	-0.229891	0.00254101	0.0100194	-0.118047	0.0114299	0.0301686	7083.91	6775.76	6765.82	6765.51	6209.22	6312.42	6147.35	6382.24	6455.9	5143.34	5925.36	5829.74	5690.22	5997.75	5926.82	5461.71
93747	ENSMUSG00000025465	Echs1	enoyl Coenzyme A hydratase, short chain, 1, mitochondrial	-0.20485	0.000176661	0.0173802	-0.202037	0.0508035	0.551361	-0.103413	0.34811	0.513751	-0.0974193	0.238924	0.37216	5561.91	5095.83	5318.45	5056.19	4522.64	4936.65	3949.84	4492.93	6143.34	4451.82	4713.06	4269.88	3899.88	3856.91	4754.94	4209.62
215015	ENSMUSG00000033557	Fam20b	family with sequence similarity 20, member B	0.156388	0.000176413	0.0173802	0.108598	0.24082	0.799283	-0.042985	0.669973	0.789242	-0.0717581	0.225326	0.355869	3332.05	3186.43	3466.49	3099.65	3682.53	3613.43	3719.67	3698.85	3727.54	2659.61	3256.77	3073.29	3572.86	3407.67	3805.66	3208.4
81018	ENSMUSG00000006418	Rnf114	ring finger protein 114	0.196563	0.000175052	0.0173802	0.138956	0.067795	0.591922	-0.360562	5.69e-06	4.43e-05	-0.416539	1.11e-09	1.06e-08	3158.5	2841.33	3096.1	3095.77	3401.28	3555.15	3929.95	3343.04	2493.43	2072.17	2474.71	2437.28	2580.07	2787.03	2473.25	2788.79
69563	ENSMUSG00000019933	Mrln	myoregulin	-0.191063	0.000180359	0.0174482	0.0932512	0.386353	0.871103	-0.694159	7.93e-10	1.17e-08	-0.366848	4.55e-06	2.58e-05	1609.24	1485.48	1471.12	1590.06	1410.77	1320.76	1317.56	1265.51	723.932	982.248	1022.78	1027.14	1134.33	1029.43	891.484	1049.59
270210	ENSMUSG00000013419	Zfp651	zinc finger protein 651	0.139776	0.000179118	0.0174482	0.226954	0.000736673	0.0994233	-0.114534	0.117463	0.230168	-0.00632275	0.888332	0.931466	8077.98	7638.5	8268.29	8011.38	8912.82	8519.71	9041.06	9010.06	7511.55	6631.67	8114.7	7331.56	8773.03	9015.79	8431.11	9112.22
319734	ENSMUSG00000041460	Cacna2d4	calcium channel, voltage-dependent, alpha 2/delta subunit 4	0.288294	0.000185016	0.0177508	0.326026	0.0195099	0.40362	-0.711426	0.000798236	0.00370093	-0.543842	0.000673047	0.00245235	611.528	471.22	621.119	576.881	715.82	719.895	943.415	678.466	240.975	224.924	297.357	538.522	642.334	622.77	368.152	410.612
15982	ENSMUSG00000001627	Ifrd1	interferon-related developmental regulator 1	0.269907	0.000196187	0.0186683	0.216131	0.0360737	0.491676	0.249349	0.0185529	0.0532713	0.16176	0.152858	0.262384	1665.57	2025.9	1737.99	1857.65	2323.47	1870.74	2684.38	2511.31	2512.59	1869.98	2046.65	2295.68	3090.62	2620.96	2638.07	2188.06
665700	ENSMUSG00000055632	Hmcn2	hemicentin 2	0.245861	0.000208015	0.0196329	-0.0552061	0.642298	0.948505	0.351807	0.0035534	0.0133431	0.00166044	0.988796	0.993106	2000.87	2009.25	2017.21	1766.52	2778.91	2563.55	2222.14	2090.07	2163.73	2857.01	2959.41	2084.45	2050.98	2042.9	2675.52	2902.41
330503	ENSMUSG00000066647	Gm5113	predicted gene 5113	0.223424	0.000213576	0.0199952	0.262901	0.0218551	0.416691	0.106916	0.442989	0.605464	0.193712	0.012872	0.0335475	497.945	508.883	505.252	511.921	620.559	570.498	625.154	620.209	634.196	386.439	572.93	597.713	691.143	718.581	740.585	640.105
15039	ENSMUSG00000056116	H2-T22	histocompatibility 2, T region locus 22	-0.23305	0.000219152	0.0203531	-0.161798	0.15642	0.736691	0.0138782	0.904789	0.943687	0.106308	0.298366	0.439109	845.053	782.155	832.907	924.949	758.461	652.584	709.456	665.918	763.254	1062.41	818.005	785.732	646.238	704.741	760.919	895.473
21871	ENSMUSG00000038023	Atp6v0a2	ATPase, H+ transporting, lysosomal V0 subunit A2	0.202897	0.000231559	0.0208385	0.151458	0.0483065	0.542453	0.365648	3.89e-05	0.000249618	0.318732	3.94e-07	2.66e-06	1045.87	964.337	1075.09	937.553	1231.14	1218.16	1132.86	1147.21	1402.49	1174.87	1395.29	1246.49	1577.52	1438.23	1437.29	1457.96
16011	ENSMUSG00000026185	Igfbp5	insulin-like growth factor binding protein 5	-0.233317	0.0002286	0.0208385	0.344307	0.00317426	0.217603	-0.371671	0.00539452	0.0190415	0.3455	0.000626002	0.00229539	27755	26384.8	26813.5	34361.8	25440.2	22022	23578.7	23835.9	19526	18016.7	22757.1	27950.9	37400.8	31413.2	25019.4	27433.4
16502	ENSMUSG00000058975	Kcnc1	potassium voltage gated channel, Shaw-related subfamily, member 1	0.207614	0.000226265	0.0208385	0.171866	0.11008	0.675015	0.51305	8.45e-05	0.000498611	0.514565	6.23e-14	9.29e-13	6200.69	6662.77	7186.55	6355.39	8671.49	7974.66	7218.64	7347.51	11310.7	7153.3	11087.2	8824.11	10517.5	10818.1	11703.8	11737.9
243905	ENSMUSG00000074221	Zfp568	zinc finger protein 568	0.26841	0.000230089	0.0208385	-0.0571569	0.61106	0.939491	0.984888	3.58e-12	7.19e-11	0.611752	9.28e-13	1.23e-11	368.916	303.928	415.029	342.251	471.77	468.711	466.971	432.892	680.577	941.57	679.674	642.977	768.262	698.354	631.424	734.602
12453	ENSMUSG00000063015	Ccni	cyclin I	-0.183456	0.000235914	0.0210671	-0.269085	0.00066851	0.0979941	0.494667	1.38e-11	2.58e-10	0.420793	6.74e-09	5.92e-08	2569.69	2357.85	2480.68	2435.51	2024.07	2164.61	2044.07	2320.41	3790.06	3244.65	3643.44	3284.52	2588.86	3093.62	3022.27	2789.91
329562	ENSMUSG00000006462	A530013C23Rik	RIKEN cDNA A530013C23 gene	-0.303602	0.000244074	0.0216294	-0.0269451	0.830918	0.9755	-0.0916721	0.545303	0.692879	0.491605	0.00612992	0.0174714	126.304	133.133	154.805	135.737	89.8177	94.3989	59.6738	105.758	119.983	137.586	112.19	146.237	130.81	124.554	110.232	141.746
67887	ENSMUSG00000031532	Saraf	store-operated calcium entry-associated regulatory factor	-0.123649	0.000263428	0.0231677	-0.0626932	0.237721	0.79689	-0.0960092	0.0333996	0.0863762	-0.0157658	0.714573	0.811549	7637.28	7483.47	7367.95	7337.54	6901.45	6976.49	6577.38	6844.71	7051.78	7198.76	6790.21	6926.51	6587.34	6857.92	6612.82	6952.29
277396	ENSMUSG00000042155	Klhl23	kelch-like 23	-0.213037	0.000276462	0.0241312	0.0520762	0.69509	0.958056	-0.298202	0.105507	0.211889	0.013453	0.869796	0.918817	964.996	1080.83	939.276	1060.69	823.783	888.992	855.325	839.792	885.254	461.812	1088.13	793.856	903.953	752.647	949.276	834.724
57764	ENSMUSG00000020019	Ntn4	netrin 4	0.278859	0.000288724	0.0250135	0.072655	0.558237	0.924148	0.360045	0.00927222	0.0301623	0.0827725	0.536793	0.672505	237.16	234.734	252.626	243.357	375.601	315.21	271.847	320.86	305.503	306.279	393.209	255.334	277.238	312.982	383.135	391.488
74762	ENSMUSG00000043557	Mdga1	MAM domain containing glycosylphosphatidylinositol anchor 1	0.224887	0.000313822	0.0269864	0.207328	0.128244	0.702116	-0.0780799	0.690281	0.804236	-0.00131395	0.989632	0.993362	1012.25	871.494	875.644	891.984	1238.4	1035.93	1069.39	1068.34	518.246	731.003	889.894	1306.84	1319.81	1114.6	1003.86	967.47
50770	ENSMUSG00000031441	Atp11a	ATPase, class VI, type 11A	0.179418	0.000332522	0.0280513	0.0965246	0.320463	0.843291	0.639453	1.03e-08	1.29e-07	0.582503	2.72e-20	6.74e-19	1613.78	1514.39	1669.61	1578.42	1970.55	1768.95	1827.16	1763.83	2975.38	2036.28	2709.98	2373.44	2956.88	2657.15	2616.66	2786.54
12299	ENSMUSG00000020722	Cacng1	calcium channel, voltage-dependent, gamma subunit 1	-0.165552	0.000336701	0.0280513	-0.150477	0.0639266	0.587598	0.0891548	0.248132	0.403996	0.121529	0.0542041	0.1139	8018.92	8353.21	8838.12	8562.08	7151.85	7881.9	7067.09	7726.62	8053.99	10025.9	9173.42	8798.57	8128.74	8901.88	7791.12	7656.51
14772	ENSMUSG00000052783	Grk4	G protein-coupled receptor kinase 4	0.297037	0.00033203	0.0280513	0.120464	0.368559	0.862898	0.540806	0.0100202	0.0321752	0.172114	0.234322	0.366967	54.5196	71.8217	75.0281	81.4421	97.983	107.533	122.189	112.928	142.165	76.5699	114.368	99.8123	124.952	128.812	128.425	116.996
20807	ENSMUSG00000015605	Srf	serum response factor	0.173524	0.000338288	0.0280513	0.15047	0.0582613	0.572348	0.0524204	0.488974	0.646504	0.0422684	0.552268	0.685443	3406.56	3119.86	3286.99	3081.22	3812.26	3407.39	3874.06	3649.56	3151.83	3151.33	3713.16	3393.62	4232.76	3824.98	3470.69	3656.14
50874	ENSMUSG00000005628	Tmod4	tropomodulin 4	-0.132899	0.000336774	0.0280513	0.0843315	0.114942	0.681744	-0.202768	8.42e-05	0.000496783	0.0397005	0.422185	0.567752	18161.4	17031.4	17688.6	17542	16050.2	16582.2	15104.1	16228.5	15504	14472.9	15505.1	15795.9	17076.5	16548.6	15509.5	16636
226251	ENSMUSG00000025085	Ablim1	actin-binding LIM protein 1	0.191289	0.00034246	0.0281958	-0.27244	0.00653692	0.293167	0.353899	0.000825002	0.00380657	-0.156655	0.0491256	0.105231	2077.2	2029.4	2051.4	1792.69	2369.74	2461.76	2169.1	2248.71	3068.14	2280.35	2617.4	2288.72	1766.91	2111.03	2254.93	2156.56
110213	ENSMUSG00000023010	Tmbim6	transmembrane BAX inhibitor motif containing 6	-0.133821	0.000349469	0.0285703	-0.0276016	0.590673	0.932864	-0.21044	2.97e-05	0.000196862	-0.0826425	0.0698631	0.140538	9876.22	10104.1	10428	10159.9	9108.79	9318.41	8821.31	9573.81	8667.02	8483.7	9206.1	8756.79	8385.48	8945.53	8857.05	8582.36
14456	ENSMUSG00000031451	Gas6	growth arrest specific 6	-0.129177	0.000359896	0.0291152	-0.0892411	0.217038	0.778947	-0.112263	0.0302321	0.0798425	-0.0563098	0.361789	0.507564	4463.34	4257.62	4393.42	4413.38	3868.51	4018.11	4005.72	4075.28	4212.52	4147.93	3887.43	3998.3	3664.62	3513.06	4157.76	4020.63
68267	ENSMUSG00000019082	Slc25a22	solute carrier family 25 (mitochondrial carrier, glutamate), member 22	-0.255517	0.00036115	0.0291152	-0.184659	0.176257	0.752316	-0.155469	0.245711	0.40168	-0.097076	0.674465	0.782415	955.91	1149.15	861.399	1049.05	720.356	843.844	867.639	746.581	1031.45	857.822	699.28	1007.41	428.548	954.914	628.213	928.097
13518	ENSMUSG00000026131	Dst	dystonin	0.150886	0.00037032	0.0294455	0.178538	0.0457447	0.531455	0.700167	1.22e-11	2.29e-10	0.769212	1.96e-55	2.64e-53	16067.8	16026.7	17181.4	15721.2	19403.4	18390.6	17567.8	17459.1	30180.3	21369	29222.7	26478.1	31720.4	31566.4	29886.7	31328
12406	ENSMUSG00000070436	Serpinh1	serine (or cysteine) peptidase inhibitor, clade H, member 1	0.264914	0.000368529	0.0294455	-0.0178681	0.870343	0.98109	-0.493908	6.98e-10	1.04e-08	-0.837273	3.67e-10	3.73e-09	1325.73	1569.57	1416.99	1436.87	1813.59	1659.78	2349.07	1606.99	1018.34	1094.71	981.388	977.232	1265.14	795.229	968.54	1022.59
67443	ENSMUSG00000031812	Map1lc3b	microtubule-associated protein 1 light chain 3 beta	-0.126546	0.000373359	0.0294852	-0.173845	0.0114434	0.351596	-0.193917	0.0035128	0.0132114	-0.231473	2.18e-07	1.54e-06	5371.09	5292.91	5307.05	5520.61	4832.01	5052.4	4826	4909.69	5060.46	4835.87	4650.97	4258.27	4027.76	4327.45	4150.27	4199.5
105827	ENSMUSG00000048218	Amigo2	adhesion molecule with Ig like domain 2	0.285775	0.000399368	0.0313261	-0.0863797	0.527149	0.918172	-0.115311	0.443426	0.605763	-0.659265	0.000166022	0.000699394	180.823	166.416	142.458	169.671	200.502	206.857	258.587	246.47	159.305	165.104	120.904	162.485	182.548	104.327	108.091	160.87
209027	ENSMUSG00000025140	Pycr1	pyrroline-5-carboxylate reductase 1	-0.280294	0.00040787	0.0317783	-0.349788	0.0109796	0.34748	-0.278983	0.206056	0.352493	-0.291939	0.247536	0.381817	79.0534	63.0629	83.5756	101.803	35.3827	51.7142	57.7794	43.0203	60.4957	69.3914	45.7473	87.0456	48.8095	21.2913	43.8786	32.624
110557	ENSMUSG00000073409	H2-Q6	histocompatibility 2, Q region locus 6	-0.29139	0.000426153	0.0329814	-0.115615	0.265152	0.818249	0.407582	0.202189	0.347911	0.53119	0.0101453	0.0272088	156.289	183.934	142.458	148.341	126.108	95.2198	117.453	95.8994	79.6527	570.685	155.759	250.691	175.714	96.8753	153.04	231.743
66816	ENSMUSG00000020137	Thap2	THAP domain containing, apoptosis associated protein 2	0.264917	0.0004357	0.033497	0.322536	0.00233015	0.187987	0.376377	0.00357226	0.0133988	0.415318	4.5e-05	0.000212858	255.333	213.713	217.487	243.357	313.001	274.167	322.049	297.557	338.776	253.638	327.856	301.758	441.238	359.823	416.311	401.613
78651	ENSMUSG00000031683	Lsm6	LSM6 homolog, U6 small nuclear RNA and mRNA degradation associated	-0.204978	0.00043915	0.0335401	-0.119559	0.120871	0.695848	-0.137442	0.0740814	0.161887	-0.0135955	0.854219	0.909278	1075.85	1070.32	997.209	1131.46	907.25	893.917	842.064	981.4	910.46	1015.75	1017.33	948.217	890.286	964.495	876.502	859.474
244923	ENSMUSG00000044938	Klhl31	kelch-like 31	-0.19914	0.000452012	0.0336372	0.142219	0.157511	0.737915	-0.0746006	0.514429	0.668418	0.330952	2.36e-05	0.000118012	16833.8	15672	16312.4	17210.5	14821.7	14983.2	11970.8	14574.9	15442.5	12062.1	16751.1	18475.7	19488.7	17139.5	16549.7	17949.9
380836	ENSMUSG00000021339	Mrs2	MRS2 magnesium transporter	0.291011	0.000449762	0.0336372	0.17346	0.135154	0.711452	1.61139	5.63e-22	3.05e-20	1.33425	7.92e-22	2.16e-20	350.743	283.783	385.587	276.321	659.571	502.367	420.558	352.229	1273.43	741.771	1268.94	1049.19	1260.26	1290.25	1301.37	1252.09
216148	ENSMUSG00000020312	Shc2	SHC (Src homology 2 domain containing) transforming protein 2	0.218605	0.000451344	0.0336372	0.148771	0.203371	0.767452	-0.448443	0.000672929	0.00318183	-0.515534	2.58e-08	2.1e-07	457.056	430.93	412.18	440.175	515.318	521.246	518.12	536.857	349.867	239.281	362.711	306.401	350.453	417.309	330.695	354.364
81877	ENSMUSG00000033327	Tnxb	tenascin XB	0.202694	0.000451635	0.0336372	0.010939	0.924172	0.988645	-0.230694	0.0840582	0.177912	-0.440394	1.49e-08	1.25e-07	2443.39	2854.47	2816.88	2849.5	3400.37	3128.3	3438.35	2966.61	1684.8	2786.43	2547.69	2280.6	2486.36	2085.48	2324.49	2595.3
11722	ENSMUSG00000074264	Amy1	amylase 1, salivary	-0.232491	0.000469082	0.0341521	-0.075509	0.423644	0.885809	0.702144	2.82e-16	9.06e-15	0.912579	2.15e-19	5.04e-18	2288	2369.24	2096.99	2230.93	1858.05	2188.41	1658.55	1647.32	4057.24	3796.19	3745.83	3187.03	3007.64	3404.48	3711.49	3941.88
192176	ENSMUSG00000031328	Flna	filamin, alpha	0.153528	0.000470698	0.0341521	-0.128338	0.133172	0.709219	0.291707	9.01e-06	6.73e-05	0.00161123	0.983348	0.989956	4016.28	4018.51	3897.66	4329.03	4701.37	4373.54	4607.2	4587.94	4664.22	5030.88	4967.94	5336.48	4876.07	3889.92	5067.44	4459.36
15388	ENSMUSG00000015165	Hnrnpl	heterogeneous nuclear ribonucleoprotein L	-0.181629	0.000463286	0.0341521	-0.0458231	0.585781	0.930758	-0.0444197	0.502033	0.657571	0.122628	0.128131	0.227624	2476.1	2761.63	2746.6	2757.4	2355.22	2492.13	2177.62	2310.55	2659.79	2670.37	2445.3	2663.6	2212.05	2837.06	2444.36	2688.67
26457	ENSMUSG00000031808	Slc27a1	solute carrier family 27 (fatty acid transporter), member 1	-0.219365	0.000466954	0.0341521	-0.108982	0.277974	0.823535	0.013324	0.879528	0.927419	0.161466	0.117435	0.212218	5053.06	5753.62	5298.5	4553.97	4360.24	4796.29	3860.8	4195.38	5753.14	5126.59	5187.96	4837.42	3756.38	4976.84	5041.76	5539.33
208431	ENSMUSG00000068270	Shroom4	shroom family member 4	0.270454	0.00048195	0.0347513	-0.0145916	0.899964	0.986154	2.4808	1.46e-42	2.6e-40	1.74629	9.77e-27	3.47e-25	58.1542	36.7867	38.9386	46.5383	110.684	73.8774	82.4067	59.1529	304.495	272.78	251.61	364.431	289.929	333.208	300.729	265.492
76257	ENSMUSG00000010064	Slc38a3	solute carrier family 38, member 3	0.191044	0.000491268	0.0352045	-0.121398	0.264194	0.81819	-0.0709577	0.57964	0.719824	-0.421265	5.43e-10	5.38e-09	6465.11	6210.82	5622.36	5599.14	6794.39	6493.01	7659.09	6886.83	7509.53	5197.18	5234.8	4814.2	4804.81	5044.97	5653.92	5219.84
66199	ENSMUSG00000032299	Commd4	COMM domain containing 4	-0.218895	0.000496957	0.0352263	0.0474079	0.587019	0.931072	-0.459012	1.03e-06	9.33e-06	-0.133374	0.0926363	0.176329	555.191	557.056	595.476	633.115	493.544	490.874	474.549	490.252	445.652	385.242	426.975	435.228	443.191	434.342	431.294	466.861
15277	ENSMUSG00000000628	Hk2	hexokinase 2	0.180026	0.000498371	0.0352263	-0.0431683	0.711716	0.959942	0.574198	9.67e-05	0.00056339	0.362108	3.82e-10	3.86e-09	20662	17861.7	18119.8	17273.5	20209.9	21606.7	22777.4	20509.9	38808	21062.7	26923.4	26123	26477.2	26093.5	29584.9	27459.3
16600	ENSMUSG00000003032	Klf4	Kruppel-like factor 4 (gut)	0.228063	0.000500675	0.0352263	0.0370758	0.767363	0.96892	0.776227	3.29e-05	0.000214945	0.557998	0.0449494	0.0976824	706.937	830.328	755.03	731.039	865.516	977.645	837.328	1002.01	1004.23	1227.51	1101.2	2154.09	2701.12	1397.77	905.397	1076.59
21887	ENSMUSG00000032280	Tle3	transducin-like enhancer of split 3	0.239566	0.000513786	0.035931	-0.188953	0.0971779	0.648174	0.190866	0.146228	0.272315	-0.32353	0.000358287	0.00139031	397.084	423.047	392.235	430.479	489.008	458.861	558.85	531.48	400.28	605.381	440.045	447.995	400.238	415.18	398.118	407.237
78102	ENSMUSG00000115970	8430426J06Rik	RIKEN cDNA 8430426J06 gene	-0.286862	0.000521494	0.0362516	0.0591489	0.650044	0.951631	-0.408966	0.0890728	0.185956	0.270451	0.300519	0.441774	105.405	105.981	123.464	125.072	58.064	68.9523	92.826	78.8705	107.884	63.4094	42.4796	113.74	166.929	63.8738	94.1784	50.6234
100041965	NA	Oaz1-ps	ornithine decarboxylase antizyme 1, pseudogene	-0.137623	0.000526463	0.0363792	-0.00673819	0.918023	0.987744	-0.407624	5.05e-12	1e-10	-0.253771	2.57e-06	1.52e-05	5265.68	5742.23	5661.3	5617.56	5068.81	5114.78	4951.98	5024.41	4020.95	4234.07	4430.95	4116.68	4263.03	4549.95	4134.22	3941.88
214951	ENSMUSG00000025735	Rhbdl1	rhomboid like 1	0.182189	0.000561995	0.0386048	0.172899	0.0841972	0.62302	-0.388266	0.000121089	0.000688387	-0.380039	3.76e-06	2.16e-05	1237.59	1239.36	1251.73	1283.68	1532.35	1489.86	1450.17	1314.81	882.229	807.573	1081.6	1039.91	979.12	1063.5	1191.14	1198.09
319480	ENSMUSG00000032243	Itga11	integrin alpha 11	0.27686	0.00056552	0.0386184	-0.0930701	0.503209	0.910552	-0.170206	0.385145	0.55038	-0.739055	3.89e-06	2.23e-05	196.27	189.189	189.945	182.275	303.929	251.183	271.847	205.243	104.859	206.978	214.577	140.434	131.786	132.006	138.057	196.869
277854	ENSMUSG00000037426	Depdc5	DEP domain containing 5	0.234998	0.000569353	0.0386528	0.112968	0.203781	0.767452	0.25009	0.0189119	0.0541345	0.0995149	0.234036	0.366688	443.426	402.902	467.264	476.048	577.011	566.394	571.164	489.356	561.602	457.026	571.841	551.289	612.072	602.543	559.72	589.482
228003	ENSMUSG00000075307	Klhl41	kelch-like 41	-0.187027	0.000586206	0.0395655	-0.142135	0.0143162	0.380206	0.24703	0.00204606	0.00830516	0.329389	9.81e-13	1.3e-11	31476.9	37391.1	32276.3	30292.6	27786.3	29997.5	27824.1	27936.3	40357.7	38593.6	41267.3	36578.9	34311.2	36944.6	36502.7	35092.2
56690	ENSMUSG00000074064	Mlycd	malonyl-CoA decarboxylase	-0.220368	0.000600414	0.0402902	-0.02289	0.826818	0.9755	-0.0987936	0.303672	0.466463	0.152268	0.15325	0.262941	3646.45	4135.88	4267.1	3983.87	2774.37	3418.88	3552.01	3568.89	4397.03	3328.4	3569.38	3687.25	2912.95	4018.73	3776.77	4134.25
620016	ENSMUSG00000100863	Gm12669	glutaredoxin 3 pseudogene	-0.156973	0.000606665	0.0404757	-0.0824303	0.343468	0.850576	-0.270753	0.00428298	0.0156596	-0.180511	0.000893646	0.00316073	2729.61	2440.18	2512.02	2495.62	2207.34	2209.76	2273.29	2358.05	2482.34	1946.55	1894.16	2094.9	2038.29	2034.38	2028.05	1875.32
14178	ENSMUSG00000027208	Fgf7	fibroblast growth factor 7	-0.282437	0.000614491	0.0407636	-0.281152	0.0367941	0.494733	0.244766	0.167196	0.301298	0.322515	0.0494216	0.105663	155.381	184.809	146.257	177.427	116.128	113.279	138.292	99.4844	207.702	166.3	267.948	157.843	129.833	124.554	156.251	183.369
12831	ENSMUSG00000026837	Col5a1	collagen, type V, alpha 1	0.212096	0.000636389	0.0419764	-0.1061	0.397061	0.874212	-0.0568295	0.844644	0.904642	-0.668275	3.13e-08	2.52e-07	1184.89	1225.35	1297.32	1264.29	1648.47	1333.9	1581.83	1378.44	548.494	2240.86	918.213	1013.21	1043.55	693.031	873.291	1068.72
18245	ENSMUSG00000035242	Oaz1	ornithine decarboxylase antizyme 1	-0.174659	0.000648514	0.0425345	-0.00163466	0.987172	0.999038	-0.262763	0.0128076	0.0392961	-0.0598012	0.433189	0.578195	1601.97	1507.38	1578.44	1475.65	1327.31	1300.24	1305.25	1455.52	1119.17	1354.33	1517.29	1132.75	1160.69	1423.32	1258.57	1326.33
74504	ENSMUSG00000037339	Fam53a	family with sequence similarity 53, member A	0.155484	0.000663805	0.0426183	0.194283	0.00332873	0.219972	-0.326567	6.64e-06	5.12e-05	-0.276135	1.17e-07	8.59e-07	2566.96	2441.94	2569	2691.47	2936.77	2725.26	2976.11	2925.38	1984.26	1874.77	2143.59	2180.78	2383.86	2472.98	2355.53	2324.18
16561	ENSMUSG00000063077	Kif1b	kinesin family member 1B	0.148256	0.000653579	0.0426183	0.158069	0.0775029	0.605886	0.938317	8.97e-21	4.39e-19	0.988268	1.93e-65	4.1e-63	15605.3	15179.8	15756.8	14051.7	18035.2	16398.3	16753.2	16595.1	32472.1	23965.2	32667.9	29229.9	36374.8	31961.4	34810.7	32054.8
69605	ENSMUSG00000009207	Lnpk	lunapark, ER junction formation factor	-0.143863	0.000661893	0.0426183	0.130726	0.160732	0.741	0.60445	2.17e-08	2.57e-07	0.936595	3.28e-80	1.06e-77	3271.17	3109.35	3127.44	3313.92	2928.6	2911.59	2736.47	2953.16	4878.98	3887.12	5490.76	5526.82	5790.76	5551.7	5363.89	5445.96
21427	ENSMUSG00000008958	Vps72	vacuolar protein sorting 72	-0.173453	0.000664476	0.0426183	0.0797653	0.284739	0.829182	-0.44175	1.66e-11	3.07e-10	-0.147608	0.039876	0.0884682	1950.89	1893.64	1907.04	1996.3	1668.43	1856.79	1590.35	1662.56	1317.8	1429.7	1488.97	1464.69	1625.36	1576.62	1397.69	1513.08
18822	ENSMUSG00000019055	Plod1	procollagen-lysine, 2-oxoglutarate 5-dioxygenase 1	0.15705	0.000671347	0.0428224	-0.0555819	0.528509	0.918783	-0.607322	5.24e-17	1.83e-15	-0.822819	3.95e-28	1.52e-26	1770.98	1704.45	1643.02	1620.12	1876.19	1843.65	1977.76	1903.65	1183.7	1130.6	1067.44	1027.14	1066	927.235	1180.44	1092.34
15018	ENSMUSG00000060550	H2-Q7	histocompatibility 2, Q region locus 7	-0.281031	0.000702798	0.0445835	-0.102678	0.350084	0.854126	0.167706	0.598907	0.734973	0.320456	0.0498781	0.106382	208.083	260.135	160.503	198.757	152.418	134.621	162.919	112.928	103.851	552.739	118.725	246.049	182.548	132.006	202.27	196.869
102626	ENSMUSG00000032577	Mapkapk3	mitogen-activated protein kinase-activated protein kinase 3	0.193215	0.000731637	0.0461607	0.0900479	0.304377	0.836683	0.0904693	0.352136	0.517803	-0.0135796	0.842997	0.9022	2191.69	2026.77	1976.37	2150.46	2318.02	2212.22	2588.71	2641.27	2641.65	2164.3	2161.01	1950.98	2482.45	2405.91	2468.97	2308.43
114604	ENSMUSG00000014039	Prdm15	PR domain containing 15	0.244725	0.000744221	0.0467009	0.0946507	0.364854	0.860422	0.18571	0.119196	0.232772	-0.00788005	0.93887	0.962933	346.199	317.066	323.855	312.195	408.262	420.28	455.605	351.332	417.42	319.44	411.726	337.737	445.143	388.566	405.609	385.863
210135	ENSMUSG00000057101	Zfp180	zinc finger protein 180	0.183458	0.000749716	0.0467928	0.135336	0.0885612	0.633901	-0.177064	0.0379201	0.0955171	-0.222515	0.000852455	0.0030323	1075.85	988.862	1073.19	1098.5	1269.24	1135.25	1267.36	1231.46	1033.47	842.269	914.946	954.02	1111.88	1011.34	1024.19	1046.22
26399	ENSMUSG00000020623	Map2k6	mitogen-activated protein kinase kinase 6	0.177158	0.000762597	0.0473422	0.346038	0.00854394	0.324692	-0.0472689	0.786917	0.869715	0.275936	0.00368947	0.0111261	1243.95	1195.57	1144.42	1184.79	1382.65	1439.79	1258.83	1400.85	1199.83	693.914	1144.77	1572.62	1993.38	1499.97	1699.49	1471.45
12400	ENSMUSG00000031885	Cbfb	core binding factor beta	-0.179903	0.000768868	0.0474776	-0.0421236	0.619883	0.94203	0.323865	0.000360376	0.00182606	0.497249	2.11e-12	2.71e-11	3449.27	3256.5	3527.27	3531.09	3103.7	2950.99	2671.11	3235.48	4203.44	3753.12	4386.29	5005.7	4350.88	4287	3875.23	4442.49
545156	ENSMUSG00000061751	Kalrn	kalirin, RhoGEF kinase	0.193932	0.000784501	0.0481866	-0.0671191	0.541022	0.921768	0.408237	0.00135322	0.00583182	0.129854	0.0878413	0.168869	605.167	573.697	599.275	585.607	684.066	705.94	656.412	719.694	1012.29	659.219	788.596	719.577	734.096	711.129	757.708	830.225
217882	ENSMUSG00000072825	Cep170b	centrosomal protein 170B	0.204567	0.0007898	0.0482568	0.298194	0.000266016	0.0548792	-0.103186	0.261519	0.419108	-0.0038456	0.958235	0.974881	662.413	668.292	762.627	677.714	816.525	871.754	830.698	764.506	645.287	607.773	713.44	613.962	831.715	851.651	758.778	833.599
12696	ENSMUSG00000045193	Cirbp	cold inducible RNA binding protein	-0.212802	0.000827824	0.0503153	0.0210856	0.869739	0.98109	-0.046118	0.731303	0.831166	0.248805	0.0611931	0.126014	1531.09	1399.65	1480.62	1659.87	1373.58	1227.19	1113.91	1362.31	1074.81	1799.39	1467.18	1547.09	1181.19	2051.41	1405.19	1442.21
347740	ENSMUSG00000102869	Norad	non-coding RNA activated by DNA damage	-0.125828	0.000832231	0.0503196	-0.156589	0.00935417	0.331087	0.601255	3.56e-21	1.81e-19	0.588547	1.24e-35	6.96e-34	8874.88	8330.44	8503.82	8625.1	7818.68	8245.54	7543.53	7732.9	14085.4	12019.1	13277.6	13042.9	12246.3	11988.1	11390.2	11610.8
69870	ENSMUSG00000028104	Polr3gl	polymerase (RNA) III (DNA directed) polypeptide G like	-0.145902	0.000845907	0.0508816	0.024723	0.739509	0.963772	-0.0824514	0.27278	0.431644	0.115578	0.0479338	0.10306	2213.49	2223.84	2313.52	2249.35	2003.21	2072.67	1917.14	2082	2267.58	1875.96	2143.59	2223.73	2119.31	2351.62	2154.33	2131.81
224796	ENSMUSG00000023959	Clic5	chloride intracellular channel 5	0.186368	0.000868159	0.0519508	0.0288432	0.709523	0.959942	0.315428	0.000909953	0.00414294	0.153992	0.0100808	0.0270676	9635.43	9023.25	9390.86	7983.26	10318.2	9775.63	11544.5	10209.3	12475.2	9564.05	11606.7	11519	11949.6	11715.5	11917.9	11021.3
27528	ENSMUSG00000042834	Nrep	neuronal regeneration related protein	0.192413	0.000938001	0.0558423	0.293204	0.0309764	0.466942	-0.857734	0.00101991	0.00458107	-0.512721	8.11e-06	4.36e-05	3686.43	4262.88	4363.03	4029.44	4944.51	4296.38	5157.52	4725.06	1313.76	1302.88	1796.13	3312.38	4088.29	3573.74	2539.61	3048.66
11987	ENSMUSG00000041313	Slc7a1	solute carrier family 7 (cationic amino acid transporter, y+ system), member 1	-0.273866	0.000942857	0.055845	-0.57537	1.1e-05	0.00548402	0.733256	3.13e-07	3.08e-06	0.4168	0.0232283	0.0559019	169.919	141.016	143.408	142.524	117.942	80.4443	104.192	114.721	301.47	262.013	245.075	213.552	178.643	125.619	107.021	159.745
12834	ENSMUSG00000020241	Col6a2	collagen, type VI, alpha 2	0.225041	0.000975068	0.0571695	-0.0516289	0.688603	0.956692	-0.316909	0.261382	0.419009	-0.796544	5.6e-06	3.12e-05	1997.23	2610.98	2168.22	2098.1	2886.87	2459.3	2975.17	2526.55	802.576	2886.92	1387.67	1536.65	1950.43	1134.83	1266.06	1617.7
70439	ENSMUSG00000020680	Taf15	TATA-box binding protein associated factor 15	-0.17204	0.000972682	0.0571695	-0.0946137	0.287685	0.829828	0.12552	0.17065	0.305614	0.22731	0.00123477	0.00423599	1354.81	1354.98	1229.89	1322.46	1123.18	1107.34	1177.37	1200.98	1646.49	1320.83	1484.61	1310.33	1249.52	1397.77	1468.33	1290.34
107508	ENSMUSG00000026615	Eprs	glutamyl-prolyl-tRNA synthetase	-0.134031	0.000980743	0.0572133	-0.201583	0.0410221	0.508379	0.535221	2.18e-06	1.85e-05	0.473203	1.13e-23	3.39e-22	11439.1	11428.4	11655	10665	10325.4	9856.89	10021.4	10759.6	21043.4	14839	16243.6	14323.1	14452.5	13584.9	14704.7	14226.3
12183	ENSMUSG00000038871	Bpgm	2,3-bisphosphoglycerate mutase	-0.158706	0.000993842	0.0576875	0.140933	0.136171	0.711522	-0.301172	0.00580887	0.0202625	0.0416293	0.448835	0.591827	4060.8	4555.42	4521.63	4426.96	3952.89	3881.03	3670.41	4074.38	3377.68	2894.1	3687.01	4238.54	4176.15	4150.73	3862.39	3849.63
17188	ENSMUSG00000030678	Maz	MYC-associated zinc finger protein (purine-binding transcription factor)	0.14465	0.00100206	0.0578754	0.1684	0.0246243	0.430558	-0.236958	0.00173748	0.00722298	-0.196675	0.00042121	0.00161064	2588.77	2473.47	2644.03	2482.04	2748.06	2740.85	2937.28	2943.31	1948.97	2151.13	2384.31	2162.21	2506.86	2429.33	2355.53	2620.04
20515	ENSMUSG00000027397	Slc20a1	solute carrier family 20, member 1	0.207263	0.00100822	0.0579426	-0.0413507	0.714369	0.960186	0.922375	4.6e-15	1.32e-13	0.650904	7.07e-10	6.9e-09	637.879	721.72	606.873	710.679	817.432	821.681	799.44	752.855	1354.1	1159.32	1131.7	1559.86	1562.88	1289.19	1083.05	1135.09
66797	ENSMUSG00000039419	Cntnap2	contactin associated protein-like 2	-0.249443	0.00102448	0.0585871	0.00210715	0.987046	0.999038	0.036585	0.834659	0.898744	0.402175	0.000339362	0.00132268	387.998	345.97	406.481	390.728	312.094	343.12	248.167	292.18	294.412	302.69	442.224	538.522	412.929	409.857	408.82	363.364
17708	ENSMUSG00000064351	COX1	cytochrome c oxidase subunit I	-0.125598	0.00103793	0.0587773	0.0143761	0.901328	0.98688	-0.447616	0.00185892	0.00764973	-0.305382	7.7e-10	7.48e-09	2.76768e+06	2.67545e+06	2.72085e+06	2.60965e+06	2.42004e+06	2.59338e+06	2.31941e+06	2.50228e+06	2.51054e+06	1.32489e+06	1.96628e+06	1.98006e+06	1.99694e+06	1.90501e+06	2.08374e+06	1.96491e+06
21754	ENSMUSG00000028458	Tesk1	testis specific protein kinase 1	0.136563	0.00103465	0.0587773	0.181968	0.0149953	0.383014	-0.274553	0.00028872	0.0014952	-0.21048	0.000112707	0.000491993	2745.06	2899.14	2918.5	2881.5	3054.71	3173.45	3267.85	3187.09	2188.94	2222.92	2623.93	2422.19	2819.24	2785.96	2529.98	2815.79
223922	ENSMUSG00000099083	Atf7	activating transcription factor 7	0.254953	0.00109121	0.0609032	0.141838	0.13104	0.70578	2.00621	1.05e-38	1.54e-36	1.4141	6.8e-15	1.12e-13	117.217	101.601	113.967	71.7466	251.308	188.798	152.5	101.277	412.379	399.599	485.793	488.616	476.381	525.895	517.981	499.485
68016	ENSMUSG00000028348	Cavin4	caveolae associated 4	-0.134994	0.00108611	0.0609032	-0.0317192	0.609876	0.939367	0.0443868	0.476385	0.634585	0.171278	0.000430721	0.00164289	6566.88	7210.19	6804.76	6536.69	6063.15	6097.35	6098.1	6306.95	7389.55	6861.38	6611.57	7180.68	7156.46	7235.84	6558.24	6730.67
58200	ENSMUSG00000022490	Ppp1r1a	protein phosphatase 1, regulatory inhibitor subunit 1A	-0.18559	0.00108458	0.0609032	-0.170286	0.170877	0.748465	0.318291	0.0317751	0.0830371	0.330874	0.000187909	0.000781394	1495.65	1611.61	1528.1	1466.93	1437.08	1305.17	1185.9	1337.21	1790.67	2671.57	1448.66	1822.16	1446.72	1892.79	1665.25	1649.2
99371	ENSMUSG00000074582	Arfgef2	ADP-ribosylation factor guanine nucleotide-exchange factor 2 (brefeldin A-inhibited)	0.157225	0.0011354	0.0621739	0.0541134	0.618961	0.942011	0.733916	8.98e-09	1.13e-07	0.666403	6.04e-24	1.84e-22	1782.79	1667.66	1625.93	1553.22	1925.18	1889.62	1854.62	1816.71	3551.1	2368.88	3016.05	2357.2	3113.07	2634.8	3054.38	3137.53
215929	ENSMUSG00000038522	Mfsd4b1	major facilitator superfamily domain containing 4B1	0.262602	0.0011343	0.0621739	0.016313	0.904188	0.987393	0.0928963	0.617447	0.74886	-0.269683	0.0654606	0.13341	226.256	240.865	257.375	232.692	271.268	341.478	399.72	276.047	381.123	191.425	218.933	236.764	246.976	255.495	231.165	325.115
20602	ENSMUSG00000029478	Ncor2	nuclear receptor co-repressor 2	0.221397	0.00113238	0.0621739	0.303969	0.00230557	0.187049	0.0375112	0.739685	0.83742	0.126648	0.187205	0.308678	5451.05	5238.6	5361.18	5222.96	7124.63	6758.14	7006.47	5002.9	4530.12	4896.88	6724.85	5750.81	6842.12	6721.66	7305.25	7460.77
100038596	NA	Gm10435	predicted gene 10435	0.235438	0.0011553	0.0629664	-0.050708	0.637968	0.947438	1.56852	6.67e-20	3.01e-18	0.628165	0.00442488	0.0130875	69.0581	43.7937	72.1789	71.7466	184.172	143.651	101.351	60.9454	209.718	187.835	221.112	215.873	191.333	196.944	217.253	202.494
15488	ENSMUSG00000024507	Hsd17b4	hydroxysteroid (17-beta) dehydrogenase 4	-0.169359	0.00118131	0.0637852	-0.0267703	0.768494	0.969212	0.00986503	0.921384	0.953969	0.18349	0.00449303	0.0132633	2529.71	2674.92	2647.83	2894.1	2291.71	2519.22	2225.93	2389.42	3232.49	2364.09	2611.95	2636.9	2463.91	2641.18	2783.61	2836.04
17926	ENSMUSG00000026697	Myoc	myocilin	0.216767	0.00117621	0.0637852	0.233534	0.0554763	0.561018	-0.631675	3.36e-05	0.000219126	-0.604159	6.94e-12	8.52e-11	1531.09	2110.86	1775.03	1643.38	2193.73	2132.6	2115.11	2100.82	810.642	1177.26	1413.81	1042.23	1318.83	1229.57	1343.11	1688.57
12359	ENSMUSG00000027187	Cat	catalase	-0.216145	0.00120603	0.0645197	-0.196105	0.0650421	0.58801	-0.00483124	0.9709	0.98363	0.0413775	0.589437	0.716159	3796.38	5363.85	4547.27	4507.43	3731.52	4007.44	3755.66	3624.46	5616.02	3663.39	4550.77	4363.89	3342.48	3793.04	4186.66	4250.12
269951	ENSMUSG00000030541	Idh2	isocitrate dehydrogenase 2 (NADP+), mitochondrial	-0.224459	0.00120584	0.0645197	-0.0957646	0.39673	0.874212	0.098847	0.234987	0.388914	0.262673	0.14077	0.245835	10411.4	9912.26	10088.9	9597.56	8733.19	9705.85	6466.56	7860.17	11938.8	10543.9	11258.2	9259.33	8238.08	8213.11	12384.5	11103.4
12373	ENSMUSG00000027861	Casq2	calsequestrin 2	-0.231854	0.00121726	0.064822	-0.21925	0.111613	0.676905	0.378233	0.0322636	0.084014	0.194111	0.337075	0.481466	2134.44	2028.52	1615.48	1689.92	1641.22	1647.47	1311.88	1436.7	2338.16	3694.5	2162.1	1772.25	1721.02	1102.89	2361.95	1832.57
69585	ENSMUSG00000038403	Hjv	hemojuvelin BMP co-receptor	-0.125579	0.00123789	0.0653211	0.167699	0.0337429	0.478848	-0.316581	7.56e-05	0.000451583	0.0111346	0.845185	0.903031	28778.2	29957.5	31198.4	29502.4	27235.6	26818.3	26370.1	28598.6	22877.5	21495.8	24248.2	27173.3	28334.9	29626.8	25712.9	26209.4
100732	ENSMUSG00000029166	Mapre3	microtubule-associated protein, RP/EB family, member 3	-0.133489	0.00123268	0.0653211	0.0119946	0.860097	0.979805	-0.055772	0.447369	0.609157	0.114308	0.0158623	0.0402226	2725.98	2732.73	2848.22	2793.27	2572.05	2454.37	2598.18	2441.4	2603.33	2512.45	3004.07	2577.71	2741.14	2695.48	2734.39	2729.17
13730	ENSMUSG00000030208	Emp1	epithelial membrane protein 1	0.20799	0.00124634	0.0654697	-0.0588158	0.669808	0.954599	0.169373	0.369189	0.534367	-0.177669	0.202442	0.328255	826.88	959.082	817.711	855.142	1050.6	1033.46	1130.01	922.248	662.428	1533.79	846.325	908.756	1229.02	690.902	772.691	941.596
68170	ENSMUSG00000027165	Iftap	intraflagellar transport associated protein	-0.122378	0.00125538	0.0656474	0.0362879	0.667097	0.9541	-0.171775	0.0344407	0.0884929	0.0109748	0.862843	0.914583	2606.04	2662.66	2653.53	2641.05	2448.67	2414.97	2409.69	2394.8	2505.53	2041.07	2281.92	2551.02	2646.45	2543.24	2299.88	2251.06
27364	ENSMUSG00000001323	Srr	serine racemase	0.214809	0.00127152	0.0660402	0.0818159	0.418758	0.884358	0.307482	0.00126921	0.00551389	0.153753	0.134566	0.237023	369.824	393.267	384.638	366.489	479.935	423.564	479.285	446.336	445.652	437.884	503.22	501.383	597.429	457.762	516.911	465.736
66970	ENSMUSG00000003992	Ssbp2	single-stranded DNA binding protein 2	-0.197026	0.00127427	0.0660402	-0.0997507	0.271035	0.818249	-0.0529098	0.595943	0.732419	0.0828141	0.265911	0.402828	623.34	556.18	608.772	634.085	521.669	514.679	502.965	519.829	518.246	568.292	591.447	661.547	538.857	530.153	558.649	555.733
16526	ENSMUSG00000037624	Kcnk2	potassium channel, subfamily K, member 2	-0.265308	0.00129269	0.0666969	-0.159443	0.244752	0.802205	0.174314	0.357692	0.523127	0.484865	0.0115307	0.0303965	101.77	123.498	117.766	95.9853	68.0437	62.3854	94.7204	66.323	125.024	87.3375	160.116	129.988	84.9286	120.296	124.144	92.2472
14571	ENSMUSG00000026827	Gpd2	glycerol phosphate dehydrogenase 2, mitochondrial	0.146786	0.00130911	0.0669491	0.224859	0.0207487	0.409506	-0.213589	0.0197589	0.0560211	-0.0987613	0.235533	0.368427	9908.02	9086.32	10555.2	9948.53	10783.6	10880.5	10873	11637	8172.97	7430.87	8656.04	9774.64	10586.8	12159.4	9210.22	9249.47
238564	ENSMUSG00000044951	Mylk4	myosin light chain kinase family, member 4	0.177038	0.00130606	0.0669491	0.235364	0.0457117	0.531455	0.0387948	0.759948	0.852496	0.155414	0.13267	0.23447	67401.6	64729.7	78315.1	72809.2	76235.3	87283.7	84680	78145.5	63759.4	59286.6	77074.4	91848.2	93395.1	114293	78898	77881.4
382034	ENSMUSG00000031822	Gse1	genetic suppressor element 1, coiled-coil protein	0.20067	0.00131769	0.0669771	0.180597	0.0624279	0.585438	0.298606	0.00566113	0.0198217	0.286587	0.000491747	0.00185042	1328.46	1261.26	1333.41	1247.81	1639.4	1443.07	1702.12	1339.9	1285.53	1569.68	1822.27	1738.59	1862.57	1843.82	1779.76	2008.06
108767	ENSMUSG00000040128	Pnrc1	proline-rich nuclear receptor coactivator 1	-0.211324	0.0013212	0.0669771	-0.253703	0.0132154	0.368426	0.902546	5.56e-22	3.02e-20	0.87574	2.11e-16	3.9e-15	2392.5	2278.15	2370.51	2227.05	1863.49	2185.95	1595.09	2086.48	5038.28	4518.82	4356.88	3695.38	2928.57	3884.59	3711.49	3905.88
11776	ENSMUSG00000020198	Ap3d1	adaptor-related protein complex 3, delta 1 subunit	0.151419	0.00134131	0.0677011	-0.0700611	0.377229	0.867945	0.166419	0.0438226	0.107203	-0.0568539	0.33239	0.476723	2359.79	2109.98	2208.11	2324.98	2586.57	2416.61	2618.07	2492.49	2840.27	2508.86	2524.81	2271.31	2429.74	2514.5	2532.12	2242.06
93843	ENSMUSG00000002012	Pnck	pregnancy upregulated non-ubiquitously expressed CaM kinase	-0.257031	0.00135649	0.0681712	0.0385089	0.779635	0.970781	-0.436212	0.01456	0.0436764	0.0132193	0.937415	0.962248	235.343	263.638	259.274	301.53	220.462	224.916	182.81	169.392	171.404	141.176	267.948	182.216	253.81	142.652	183.006	226.118
213673	ENSMUSG00000036275	9530068E07Rik	RIKEN cDNA 9530068E07 gene	-0.128717	0.00138188	0.0691477	-0.0608056	0.31459	0.840051	-0.0737111	0.201913	0.347543	0.0157061	0.730899	0.823458	2995.85	3029.65	3007.77	3184.97	2742.62	2766.3	2774.36	2838.44	2787.84	3056.81	2952.88	2837.69	2844.62	2813.64	2873.51	2712.29
16956	ENSMUSG00000015568	Lpl	lipoprotein lipase	-0.125775	0.00148102	0.0734749	-0.131737	0.343391	0.850576	0.559893	0.0122301	0.0378066	0.478883	0.00242097	0.00771684	17644.4	17768	16597.4	16307.8	15016.8	15913.2	15401.5	16003.5	40944.5	21940.9	25106.5	19588.7	19081.6	17476.9	29016.6	23199
241727	ENSMUSG00000027457	Snph	syntaphilin	0.263453	0.0014759	0.0734749	0.25583	0.0642404	0.58801	-0.155763	0.430761	0.594103	-0.238518	0.19146	0.313937	130.847	98.9737	98.7712	87.2593	123.386	182.231	138.292	165.807	123.008	82.5519	78.4239	84.7244	165.952	114.973	93.1082	134.996
18131	ENSMUSG00000038146	Notch3	notch 3	0.196212	0.00149743	0.0738231	-0.110253	0.276538	0.822525	-0.458022	2.65e-08	3.08e-07	-0.795074	4.59e-14	6.95e-13	1603.78	1609.86	1838.66	1689.92	2176.49	2103.87	1923.77	1741.43	1128.24	1183.24	1331.03	1251.14	1096.26	915.525	1329.2	1173.34
22682	ENSMUSG00000024750	Zfand5	zinc finger, AN1-type domain 5	-0.132591	0.00150075	0.0738231	-0.195804	0.0193355	0.40362	0.455462	2.63e-10	4.14e-09	0.397962	1.76e-08	1.47e-07	12182.4	12158	11810.8	11566.7	10759.1	11002.8	10085.8	11438	18410.9	16231.6	14928.9	16289.1	13562.2	16233.5	13196.8	14234.2
50753	ENSMUSG00000038206	Fbxo8	F-box protein 8	-0.157123	0.00152463	0.0744173	0.0116504	0.895312	0.985603	-0.0158617	0.868629	0.920707	0.184866	0.00449955	0.0132732	1330.28	1192.06	1248.89	1250.72	1104.12	1138.53	1122.44	1088.95	1215.96	1055.23	1392.02	1312.65	1241.71	1371.16	1274.62	1182.34
77446	ENSMUSG00000075254	Heg1	heart development protein with EGF-like domains 1	0.262688	0.00153848	0.0744173	0.0130509	0.901388	0.98688	1.87388	2.91e-57	9.33e-55	1.35731	4.65e-18	9.8e-17	238.977	189.189	232.682	217.179	426.407	316.031	310.683	215.101	840.89	848.251	958.515	730.023	949.834	727.097	795.166	977.595
108837	ENSMUSG00000035941	Ibtk	inhibitor of Bruton agammaglobulinemia tyrosine kinase	0.150179	0.00153208	0.0744173	0.210613	0.0432355	0.518897	0.232009	0.0574549	0.132804	0.340234	1.24e-07	9.07e-07	4615.99	4253.24	4585.26	4171.97	5266.59	4955.53	4957.66	4603.17	5380.08	3847.64	5636.72	6011.95	6903.62	6105.27	6199.72	5893.69
18124	ENSMUSG00000028341	Nr4a3	nuclear receptor subfamily 4, group A, member 3	0.233642	0.00153732	0.0744173	-0.05178	0.710751	0.959942	2.62235	3.01e-31	3.07e-29	1.56908	5.17e-08	4.01e-07	50.8849	81.4563	47.4861	48.4774	142.438	55.8185	111.77	110.24	731.998	468.99	330.034	395.767	645.262	552.509	305.01	309.366
15530	ENSMUSG00000028763	Hspg2	perlecan (heparan sulfate proteoglycan 2)	0.188819	0.0015501	0.0744859	0.0406316	0.663491	0.953285	-0.00718975	0.917291	0.952523	-0.163841	0.103001	0.191517	9380.09	8983.84	9138.23	8888.82	11963	10618.6	11004.6	8934.78	8210.27	8947.91	9931.52	9205.95	9952.27	7719.15	9516.3	10675.9
103466	ENSMUSG00000054027	Nt5dc3	5'-nucleotidase domain containing 3	0.13914	0.00155273	0.0744859	0.0423048	0.516408	0.915546	0.0892668	0.216569	0.365993	0.00103078	0.983601	0.990091	7923.51	7044.65	7287.22	6941.97	8143.48	7843.32	8446.21	8009.84	8531.91	7330.37	7730.2	7564.85	8242.96	8549.51	8007.31	7666.64
21987	ENSMUSG00000000296	Tpd52l1	tumor protein D52-like 1	-0.185078	0.00158604	0.0754916	-0.0143517	0.846769	0.978058	-0.146435	0.0688918	0.152909	0.0669011	0.354454	0.499822	1079.49	1187.68	1099.78	1162.49	937.189	1074.51	914.052	975.127	1036.49	917.642	1083.78	1056.15	1002.55	1075.21	1015.63	997.844
212528	ENSMUSG00000001909	Trmt1	tRNA methyltransferase 1	-0.156043	0.0015867	0.0754916	-0.0579062	0.535523	0.919449	-0.245356	0.00413236	0.0151823	-0.125183	0.1122	0.204676	1770.07	1757	1815.87	1975.94	1585.87	1612.99	1658.55	1641.05	1488.19	1592.41	1711.17	1377.64	1341.29	1724.59	1407.33	1479.33
68655	ENSMUSG00000071984	Fndc1	fibronectin type III domain containing 1	0.231377	0.0015934	0.0755012	-0.0526261	0.700791	0.958701	-0.20545	0.308194	0.47137	-0.599878	3.04e-09	2.77e-08	998.617	1376	1293.52	1183.82	1711.98	1535.83	1500.37	1299.57	605.965	1593.61	1002.08	945.896	1117.74	852.716	927.872	1051.84
56279	ENSMUSG00000036186	Dipk1b	divergent protein kinase domain 1B	-0.259608	0.00161038	0.0759956	-0.171307	0.217108	0.778947	-0.28798	0.130282	0.249659	-0.0160197	0.937559	0.962248	87.2313	104.229	113.017	116.346	64.4147	89.4738	63.4626	60.9454	87.7188	66.9986	74.067	109.097	79.0715	60.6801	53.5105	82.1225
67845	ENSMUSG00000028098	Rnf115	ring finger protein 115	-0.224482	0.00165272	0.0774603	-0.0914955	0.189751	0.758256	0.0529906	0.651051	0.774691	0.267319	1.32e-06	8.21e-06	2731.43	3768.89	2676.32	2714.74	2463.18	2437.96	2467.47	2325.78	3229.46	2803.17	3305.79	3044.28	3071.1	2763.61	2824.28	3025.03
57279	ENSMUSG00000032602	Slc25a20	solute carrier family 25 (mitochondrial carnitine/acylcarnitine translocase), member 20	-0.158443	0.00165477	0.0774603	0.00472381	0.968227	0.997353	-0.0131661	0.92256	0.954648	0.179359	0.0473305	0.102077	3804.56	4010.63	3659.28	3656.17	3204.41	3680.74	3262.17	3256.1	4907.21	2859.41	3862.38	3390.14	3446.93	3284.18	4385.72	4103.87
17975	ENSMUSG00000026234	Ncl	nucleolin	-0.125162	0.00168733	0.0786675	-0.065565	0.281557	0.825743	0.324333	1.13e-10	1.89e-09	0.405123	6.67e-15	1.1e-13	8257.9	8396.13	8340.47	8424.4	7602.75	7294.16	7492.38	8116.5	10384.1	11123	10032.8	10469.8	10273.4	10622.2	9780.64	9792.82
12835	ENSMUSG00000048126	Col6a3	collagen, type VI, alpha 3	0.225823	0.00171602	0.0793252	-0.119704	0.336019	0.848231	0.231913	0.434536	0.597089	-0.369081	0.00440076	0.013023	1467.49	1947.07	1745.59	1591.03	2416.91	1894.55	2167.2	1859.73	966.923	3900.28	1778.7	1897.59	1840.12	1157.18	1510.07	1882.07
18746	ENSMUSG00000032294	Pkm	pyruvate kinase, muscle	0.095068	0.00171711	0.0793252	0.126817	0.163329	0.744168	-0.224175	0.0210404	0.0590725	-0.1675	0.0030536	0.00940979	136338	132737	139633	136183	146117	146526	142040	149370	117775	94276.6	120983	132770	138169	137827	122325	121319
107746	ENSMUSG00000039844	Rapgef1	Rap guanine nucleotide exchange factor (GEF) 1	0.131691	0.00172194	0.0793252	0.0610859	0.396887	0.874212	0.244322	0.00121288	0.00530786	0.186671	0.000388776	0.00149857	11238.3	11087.7	12107.1	11073.2	13022.7	12760.3	12673.6	11794.7	14326.4	12997.7	14662	12174.8	13459.7	14859.2	14096.8	14837.2
73341	ENSMUSG00000031133	Arhgef6	Rac/Cdc42 guanine nucleotide exchange factor (GEF) 6	0.121052	0.00174872	0.0799248	-0.0391659	0.659417	0.952507	0.272692	0.00453828	0.0164206	0.120785	0.0273216	0.0641968	2710.53	2737.98	2801.68	2664.32	2969.43	3051.96	3017.79	2905.66	3788.04	2744.55	3275.29	3464.42	3256.57	3379.99	3363.67	2995.78
18162	ENSMUSG00000022206	Npr3	natriuretic peptide receptor 3	0.248378	0.00174739	0.0799248	0.41918	0.00206411	0.175482	0.747787	1.12e-06	1e-05	0.642405	0.0137557	0.0355142	451.604	422.171	468.213	458.596	635.982	526.992	1067.5	707.146	995.154	900.892	646.997	590.75	976.191	1776.76	1415.89	926.972
66177	ENSMUSG00000084786	Ubl5	ubiquitin-like 5	-0.155883	0.0018227	0.0829793	0.0224163	0.762584	0.9689	-0.442532	1.74e-12	3.68e-11	-0.23059	0.00115085	0.00397738	1984.51	2122.24	2077.04	1924.55	1800.89	1907.68	1804.42	1685.86	1548.69	1471.58	1465	1477.45	1415.48	1551.07	1689.86	1470.33
68515	ENSMUSG00000025141	Myadml2	myeloid-associated differentiation marker-like 2	-0.10046	0.0018528	0.0840202	0.0316902	0.620777	0.94203	-0.428466	4.98e-12	9.87e-11	-0.277449	2.95e-09	2.69e-08	5040.33	5002.99	5016.44	5005.78	4652.38	4649.35	4650.77	4732.23	3829.38	3432.48	3978.93	3659.4	3756.38	3997.44	3972.62	3676.39
238386	ENSMUSG00000041702	Btbd7	BTB (POZ) domain containing 7	0.257226	0.00188901	0.085329	0.275443	0.00537493	0.269555	2.13584	3.74e-55	1.09e-52	2.02584	3.59e-65	7.54e-63	158.107	116.491	136.76	115.376	206.853	199.469	189.441	142.505	699.733	574.274	673.139	550.128	906.881	747.324	747.006	754.852
66180	ENSMUSG00000006931	P3h4	prolyl 3-hydroxylase family member 4 (non-enzymatic)	-0.250247	0.00190329	0.0856406	-0.108904	0.396939	0.874212	-0.175844	0.246488	0.402478	0.0751204	0.596427	0.721465	167.193	192.692	178.548	183.245	127.015	124.771	140.186	154.156	162.33	199.799	137.242	136.952	136.667	127.748	156.251	156.37
11305	ENSMUSG00000026944	Abca2	ATP-binding cassette, sub-family A (ABC1), member 2	0.203647	0.00191383	0.0857823	0.0814269	0.416334	0.883219	0.260268	0.0203909	0.0575976	0.123713	0.182118	0.302191	1419.33	1292.79	1307.77	1436.87	1777.3	1745.97	1632.03	1353.35	1793.7	1280.15	1795.04	1717.7	1840.12	1562.78	1803.3	1900.07
51798	ENSMUSG00000053898	Ech1	enoyl coenzyme A hydratase 1, peroxisomal	-0.184325	0.00197159	0.0880314	-0.00821376	0.942272	0.992742	-0.241297	0.048088	0.115321	-0.029331	0.769454	0.850225	9003.91	9963.06	8989.13	8832.58	8456.48	8805.37	6996.99	7428.17	9564.37	5956.9	7991.62	7477.8	6755.24	6889.86	9133.17	8267.37
76722	ENSMUSG00000021622	Ckmt2	creatine kinase, mitochondrial 2	0.177347	0.00199671	0.088462	0.0231055	0.86851	0.98109	-0.303829	0.179199	0.317179	-0.491598	9.01e-07	5.76e-06	64009.6	58705.4	58691	56326.9	66476	77265.1	70663.3	60107.4	69985.4	26545.8	44175.5	45548.1	46523.3	40733.4	58694.6	47750.3
226976	ENSMUSG00000010453	Kansl3	KAT8 regulatory NSL complex subunit 3	0.133192	0.00199984	0.088462	-0.0179598	0.779739	0.970781	-0.137301	0.0284777	0.0759543	-0.283238	8.21e-08	6.19e-07	3418.38	3269.64	3400.01	3228.6	3771.44	3757.9	3776.5	3421.91	3157.88	3104.67	3083.59	2778.5	2955.91	2953.1	3078.99	3102.65
18642	ENSMUSG00000033065	Pfkm	phosphofructokinase, muscle	0.0988205	0.00200409	0.088462	0.121018	0.102734	0.660368	-0.283979	0.000239049	0.00126265	-0.243325	6.95e-07	4.5e-06	232031	226681	242002	234226	247616	259022	250652	247878	190845	166610	203610	206361	212132	228356	205336	202640
13645	ENSMUSG00000028017	Egf	epidermal growth factor	-0.181604	0.00201986	0.0888201	-0.0790262	0.34653	0.852276	0.177095	0.0465308	0.112362	0.317321	4.63e-05	0.000218534	1594.7	1508.25	1628.77	1625.93	1362.69	1558.81	1255.99	1310.33	1699.93	1635.48	1798.3	2089.1	1816.69	1758.66	1612.81	1673.95
329908	ENSMUSG00000028514	Usp24	ubiquitin specific peptidase 24	0.108866	0.00202891	0.0888814	0.234698	0.0128589	0.368426	0.625927	6.51e-09	8.47e-08	0.810708	9.89e-63	1.8e-60	5601.89	5302.54	5476.1	5501.22	6020.51	6088.32	5759.95	5840.9	9223.58	6630.47	9653.77	8775.36	11022.2	9881.28	10340.4	10479.1
22330	ENSMUSG00000021823	Vcl	vinculin	0.162795	0.00205936	0.0898765	0.00895335	0.912933	0.987518	0.0201553	0.77023	0.859522	-0.134815	0.0878154	0.168839	3989.92	3939.68	3573.81	3648.41	4542.6	4160.94	4582.57	3948.9	3758.8	3978.04	3592.25	4079.54	4437.76	3523.71	3996.16	3718.01
16790	ENSMUSG00000039062	Anpep	alanyl (membrane) aminopeptidase	0.218257	0.00207619	0.0901163	-0.211032	0.127458	0.701742	0.110454	0.702976	0.811999	-0.57998	2.19e-07	1.54e-06	322.574	338.087	346.649	340.311	457.254	374.312	429.083	387.183	209.718	717.842	328.945	248.37	267.476	264.012	242.938	314.99
12491	ENSMUSG00000002944	Cd36	CD36 molecule	-0.158757	0.00208547	0.0901163	-0.217092	0.0905544	0.635763	0.246613	0.109131	0.217519	0.140155	0.186664	0.307968	16819.3	16155.5	14688.4	14203.9	12932.8	14391.3	13328.1	14087.4	26647.3	14714.6	17364.4	15669.4	12741.2	12518.2	18259.9	16981.4
14863	ENSMUSG00000040562	Gstm2	glutathione S-transferase, mu 2	-0.211796	0.00208815	0.0901163	-0.246227	0.0278558	0.449961	-0.170487	0.0765051	0.166075	-0.186623	0.124711	0.222727	1756.44	1813.93	1775.98	1689.92	1602.2	1525.98	1145.17	1560.38	1398.46	1871.18	1521.64	1462.37	1011.33	1246.6	1348.46	1499.58
11552	ENSMUSG00000058620	Adra2b	adrenergic receptor, alpha 2b	-0.253223	0.00209617	0.0901274	-0.148662	0.260608	0.813718	-1.02327	9.69e-07	8.78e-06	-0.822216	0.0013427	0.00456149	97.2266	105.105	75.0281	116.346	66.2292	64.0271	72.9347	60.9454	37.3057	55.0346	39.212	45.2637	13.6667	33.0015	50.2998	34.8739
16543	ENSMUSG00000041390	Mdfic	MyoD family inhibitor domain containing	-0.218649	0.00210782	0.090294	-0.257102	0.0159213	0.384595	0.123264	0.270458	0.429597	0.117973	0.259882	0.395914	492.493	532.531	460.616	498.348	433.665	439.981	346.677	405.108	474.891	638.88	502.131	559.413	469.548	390.695	439.856	469.111
93695	ENSMUSG00000029816	Gpnmb	glycoprotein (transmembrane) nmb	0.246168	0.00212227	0.0903456	-0.136812	NA	NA	0.55272	NA	NA	-0.558446	0.00015403	0.000653965	149.02	178.678	157.654	134.767	213.204	186.335	213.121	203.45	110.909	2055.42	176.454	120.703	116.167	112.844	143.408	170.995
328365	ENSMUSG00000007817	Zmiz1	zinc finger, MIZ-type containing 1	0.142963	0.00212459	0.0903456	0.00379919	0.949573	0.994871	-0.0801124	0.16313	0.29615	-0.215684	0.000143256	0.000611159	2675.09	2787.91	2584.2	2695.34	3055.62	3081.51	3081.25	2771.22	2559.98	2502.88	2457.28	2663.6	2492.22	2559.21	2709.77	2554.8
14707	ENSMUSG00000068523	Gng5	guanine nucleotide binding protein (G protein), gamma 5	-0.153993	0.00218287	0.091767	0.044212	0.606281	0.938102	-0.0206383	0.831246	0.896928	0.212719	0.00041289	0.00158135	3463.81	3733.85	3720.06	3328.46	3208.04	3333.51	2929.7	3192.46	3906.01	2921.62	3761.08	3480.66	3614.84	3527.96	3959.77	3596.51
16420	ENSMUSG00000026971	Itgb6	integrin beta 6	-0.206354	0.00217558	0.091767	0.227466	0.0640212	0.58775	0.52167	0.00154703	0.00654868	1.12771	5e-47	4.56e-45	1204.88	974.848	1187.15	1163.46	1006.14	977.645	812.701	986.778	1595.07	1071.98	2013.97	2017.14	2177.88	1999.25	1988.45	2199.31
108954	ENSMUSG00000046062	Ppp1r15b	protein phosphatase 1, regulatory subunit 15B	-0.205654	0.00218963	0.091767	-0.347838	0.000217815	0.0492909	0.413269	1.53e-05	0.000108194	0.292784	0.00249874	0.00792111	1203.07	1090.46	1053.24	953.066	804.731	989.958	854.378	946.446	1593.05	1482.34	1309.24	1393.89	1304.19	1039.01	1034.89	1046.22
70827	ENSMUSG00000026028	Trak2	trafficking protein, kinesin binding 2	0.16299	0.00217857	0.091767	0.037104	0.74504	0.964425	0.610359	1.18e-05	8.58e-05	0.513045	3.17e-13	4.46e-12	5337.47	5166.78	5576.77	4924.34	6498.63	5800.2	6192.82	5406.22	10727.9	5980.82	8368.49	7776.08	8848.2	8085.36	9242.33	8072.75
56190	ENSMUSG00000027510	Rbm38	RNA binding motif protein 38	0.115064	0.00222371	0.0928599	0.0235502	0.829102	0.9755	-0.0189594	0.880993	0.928441	-0.0974771	0.11052	0.202278	6273.39	5877.99	6048.78	5782.39	6538.55	6391.22	6425.83	6765.84	7181.85	4593	6722.67	5209.97	5826.88	5570.86	6540.05	6469.68
12833	ENSMUSG00000001119	Col6a1	collagen, type VI, alpha 1	0.188954	0.0022331	0.0929176	-0.0875261	0.5136	0.914744	-0.248961	0.353575	0.519226	-0.746008	1.93e-10	2.02e-09	1677.39	1953.2	1775.98	1710.28	2358.85	1903.58	1993.86	2085.59	695.7	2321.02	1319.05	1377.64	1442.81	991.109	1044.52	1410.71
16177	ENSMUSG00000026072	Il1r1	interleukin 1 receptor, type I	0.217639	0.00225033	0.0933004	-0.145145	0.274567	0.820669	0.259888	0.126781	0.244599	-0.204288	0.0746985	0.148435	268.055	281.156	278.269	281.169	340.219	316.852	370.357	328.926	400.28	412.759	220.023	318.007	313.357	246.979	276.114	335.24
170791	ENSMUSG00000027620	Rbm39	RNA binding motif protein 39	-0.132413	0.00226389	0.0935286	-0.18103	0.031475	0.468204	0.040963	0.602386	0.737993	-0.000104991	0.998713	0.999092	4488.78	4492.36	4076.21	4257.29	3839.48	3886.77	3888.27	4086.93	4970.73	4575.05	4035.56	4283.81	3848.14	4412.62	3785.33	3655.01
71839	ENSMUSG00000074063	Osgin1	oxidative stress induced growth inhibitor 1	0.211939	0.00227527	0.0936652	-0.054491	0.672309	0.954599	-0.629838	1.47e-05	0.000104718	-0.965902	5.34e-15	8.87e-14	637.879	691.064	693.298	629.237	693.139	803.622	932.996	781.535	551.519	435.491	352.908	334.255	404.143	475.86	312.501	410.612
66845	ENSMUSG00000106918	Mrpl33	mitochondrial ribosomal protein L33	-0.137652	0.00233401	0.0957438	-0.0427329	0.548478	0.923289	-0.241275	0.000735128	0.00344084	-0.124255	0.0274637	0.0644944	1838.22	1941.81	1814.92	1766.52	1663.9	1671.27	1658.55	1651.8	1677.75	1446.45	1579.37	1523.88	1511.14	1460.58	1632.07	1490.58
65255	ENSMUSG00000042607	Asb4	ankyrin repeat and SOCS box-containing 4	-0.218012	0.00240885	0.0971724	0.0571385	0.595791	0.93427	-0.127566	0.189004	0.329676	0.236689	0.0554268	0.116048	699.668	750.624	831.007	743.644	696.768	641.092	505.807	630.964	708.808	608.97	689.477	761.359	728.238	895.298	602.528	708.728
107569	ENSMUSG00000029780	Nt5c3	5'-nucleotidase, cytosolic III	0.150002	0.00241906	0.0971724	0.0857094	0.218972	0.779585	-0.0530645	0.463608	0.623938	-0.111632	0.0601709	0.124259	1721	1826.2	1671.51	1582.3	1866.21	1896.19	1946.5	1935.91	1673.71	1585.24	1735.13	1573.78	1756.17	1851.28	1839.69	1623.33
19211	ENSMUSG00000013663	Pten	phosphatase and tensin homolog	0.184972	0.00239247	0.0971724	0.0441787	0.610098	0.939367	0.618815	4.41e-09	5.83e-08	0.475671	3.22e-12	4.07e-11	1527.46	1367.24	1248.89	1392.27	1584.06	1470.98	1744.75	1658.97	2199.02	1773.07	2390.84	2260.87	2399.48	2239.84	2127.58	2243.18
65019	ENSMUSG00000071415	Rpl23	ribosomal protein L23	-0.134685	0.00240003	0.0971724	-0.0431042	0.698282	0.958605	-0.660872	4.61e-09	6.08e-08	-0.564162	3.34e-13	4.68e-12	1829.13	1798.17	1837.71	1811.12	1598.57	1637.62	1615.93	1730.67	1023.39	1446.45	1058.72	1019.01	965.453	1237.02	1111.95	1115.97
104859	ENSMUSG00000021275	Tecpr2	tectonin beta-propeller repeat containing 2	0.236788	0.0024174	0.0971724	0.108001	0.238765	0.797481	0.224253	0.113872	0.224795	0.0221968	0.781908	0.860474	1331.19	894.267	818.661	931.736	1287.39	1171.37	1288.2	1338.11	1204.87	1205.98	1263.5	1020.17	1250.5	1140.15	1427.66	1347.71
21888	ENSMUSG00000024642	Tle4	transducin-like enhancer of split 4	-0.182127	0.00241377	0.0971724	0.0165945	0.867267	0.98109	0.0935964	0.263409	0.421508	0.339679	0.00051877	0.00194122	746.009	840.839	774.024	766.913	689.51	670.643	709.456	629.172	775.353	904.482	809.291	863.493	1012.31	733.485	861.519	824.6
217827	ENSMUSG00000021179	Nrde2	nrde-2 necessary for RNA interference, domain containing	-0.202561	0.00243074	0.0973049	-0.00241097	0.982072	0.998064	-0.099736	0.334167	0.49889	0.161171	0.133936	0.236186	590.629	620.119	572.683	610.815	503.524	550.797	436.661	517.14	479.932	550.346	563.127	644.138	488.095	645.126	593.966	527.609
22110	ENSMUSG00000047514	Tspyl1	testis-specific protein, Y-encoded-like 1	-0.139707	0.00245752	0.098039	-0.0238475	0.69822	0.958605	0.164407	0.0114197	0.0357544	0.30721	3.9e-08	3.09e-07	3143.05	3035.78	3170.17	2959.06	2879.61	2733.46	2574.5	2896.7	3707.38	3201.58	3471.35	3459.77	3375.67	3583.32	3363.67	3416.52
12876	ENSMUSG00000037852	Cpe	carboxypeptidase E	-0.139512	0.00249598	0.0982539	0.0642721	0.516255	0.915546	-0.269906	0.0120607	0.0373896	-0.035274	0.622432	0.742326	12303.3	12599.4	12685.4	12877.5	11909.5	11520	10256.3	11777.7	10153.2	8182.21	11728.7	11652.5	12319.5	10297.5	10366	11376.8
14115	ENSMUSG00000064080	Fbln2	fibulin 2	0.148903	0.00251369	0.0982539	-0.0611076	0.621539	0.94203	-0.347111	0.0131367	0.0400997	-0.583683	3.78e-10	3.83e-09	3213.93	3103.22	3006.82	2740.91	3482.03	3220.24	3465.82	3377.09	1933.85	3180.04	2309.15	1969.55	2085.14	1864.05	2342.69	2675.17
14862	ENSMUSG00000058135	Gstm1	glutathione S-transferase, mu 1	-0.144895	0.00249652	0.0982539	-0.103105	0.201273	0.767452	-0.462941	2.68e-11	4.82e-10	-0.4005	1.15e-08	9.83e-08	5599.16	5562.67	5905.38	5698.04	5227.57	5111.5	4623.3	5441.17	3808.2	4579.84	4067.15	4042.4	3813.98	4196.51	3500.66	3900.26
384783	ENSMUSG00000038894	Irs2	insulin receptor substrate 2	0.241897	0.00249758	0.0982539	0.00298726	0.982483	0.998064	1.2681	3.29e-11	5.88e-10	0.884878	0.000217986	0.000891878	566.095	422.171	544.191	462.475	714.006	742.879	659.254	486.667	1491.22	856.625	1066.35	1883.67	1925.05	1499.97	844.395	1106.97
232164	ENSMUSG00000045896	Paip2b	poly(A) binding protein interacting protein 2B	-0.145027	0.00248355	0.0982539	-0.116807	0.0859617	0.625984	-0.0269446	0.728529	0.829162	0.0233101	0.663647	0.773126	8501.42	7508.87	7820.97	7982.29	7261.63	7574.08	6552.75	7118.07	8740.62	7119.8	7629.99	7796.97	7157.43	7200.71	7463.64	7160.41
21858	ENSMUSG00000017466	Timp2	tissue inhibitor of metalloproteinase 2	0.112752	0.0025093	0.0982539	0.0419353	0.739559	0.963772	-0.335308	0.0290175	0.0771132	-0.392869	3.72e-07	2.52e-06	4598.73	4660.52	4541.57	4746.91	5221.22	4953.07	5077.01	4919.55	2395.63	4826.29	3647.8	3652.43	4430.93	3707.88	3346.54	3818.13
18011	ENSMUSG00000006435	Neurl1a	neuralized E3 ubiquitin protein ligase 1A	0.130705	0.00252548	0.0983837	0.195984	0.0159492	0.384595	-0.170867	0.0632827	0.142852	-0.0838076	0.100055	0.187327	8267.89	7790.9	8487.67	7992.96	8500.93	9512.95	9197.35	8707.13	7051.78	6049.02	7973.1	7822.5	8698.84	8164.14	8367.97	8654.36
71735	ENSMUSG00000029703	Lrwd1	leucine-rich repeats and WD repeat domain containing 1	0.222341	0.00255091	0.0990419	-0.00898052	0.943122	0.992964	-0.156163	0.272272	0.431002	-0.448417	0.000206494	0.000850042	261.694	225.1	266.872	274.382	324.795	335.732	312.577	296.661	232.908	278.762	224.38	183.376	187.429	270.399	234.376	229.493
14120	ENSMUSG00000021456	Fbp2	fructose bisphosphatase 2	-0.1914	0.00257355	0.0995878	-0.218962	0.0398618	0.504309	0.421232	0.000364731	0.0018442	0.412932	1.68e-06	1.02e-05	1614.69	1784.16	1592.69	1568.73	1604.93	1419.27	1287.25	1278.96	1886.46	2502.88	1895.24	2619.49	1674.17	1909.83	1999.15	1901.19
14114	ENSMUSG00000006369	Fbln1	fibulin 1	0.23392	0.00261385	0.100811	-0.0994698	0.473942	0.900596	-0.833967	6.76e-05	0.000409485	-1.41124	7.35e-33	3.62e-31	350.743	356.481	264.973	337.403	467.234	410.43	433.819	357.606	155.272	233.299	199.327	92.8487	142.524	153.297	155.18	156.37
100503041	ENSMUSG00000074818	Pdzd7	PDZ domain containing 7	-0.231287	0.00262756	0.101005	-0.0915748	0.503364	0.910552	-0.162058	0.39366	0.55858	0.017191	0.903236	0.940831	403.445	320.57	366.593	396.545	342.94	268.421	267.111	300.246	328.693	189.032	407.369	389.964	356.31	222.494	309.291	304.866
100042625	NA	Gstp-ps	glutathione S-transferase, pi, pseudogene	-0.176809	0.00264516	0.101012	-0.00242009	0.971614	0.998023	-0.270085	0.000361431	0.00182974	-0.052818	0.4527	0.595472	1814.59	1905.03	2010.56	2070.96	1678.41	1883.87	1540.15	1659.87	1749.33	1548.15	1631.65	1535.48	1573.62	1611.75	1640.63	1695.32
68817	ENSMUSG00000078515	Ddi2	DNA-damage inducible protein 2	-0.240186	0.00265945	0.101225	-0.0234995	0.847267	0.978058	0.869934	1.48e-10	2.44e-09	1.21431	2.73e-17	5.47e-16	560.643	575.449	642.962	587.546	463.605	594.303	365.621	396.145	797.535	1225.12	1226.46	1218.64	932.262	1343.48	978.171	1162.09
23994	ENSMUSG00000000346	Dazap2	DAZ associated protein 2	-0.12695	0.00272621	0.103133	-0.0267177	0.690827	0.957111	-0.12867	0.00737224	0.0248185	-0.0051473	0.935523	0.961245	3569.21	3577.07	3655.48	3752.15	3182.63	3367.17	3226.18	3477.47	3352.47	3326	3352.62	3305.41	2989.1	3524.77	3441.79	3254.53
27762	ENSMUSG00000007030	Vwa7	von Willebrand factor A domain containing 7	-0.194337	0.00272736	0.103133	0.149643	0.10484	0.663741	-0.212971	0.0328396	0.0852052	0.203087	0.0220068	0.0533217	874.13	863.612	891.79	947.249	770.255	853.695	661.148	745.685	827.783	648.451	852.86	749.753	820	895.298	847.606	939.346
216350	ENSMUSG00000034127	Tspan8	tetraspanin 8	-0.143668	0.00274087	0.103308	-0.0196997	0.801081	0.970781	0.0603793	0.451071	0.612399	0.211894	0.000986794	0.003461	2289.82	2318.44	2414.2	2205.72	2077.6	2104.69	1923.77	2171.63	2331.1	2167.88	2464.91	2687.97	2569.33	2451.69	2228.18	2352.3
104215	ENSMUSG00000024143	Rhoq	ras homolog family member Q	0.0920469	0.002795	0.105007	0.0553072	0.486592	0.905184	0.202171	0.0159404	0.0471154	0.185394	0.000168298	0.000708271	8608.64	8173.65	8314.82	8262.49	8913.73	8844.77	8969.07	8954.5	10420.4	8147.51	9746.35	10245.9	10839.6	10298.6	9910.14	9556.58
213993	ENSMUSG00000035173	Ccdc186	coiled-coil domain containing 186	0.240007	0.00283875	0.105804	0.082054	0.353322	0.855808	2.08525	5.98e-64	2.49e-61	1.8562	8.13e-94	3.59e-91	164.467	125.25	159.553	136.706	205.946	187.977	188.494	183.733	573.701	701.093	698.191	668.51	709.691	755.84	683.864	694.104
13982	ENSMUSG00000019768	Esr1	estrogen receptor 1 (alpha)	0.216806	0.00284554	0.105804	0.0769196	0.335542	0.848231	1.19858	7.48e-37	1.01e-34	1.0131	1.31e-28	5.13e-27	369.824	334.584	339.051	389.758	505.338	426.027	425.294	400.626	846.94	763.306	896.429	850.726	959.596	935.752	861.519	838.099
17716	ENSMUSG00000064341	ND1	NADH dehydrogenase subunit 1	-0.105683	0.00284295	0.105804	0.101986	0.37735	0.867945	-0.437351	0.00220683	0.00885652	-0.204834	1.71e-05	8.75e-05	1.10236e+06	1.04158e+06	1.06196e+06	1.04561e+06	969185	1.0344e+06	945167	992302	982544	524172	781771	806273	864593	803835	882137	866902
98710	ENSMUSG00000042229	Rabif	RAB interacting factor	0.20642	0.00285866	0.105804	-0.110392	0.320905	0.843291	-0.206194	0.11341	0.224148	-0.590889	7.35e-10	7.17e-09	480.681	395.895	427.375	404.302	515.318	501.546	564.533	475.912	418.429	297.905	412.815	343.54	354.357	316.175	367.082	314.99
66313	ENSMUSG00000018363	Smurf2	SMAD specific E3 ubiquitin protein ligase 2	0.170625	0.00286179	0.105804	0.0508335	0.582927	0.930209	0.531483	5.47e-09	7.16e-08	0.410794	1.29e-06	8.06e-06	1076.76	1157.91	1037.1	1014.15	1340.92	1185.32	1187.79	1210.84	1648.51	1424.92	1740.58	1442.64	1866.48	1427.58	1616.02	1668.32
100910	ENSMUSG00000038181	Chpf2	chondroitin polymerizing factor 2	-0.190688	0.00289386	0.10665	-0.0958239	0.456731	0.895572	-0.177908	0.2117	0.359936	-0.0713663	0.556435	0.68873	582.451	546.545	587.878	637.963	487.193	482.666	502.018	533.272	398.263	656.826	461.83	558.253	370.953	590.833	471.962	472.485
11421	ENSMUSG00000020681	Ace	angiotensin I converting enzyme (peptidyl-dipeptidase A) 1	0.155515	0.00291523	0.10676	-0.0759253	0.451769	0.893331	-0.329877	0.0011027	0.00489614	-0.577777	4.66e-14	7.04e-13	2263.47	2170.42	2004.86	2119.43	2367.92	2236.84	2524.3	2547.16	1444.84	2005.17	1726.42	1612.08	1731.76	1441.42	1530.4	1743.7
50798	ENSMUSG00000028479	Gne	glucosamine (UDP-N-acetyl)-2-epimerase/N-acetylmannosamine kinase	0.215635	0.00290671	0.10676	0.118864	0.218453	0.779245	0.0520118	0.642424	0.768597	-0.0811411	0.40373	0.549363	356.195	385.384	415.979	394.606	549.793	443.265	432.872	474.12	396.247	354.136	397.566	466.565	451	447.117	428.084	467.986
109979	ENSMUSG00000034842	Art3	ADP-ribosyltransferase 3	-0.161898	0.00294118	0.107221	-0.0985939	0.217286	0.779054	-0.1594	0.0365636	0.0928453	-0.0679545	0.365976	0.511768	10284.2	8560.79	8764.04	8670.67	7796	8040.33	7523.64	8588.82	8555.1	8237.24	8044.99	7672.78	6501.43	8187.56	7942.02	7836.51
170472	ENSMUSG00000020752	Recql5	RecQ protein-like 5	-0.198562	0.0029463	0.107221	-0.0301488	0.780802	0.970781	-0.27457	0.0255136	0.0694014	-0.0567228	0.521458	0.658036	509.758	609.608	531.845	580.759	481.75	482.666	472.655	443.647	560.593	428.313	397.566	447.995	436.357	497.151	414.171	460.111
240725	ENSMUSG00000016918	Sulf1	sulfatase 1	0.204241	0.00295641	0.107253	-0.202817	0.0486244	0.54459	0.25919	0.0286395	0.0762516	-0.215343	0.0115582	0.0304595	424.344	462.461	378.939	396.545	514.411	463.786	520.015	500.111	454.726	576.667	536.986	441.031	431.476	420.503	405.609	458.986
59046	ENSMUSG00000007656	Arpp19	cAMP-regulated phosphoprotein 19	-0.152555	0.00297528	0.107601	0.116256	0.0695811	0.596137	0.147854	0.0200981	0.0568378	0.455054	4.42e-13	6.13e-12	2576.05	2759.88	2477.83	2681.77	2143.83	2390.35	2441.89	2359.84	2909.84	2854.62	3084.67	2819.12	3076.95	3471.54	3121.8	3166.78
223739	ENSMUSG00000036046	5031439G07Rik	RIKEN cDNA 5031439G07 gene	0.173165	0.00300183	0.108224	0.130295	0.216078	0.778281	-0.00395462	0.975163	0.986272	-0.0347878	0.638888	0.754976	7560.05	7172.53	8118.23	7333.66	9971.58	8683.06	8309.82	7807.29	8450.24	5386.21	8281.35	8045.34	8956.55	8581.45	8091.85	8308.99
14782	ENSMUSG00000031584	Gsr	glutathione reductase	-0.175983	0.00301903	0.108508	-0.117299	0.143361	0.720141	0.0696567	0.428545	0.592123	0.163256	0.0239607	0.0574011	1091.3	933.682	977.265	1019.96	906.343	916.08	799.44	863.991	1116.15	1034.89	1132.79	949.378	966.429	917.654	1020.98	1006.84
216198	ENSMUSG00000020034	Tcp11l2	t-complex 11 (mouse) like 2	-0.157479	0.00307047	0.110016	-0.367287	0.00269337	0.208386	0.150719	0.249735	0.405755	-0.138105	0.180852	0.30059	1915.45	2053.92	1957.38	1945.88	1593.13	1894.55	1715.39	1762.04	2298.84	2847.44	1907.23	1752.52	1279.79	1899.18	1607.45	1529.95
329015	ENSMUSG00000024773	Atg2a	autophagy related 2A	0.148328	0.00309913	0.110111	0.121929	0.11439	0.680616	-0.148993	0.0323252	0.0841059	-0.165677	0.0217488	0.0527421	1806.42	1890.14	1883.3	1950.73	2245.44	2140.8	2119.84	1948.46	1774.54	1575.66	1798.3	1648.06	1741.52	2089.74	1821.5	1876.44
12266	ENSMUSG00000024164	C3	complement component 3	0.180835	0.00308264	0.110111	-0.260934	0.0507312	0.551248	0.114341	0.507742	0.662865	-0.462528	1.95e-05	9.84e-05	2364.33	2901.77	2283.13	2386.06	3034.75	2783.54	2859.61	2880.57	2482.34	4079.74	2077.14	2221.4	2577.14	1695.85	1806.51	2233.06
57746	ENSMUSG00000033644	Piwil2	piwi-like RNA-mediated gene silencing 2	0.244868	0.00310159	0.110111	0.0939313	0.473776	0.900596	0.521684	0.00268163	0.0104798	0.18763	0.26544	0.402333	87.2313	85.8356	75.0281	73.6857	146.974	110.816	98.5092	106.654	130.066	135.194	119.814	92.8487	151.31	147.974	114.512	118.121
70430	ENSMUSG00000039233	Tbce	tubulin-specific chaperone E	-0.185802	0.00313659	0.111014	-0.0978867	0.283146	0.827882	-0.0897017	0.36247	0.528013	0.037001	0.650228	0.76359	677.86	654.278	606.873	600.15	526.205	555.722	581.583	512.659	685.618	551.542	580.555	568.698	589.619	555.702	566.141	520.859
21991	ENSMUSG00000023456	Tpi1	triosephosphate isomerase 1	0.0808926	0.00316299	0.111608	0.0895441	0.305263	0.836683	-0.339586	0.000139513	0.000782839	-0.31129	5.3e-08	4.11e-07	83957.4	82579.1	85147.4	85673.2	88950.4	90353.7	89694.5	88820.8	67392.2	56287.2	65812.9	76478.3	74124.1	77707.8	71182.8	64916.1
98415	ENSMUSG00000026434	Nucks1	nuclear casein kinase and cyclin-dependent kinase substrate 1	-0.164264	0.00318015	0.111874	0.0434845	0.479365	0.901885	0.641023	4.2e-19	1.75e-17	0.89146	7.7e-44	6.4e-42	3491.98	3020.89	3173.97	3238.29	2797.05	2689.14	2692.9	3171.85	5067.52	4742.55	5033.29	5474.59	5563.31	5153.55	5322.15	5143.34
18779	ENSMUSG00000054580	Pla2r1	phospholipase A2 receptor 1	-0.233769	0.00319005	0.111883	-0.0364329	0.779399	0.970781	0.34026	0.0457232	0.110748	0.664962	1.79e-07	1.28e-06	190.819	200.575	202.291	190.031	151.511	157.605	132.609	168.496	213.751	222.531	220.023	358.628	220.619	274.657	235.446	256.492
14773	ENSMUSG00000003228	Grk5	G protein-coupled receptor kinase 5	0.237978	0.00322585	0.112566	-0.11279	0.331798	0.848002	0.358648	0.00371658	0.0138576	-0.138022	0.329707	0.474028	147.203	167.292	152.905	160.945	222.276	194.544	234.907	172.977	199.636	206.978	193.881	215.873	192.31	168.201	164.812	220.493
68045	ENSMUSG00000021807	Rtraf	RNA transcription, translation and transport factor	-0.114335	0.0032289	0.112566	-0.0403439	0.556211	0.924148	-0.089578	0.118936	0.2324	0.00478823	0.930478	0.957587	3223.92	3309.05	3230.96	3196.6	2917.72	2923.9	3018.74	3070.57	3124.6	3190.81	2843.96	3046.6	3050.6	3193.69	2866.02	2859.66
70237	ENSMUSG00000072964	Bhlhb9	basic helix-loop-helix domain containing, class B9	-0.243683	0.00324583	0.112817	-0.270673	0.0436901	0.521568	0.312112	0.107816	0.215334	0.431804	0.00656129	0.0185465	133.573	146.271	100.671	106.65	84.3742	83.7278	73.8819	98.5882	118.975	210.567	140.51	153.2	116.167	112.844	130.566	109.122
211187	ENSMUSG00000055003	Lrtm2	leucine-rich repeats and transmembrane domains 2	0.237958	0.00328465	0.113825	0.531862	0.000118851	0.0378478	-0.697796	7.86e-05	0.000467728	-0.353582	0.143675	0.249661	522.479	430.054	609.722	446.962	626.91	591.84	939.626	911.493	221.818	248.852	315.874	402.731	698.953	753.711	367.082	473.61
70797	ENSMUSG00000040351	Ankib1	ankyrin repeat and IBR domain containing 1	0.19813	0.00329673	0.113904	0.0671359	0.374676	0.866127	1.01292	3.63e-27	2.85e-25	0.862784	1.82e-30	8.04e-29	533.383	479.103	494.806	414.967	599.692	549.976	559.797	580.774	1013.3	957.123	1032.58	947.056	1109.93	958.108	1034.89	1094.59
12832	ENSMUSG00000026042	Col5a2	collagen, type V, alpha 2	0.205608	0.003351	0.115094	-0.142924	0.179937	0.755136	0.0764392	0.810772	0.883617	-0.878191	6.47e-10	6.34e-09	926.833	1150.02	1026.65	1048.08	1212.09	1067.94	1408.49	1320.19	470.858	2696.69	662.247	752.074	884.429	499.28	565.071	691.854
667370	ENSMUSG00000062488	Ifit3b	interferon-induced protein with tetratricopeptide repeats 3B	-0.235412	0.00334384	0.115094	-0.115011	0.350218	0.854129	-0.0358291	0.800439	0.877052	0.189756	0.168292	0.283653	172.645	207.582	192.794	197.788	146.974	167.456	133.556	146.09	153.256	208.174	209.13	183.376	183.524	142.652	179.795	176.62
15500	ENSMUSG00000019878	Hsf2	heat shock factor 2	-0.156341	0.00339896	0.116397	-0.0950278	0.159767	0.73962	0.276243	4.59e-05	0.000288433	0.36846	3.48e-09	3.15e-08	1106.75	1106.23	1011.45	1050.02	904.528	986.674	957.623	936.588	1298.64	1366.29	1264.59	1273.19	1253.43	1266.83	1179.37	1199.21
66090	ENSMUSG00000042675	Ypel3	yippee like 3	-0.170586	0.00340938	0.11641	-0.0919195	0.403023	0.877133	-0.353256	0.00119215	0.00522537	-0.255514	0.00800831	0.0221078	1998.14	2161.66	2378.11	2057.38	1817.22	2052.97	1755.17	1867.8	1520.46	1952.53	1798.3	1425.23	1346.17	1821.47	1404.11	1684.07
100504309	ENSMUSG00000028407	Smim27	small integral membrane protein 27	-0.241567	0.00345085	0.117481	0.0781791	0.574347	0.927225	-0.781259	2.97e-05	0.000197202	-0.150699	0.45421	0.597132	84.5053	96.3461	89.2739	88.2289	73.4872	53.3559	63.4626	58.2566	50.4131	56.231	40.3012	51.0668	48.8095	68.1321	52.4403	51.7484
232236	ENSMUSG00000034083	Ccdc174	coiled-coil domain containing 174	-0.199293	0.00347479	0.11795	-0.145178	0.149693	0.728869	0.068419	0.532653	0.682833	0.166412	0.0622086	0.127854	437.065	456.33	396.984	443.084	381.952	368.566	369.409	336.096	493.04	512.061	413.904	406.213	393.405	420.503	425.943	398.238
68938	ENSMUSG00000025142	Aspscr1	alveolar soft part sarcoma chromosome region, candidate 1 (human)	-0.166044	0.0035049	0.118625	-0.029361	0.740469	0.963772	-0.317019	2.39e-05	0.000161326	-0.143985	0.10018	0.187519	1045.87	997.62	1072.24	968.579	904.528	957.123	896.055	820.074	863.072	811.162	831.076	769.483	703.834	891.04	791.955	848.224
28000	ENSMUSG00000024735	Prpf19	pre-mRNA processing factor 19	-0.0907353	0.00357041	0.120491	-0.0224404	0.781473	0.970781	-0.166995	0.0382482	0.0961592	-0.0832458	0.0586645	0.121658	8057.99	7985.34	7939.68	7757.36	7548.32	7524.01	7360.72	7336.75	6204.84	7774.23	7598.41	6712.96	6638.1	7184.74	7151.14	7127.78
117146	ENSMUSG00000029577	Ube3b	ubiquitin protein ligase E3B	0.089455	0.00361072	0.121498	0.0928427	0.164274	0.744174	-0.15924	0.0214593	0.060107	-0.138897	0.00124585	0.00427224	11154.7	11238.3	11590.4	11170.2	12278.7	12003.4	11911.1	12016.1	10994.1	9060.37	10333.4	10086.8	10904.1	11439.8	10988.9	10438.6
20250	ENSMUSG00000025203	Scd2	stearoyl-Coenzyme A desaturase 2	0.187269	0.00364383	0.122195	-0.0507917	0.694679	0.957919	-0.0622323	0.691242	0.804611	-0.341253	0.0029387	0.00910255	1223.06	1083.46	1021.9	1010.27	1394.44	1306.81	1127.17	1264.62	698.725	1150.94	995.548	1310.33	1247.57	822.908	902.187	1016.97
22393	ENSMUSG00000039474	Wfs1	wolframin ER transmembrane glycoprotein	-0.104115	0.00365249	0.122195	-0.0272149	0.813659	0.974091	-0.311954	0.0239222	0.0657476	-0.237445	0.000152095	0.000646404	5227.52	4939.93	5188.34	5222.96	4822.94	4883.3	4699.08	4688.32	4927.37	2983.83	4875.35	3643.15	3694.88	3843.08	4404.98	4235.49
73130	ENSMUSG00000063406	Tmed5	transmembrane p24 trafficking protein 5	-0.175857	0.00371463	0.123917	-0.193291	0.0608221	0.57998	0.930304	3.99e-14	1.04e-12	0.94865	1.41e-40	1.08e-38	1145.82	1102.73	991.511	1072.32	841.021	928.393	966.148	1000.22	2617.45	1674.97	2115.27	2040.35	1744.45	1757.59	1945.64	1820.19
56248	ENSMUSG00000024782	Ak3	adenylate kinase 3	0.128827	0.00377904	0.124988	0.177618	0.0865436	0.626851	-0.26004	0.0209307	0.0588437	-0.178578	0.0130308	0.0339193	2963.14	2909.65	2974.53	3146.18	3210.76	3193.15	3479.08	3346.62	2888.67	1929.8	2482.34	2676.36	3116	2653.96	3201	2699.92
51801	ENSMUSG00000034353	Ramp1	receptor (calcitonin) activity modifying protein 1	-0.131485	0.00376946	0.124988	0.160555	0.182601	0.755136	-0.668535	5.26e-06	4.12e-05	-0.332686	7.1e-06	3.87e-05	2715.07	2766.89	2855.82	2707.95	2445.04	2563.55	2361.38	2642.16	1437.78	1225.12	2094.57	2020.62	2042.19	2182.36	1746.58	1956.31
57752	ENSMUSG00000030852	Tacc2	transforming, acidic coiled-coil containing protein 2	-0.164315	0.00376991	0.124988	-0.145945	0.145377	0.723021	0.666467	2.95e-09	4e-08	0.711732	9.32e-22	2.52e-20	21272.6	26587.2	24576.9	23090.8	19527.6	21035.4	21369.9	21929.6	47359.1	33574.7	37778.5	35583.1	30456.2	34825.1	33530.7	39436.8
108645	ENSMUSG00000042032	Mat2b	methionine adenosyltransferase II, beta	-0.123302	0.00386329	0.127051	0.0844343	0.172658	0.74908	-0.203976	0.00124838	0.00543899	0.0312423	0.554194	0.686903	3106.71	2943.81	2928	2940.64	2615.6	2851.67	2644.59	2769.43	2685	2380.84	2663.15	2626.46	2657.19	2771.06	2871.37	2827.04
67534	ENSMUSG00000033257	Ttll4	tubulin tyrosine ligase-like family, member 4	0.237634	0.00385255	0.127051	0.317403	0.00159673	0.156632	1.30962	2.03e-24	1.31e-22	1.28764	3.8e-25	1.24e-23	157.198	132.257	132.961	136.706	224.091	153.501	198.913	173.874	346.842	340.975	419.35	337.737	527.143	457.762	433.435	473.61
66335	ENSMUSG00000022295	Atp6v1c1	ATPase, H+ transporting, lysosomal V1 subunit C1	-0.148826	0.00390154	0.127586	-0.145593	0.0320195	0.468959	0.0119002	0.871874	0.922584	0.0393249	0.493524	0.633478	1198.52	1201.7	1212.8	1313.74	1062.39	1119.65	1127.17	1083.57	1347.04	1189.23	1239.53	1201.23	1122.62	1130.57	1131.21	1131.72
22793	ENSMUSG00000029860	Zyx	zyxin	0.170475	0.00389373	0.127586	-0.161696	0.180217	0.755136	-0.125317	0.354131	0.519814	-0.517305	1.78e-08	1.48e-07	877.765	942.44	880.393	914.284	934.467	1051.52	1053.29	1119.42	648.312	1082.75	765.723	814.747	798.524	619.576	767.34	698.604
12461	ENSMUSG00000034024	Cct2	chaperonin containing Tcp1, subunit 2 (beta)	-0.126894	0.00394825	0.128751	-0.16114	0.0174776	0.396391	0.117019	0.0805081	0.172123	0.0997773	0.0501122	0.106786	2725.98	2935.93	2758.94	2888.28	2586.57	2656.3	2471.25	2580.32	3270.8	3211.15	2937.63	2886.43	2851.45	2827.48	2671.24	2687.54
20535	ENSMUSG00000028962	Slc4a2	solute carrier family 4 (anion exchanger), member 2	0.175833	0.00396402	0.128903	0.0359525	0.675975	0.954621	-0.167259	0.077527	0.167574	-0.320009	7.39e-06	4.01e-05	742.375	809.307	705.644	855.142	880.032	904.588	905.527	914.181	635.205	731.003	731.957	674.313	767.286	716.452	739.515	654.73
76184	ENSMUSG00000044749	Abca6	ATP-binding cassette, sub-family A (ABC1), member 6	0.232195	0.00401698	0.129975	0.120803	0.336948	0.848231	0.69185	1.42e-05	0.000101633	0.527564	2.91e-05	0.000143386	123.578	119.995	117.766	116.346	155.14	150.217	147.764	168.496	166.363	247.656	216.755	170.609	213.786	240.591	200.129	255.367
27205	ENSMUSG00000025608	Podxl	podocalyxin-like	0.161359	0.00401938	0.129975	-0.128512	0.332826	0.848231	-0.318713	0.0617367	0.140178	-0.69288	3.54e-10	3.61e-09	3919.96	3794.29	3844.48	3604.78	4434.64	4107.59	4846.84	3880.79	4406.1	2177.46	3068.34	2311.93	2557.62	2010.96	2986.95	2981.16
229011	ENSMUSG00000038605	Samd10	sterile alpha motif domain containing 10	-0.238174	0.0040759	0.131053	-0.0923068	0.457025	0.895572	-0.0166043	0.921102	0.953907	0.32111	0.0342252	0.077898	239.886	171.671	180.447	237.539	117.035	180.589	141.133	160.43	241.983	185.443	165.562	227.479	189.381	172.459	178.725	219.368
235344	ENSMUSG00000037112	Sik2	salt inducible kinase 2	0.238126	0.00408659	0.131053	-0.000456453	0.995775	0.999768	1.31533	9.25e-35	1.1e-32	0.84886	1.67e-08	1.4e-07	237.16	195.32	232.682	205.544	384.674	327.523	295.528	199.865	568.659	513.257	591.447	555.931	594.5	595.091	547.947	512.984
20623	ENSMUSG00000038145	Snrk	SNF related kinase	0.130616	0.00406728	0.131053	-0.0823335	0.393149	0.873292	0.257568	0.00703316	0.023855	0.0397862	0.600898	0.725045	2128.08	2122.24	1967.83	1998.24	2200.99	2351.76	2214.56	2311.44	2858.42	2096.1	2476.89	2452.37	1997.29	2435.72	2561.01	2346.68
22433	ENSMUSG00000020484	Xbp1	X-box binding protein 1	-0.125682	0.00411957	0.131747	-0.179397	0.0255343	0.43878	-0.118315	0.140572	0.264459	-0.16441	0.00631373	0.0179283	2357.97	2365.74	2250.84	2242.57	2147.46	2018.5	2169.1	2066.77	2334.13	2035.08	2239.44	1889.47	1965.07	1953.47	1822.57	1745.95
103988	ENSMUSG00000041798	Gck	glucokinase	0.206901	0.00413967	0.132026	-0.0474135	0.690491	0.957111	0.18976	0.543607	0.691355	-0.639997	0.000602199	0.00221877	310.762	179.554	187.095	231.722	337.497	283.197	432.872	558.368	597.899	202.192	179.722	147.397	205.976	225.688	334.976	224.993
14544	ENSMUSG00000058624	Gda	guanine deaminase	0.178013	0.00417549	0.132803	-0.342084	0.00675277	0.29376	0.763262	6.25e-07	5.83e-06	0.132592	0.163977	0.277663	449.786	428.302	464.414	427.571	523.483	503.187	524.751	504.592	947.766	939.177	578.376	651.101	473.453	559.961	617.511	609.731
16553	ENSMUSG00000021375	Kif13a	kinesin family member 13A	0.175599	0.00419845	0.133169	-0.00229302	0.974854	0.998064	0.736898	5.11e-20	2.34e-18	0.543272	1.48e-11	1.76e-10	4485.14	4293.53	4569.12	4144.82	5813.66	5159.11	4945.35	4337.88	7716.23	6421.1	7975.28	7347.81	7388.79	7842.64	7431.53	7031.03
381511	ENSMUSG00000049225	Pdp1	pyruvate dehyrogenase phosphatase catalytic subunit 1	-0.178619	0.00421187	0.133231	0.266945	0.0155875	0.384595	-0.0346648	0.800341	0.877052	0.521341	4.66e-14	7.03e-13	4854.97	3827.57	4647.94	4050.77	3543.72	3978.71	3467.71	3989.24	3045.96	4407.55	4536.61	4998.74	5155.26	5888.1	5445.23	5102.84
72459	ENSMUSG00000067873	Htatsf1	HIV TAT specific factor 1	-0.109646	0.00427012	0.134341	0.0633033	0.41258	0.88116	0.0625612	0.331622	0.496421	0.261819	9.68e-05	0.000429344	7516.43	7663.9	7574.99	7529.51	6795.3	6922.32	6837.86	7418.31	7949.13	7311.23	7789.02	8667.42	8878.46	9180.8	7811.46	7734.14
214812	ENSMUSG00000040524	Zfp609	zinc finger protein 609	0.215798	0.00426618	0.134341	0.0798194	0.298086	0.833913	0.728364	1.28e-18	5.17e-17	0.522644	2.32e-06	1.38e-05	1043.14	983.606	1104.53	986.031	1594.04	1304.35	1173.59	1021.73	1626.33	1722.82	1919.21	1628.33	1879.17	1727.79	1825.78	1966.44
12013	ENSMUSG00000025612	Bach1	BTB and CNC homology 1, basic leucine zipper transcription factor 1	0.140256	0.00431792	0.134867	-0.149998	0.161115	0.74192	0.918257	2.19e-17	7.88e-16	0.615199	1.04e-13	1.52e-12	1248.5	1229.73	1171.01	1148.91	1340.01	1330.61	1293.88	1386.51	2575.1	2673.96	2047.74	1970.71	1826.45	2411.24	1989.52	2028.31
19716	ENSMUSG00000050071	Bex1	brain expressed X-linked 1	-0.226315	0.00432169	0.134867	-0.313346	0.0105384	0.343532	0.558549	3.35e-05	0.000218951	0.504485	0.000360042	0.00139679	330.752	272.397	345.699	272.443	279.433	246.258	212.174	220.479	475.899	545.56	424.796	391.125	329.953	266.141	412.031	376.863
217038	ENSMUSG00000018405	Mrm1	mitochondrial rRNA methyltransferase 1	0.196524	0.0043209	0.134867	0.0737287	0.576094	0.92751	-0.207555	0.23871	0.393625	-0.344773	0.000604585	0.00222561	364.372	409.033	377.99	414.967	433.665	460.503	511.49	463.364	474.891	236.888	285.376	343.54	374.857	321.498	412.031	354.364
68149	ENSMUSG00000021203	Otub2	OTU domain, ubiquitin aldehyde binding 2	0.201572	0.0043463	0.135155	0.336027	0.0112614	0.348983	0.184871	0.308185	0.47137	0.448875	7.29e-05	0.000332086	715.115	580.704	746.482	717.466	920.859	854.516	726.505	814.697	812.659	515.65	1130.61	721.898	1166.55	895.298	1167.6	1344.33
76142	ENSMUSG00000040653	Ppp1r14c	protein phosphatase 1, regulatory inhibitor subunit 14C	-0.129359	0.00435421	0.135155	0.0931994	0.16474	0.744174	-0.135147	0.0401675	0.10008	0.118215	0.0514214	0.109105	4555.11	4372.36	4489.34	4610.2	4115.29	3922.07	3910.06	4421.23	4257.89	3701.67	4247.96	4226.94	4696.45	4287	4584.78	4210.75
74166	ENSMUSG00000031791	Tmem38a	transmembrane protein 38A	-0.0885819	0.0044596	0.138057	0.0196566	0.75938	0.968641	-0.238203	0.000224098	0.00118932	-0.111622	0.0171804	0.0430769	60905.6	57518.6	60221	60482.4	55806.8	56031.9	55190.7	57581.8	52619.2	45577	52297.9	52371.3	52781.7	54780.3	51549.8	48717.8
11364	ENSMUSG00000062908	Acadm	acyl-Coenzyme A dehydrogenase, medium chain	-0.136181	0.00448594	0.138503	0.0285676	0.773617	0.970616	-0.0740193	0.470544	0.630022	0.120221	0.126325	0.224916	17520.8	17245.1	16892.7	16324.3	15775.3	16730.8	14121.9	14714.7	19026.9	13170	16882.9	15561.4	15649.3	14891.1	18669.8	17563
66997	ENSMUSG00000020720	Psmd12	proteasome (prosome, macropain) 26S subunit, non-ATPase, 12	-0.0974028	0.00452733	0.139411	-0.0175321	0.779452	0.970781	-0.045854	0.459759	0.620058	0.0526568	0.240079	0.373508	4964.01	4800.66	4821.74	4928.21	4493.61	4525.4	4527.63	4656.95	5124.99	4437.46	4783.86	4593.69	4518.79	4910.83	4732.47	4725.98
66915	ENSMUSG00000073616	Cops9	COP9 signalosome subunit 9	-0.128104	0.00464881	0.140542	-0.0376243	0.622692	0.94273	-0.124084	0.0701773	0.15504	-0.0104058	0.864955	0.916065	1385.71	1395.27	1435.03	1369.97	1279.22	1263.3	1256.94	1278.06	1233.1	1369.88	1325.58	1205.87	1199.74	1322.19	1317.43	1202.59
226982	ENSMUSG00000026083	Eif5b	eukaryotic translation initiation factor 5B	-0.123179	0.00459306	0.140542	-0.0172107	0.788127	0.970781	0.516793	1.88e-16	6.13e-15	0.64818	3.71e-31	1.7e-29	6157.08	6045.28	6074.43	5974.36	5399.95	5543.27	5218.14	5977.13	9605.71	8295.87	8511.17	8487.53	9086.39	8805.01	8630.17	8289.87
17775	ENSMUSG00000020585	Laptm4a	lysosomal-associated protein transmembrane 4A	-0.0852704	0.00463927	0.140542	-0.0400595	0.424641	0.885906	-0.136516	0.0018147	0.00749362	-0.0737629	0.0856252	0.165462	12489.5	12116	12501.2	12434.5	11646.4	11858.1	11396.8	11749.9	11117.1	11009.3	11465.1	11565.5	11579.6	10770.2	11241.5	10729.9
70717	ENSMUSG00000029659	Medag	mesenteric estrogen dependent adipogenesis	0.204822	0.00464865	0.140542	0.135331	0.32905	0.846012	0.0181047	0.909464	0.946611	0.00623467	0.972333	0.982936	441.609	416.916	338.101	365.52	505.338	482.666	462.235	443.647	324.66	539.578	355.086	370.234	748.738	368.339	343.537	440.986
19935	ENSMUSG00000037772	Mrpl23	mitochondrial ribosomal protein L23	-0.232051	0.00461281	0.140542	-0.129351	0.354165	0.856024	-0.322675	0.0852064	0.179841	-0.0366479	0.868439	0.917958	83.5967	71.8217	82.6259	67.8684	57.1567	45.1473	52.0962	54.6716	57.4709	64.6058	65.3533	52.2274	52.7143	31.9369	61.0019	57.3732
96875	ENSMUSG00000006014	Prg4	proteoglycan 4 (megakaryocyte stimulating factor, articular superficial zone protein)	0.232434	0.00461672	0.140542	-0.0317326	0.810136	0.973609	-0.41344	0.0141038	0.0425076	-0.833391	7.8e-08	5.9e-07	564.278	645.519	421.677	402.363	639.611	565.573	812.701	682.947	448.676	406.777	334.391	306.401	293.833	291.691	378.854	499.485
16912	ENSMUSG00000096727	Psmb9	proteasome (prosome, macropain) subunit, beta type 9 (large multifunctional peptidase 2)	-0.233467	0.00460833	0.140542	-0.179417	0.152992	0.733762	-0.15345	0.599456	0.735589	-0.276193	0.180479	0.300065	118.126	118.243	84.5253	119.254	60.7857	77.9817	91.8788	75.2855	45.3718	209.371	57.7287	68.4759	43.9286	58.551	68.4934	76.4977
230249	ENSMUSG00000050812	Ecpas	Ecm29 proteasome adaptor and scaffold	0.088342	0.00467008	0.140818	0.0958515	0.248651	0.806077	0.434085	1.22e-06	1.09e-05	0.470072	1.99e-21	5.29e-20	10654	10011.2	10352	10203.5	11057.6	10987.2	11106.9	10823.2	15763.2	11730.7	14517.1	14146.7	16310.2	15476.6	14874.8	14366.9
109154	ENSMUSG00000048578	Mlec	malectin	0.143337	0.00469302	0.141143	0.165817	0.0780648	0.608055	-0.00321775	0.971324	0.98384	0.0425603	0.612191	0.734026	8411.46	7851.33	8726.05	8454.46	10410.7	9249.45	8896.14	8852.32	7600.28	7540.94	8688.72	9615.64	10795.7	10381.6	8585.22	8788.23
14719	ENSMUSG00000031672	Got2	glutamatic-oxaloacetic transaminase 2, mitochondrial	0.124491	0.0047165	0.141483	0.0850724	0.38806	0.871541	-0.0219182	0.84281	0.903664	-0.0426145	0.487563	0.627761	17889.7	16698.5	16936.4	16792.6	18525.1	20464.9	18349.2	17750.4	20783.3	13667.7	16625.9	16333.2	17129.2	17800.6	19725	18246.9
72931	ENSMUSG00000044627	Swi5	SWI5 recombination repair homolog (yeast)	-0.113522	0.00473887	0.141788	-0.0716156	0.234195	0.795192	0.0847505	0.149756	0.277053	0.146496	0.00423045	0.0125678	3230.28	3239.86	3220.51	3130.67	2925.88	3024.05	2811.3	3040.1	3612.6	3213.54	3324.3	3484.15	3386.41	3336.34	3184.94	3164.53
22070	ENSMUSG00000060126	Tpt1	tumor protein, translationally-controlled 1	0.124827	0.00475621	0.14194	-0.00529127	0.929533	0.989772	0.385688	1.02e-08	1.27e-07	0.265389	7.53e-11	8.29e-10	6754.07	6454.31	6680.35	5874.49	6917.78	7088.95	7300.1	7018.58	8327.23	9087.89	8266.1	8164.88	8714.46	8624.03	8443.95	8288.75
235627	ENSMUSG00000056724	Nbeal2	neurobeachin-like 2	0.218365	0.00477351	0.142091	-0.094508	0.436645	0.88927	0.464002	0.000487295	0.00238798	0.0508104	0.707256	0.807001	459.782	431.806	405.532	379.093	620.559	569.677	473.602	432.892	737.039	583.845	543.521	487.456	425.619	524.83	611.09	616.481
97212	ENSMUSG00000025745	Hadha	hydroxyacyl-CoA dehydrogenase trifunctional multienzyme complex subunit alpha	-0.125737	0.00481424	0.142937	-0.0114097	0.923942	0.988645	-0.0646872	0.63943	0.766263	0.0659706	0.449123	0.59201	19654.3	20470.9	19319.3	18864.5	18163.1	19196.6	16973.9	16999.3	24729.6	13751.5	18843.5	17551.9	17095.1	15983.4	21418.1	20257.3
16404	ENSMUSG00000025348	Itga7	integrin alpha 7	-0.114133	0.00488093	0.143814	-0.0175725	0.8013	0.970781	-0.195748	0.00271282	0.0105843	-0.0773634	0.156031	0.266522	4991.27	4756.87	4992.69	5074.62	4506.31	4821.73	4506.79	4392.55	4221.59	4563.09	4560.57	3973.92	4366.5	4579.75	4230.54	4094.87
70247	ENSMUSG00000026229	Psmd1	proteasome (prosome, macropain) 26S subunit, non-ATPase, 1	-0.0953807	0.0048756	0.143814	-0.0275399	0.63008	0.945152	0.0374788	0.442926	0.605428	0.124251	0.0102946	0.0275271	8605.91	8714.07	8496.22	8618.31	7846.8	8166.74	7887.36	8271.55	9275	8733.75	8935.97	8485.21	9271.86	8910.4	8449.3	8452.99
216119	ENSMUSG00000033126	Ybey	ybeY metallopeptidase	0.221522	0.00487057	0.143814	0.234893	0.03589	0.491378	-0.0354873	0.799108	0.876451	-0.0618209	0.595389	0.720707	282.593	236.486	261.174	296.682	288.505	316.852	394.984	361.191	308.528	210.567	259.235	271.582	348.5	340.66	309.291	302.616
22417	ENSMUSG00000036856	Wnt4	wingless-type MMTV integration site family, member 4	-0.204386	0.00492199	0.144657	-0.0217734	0.864206	0.980665	-0.309788	0.0259041	0.0703148	-0.0594593	0.66012	0.770569	1278.48	1322.57	1390.39	1420.39	1277.41	1167.26	860.061	1169.61	768.295	1347.15	1094.67	1121.15	1128.48	1292.38	804.798	1060.84
216795	ENSMUSG00000000126	Wnt9a	wingless-type MMTV integration site family, member 9A	0.170065	0.00493994	0.144818	0.162761	0.0808672	0.612671	-0.133302	0.195775	0.339193	-0.13568	0.0767438	0.151867	659.687	700.699	723.689	745.583	803.823	755.192	860.061	840.688	631.172	544.364	715.618	687.08	719.453	734.549	703.128	806.6
72699	ENSMUSG00000090077	Lime1	Lck interacting transmembrane adaptor 1	0.176611	0.00500395	0.146324	-0.0192069	0.835742	0.976241	-0.199377	0.0578754	0.133425	-0.419121	7.81e-09	6.78e-08	624.249	616.615	519.498	604.029	682.252	705.119	664.937	693.702	550.511	558.721	495.596	451.477	514.453	518.443	523.332	490.485
11964	ENSMUSG00000052459	Atp6v1a	ATPase, H+ transporting, lysosomal V1 subunit A	-0.17836	0.00511533	0.147492	-0.233481	0.0163693	0.384595	0.44636	2.99e-05	0.000197821	0.416314	2.73e-07	1.91e-06	981.352	974.848	938.326	1143.1	933.56	861.082	803.229	878.331	1554.74	1524.22	1218.84	1267.38	1296.38	1189.12	1083.05	1090.09
107986	ENSMUSG00000002109	Ddb2	damage specific DNA binding protein 2	0.232103	0.00513281	0.147492	-0.0354668	0.791714	0.970781	0.259655	0.137996	0.261049	-0.208746	0.224297	0.354658	116.308	107.732	82.6259	91.1375	128.829	155.963	113.664	152.364	134.099	137.586	101.298	112.579	92.7381	106.456	125.215	148.495
23872	ENSMUSG00000022895	Ets2	E26 avian leukemia oncogene 2, 3' domain	-0.154465	0.00512093	0.147492	0.00130977	0.988987	0.999145	-0.183743	0.0803654	0.171884	0.00531775	0.941224	0.964145	2875.91	2544.41	2716.21	2780.66	2603.81	2492.95	2146.36	2422.58	2948.16	2137.97	2253.6	2257.38	2597.64	2252.62	2428.31	2425.43
18582	ENSMUSG00000026239	Pde6d	phosphodiesterase 6D, cGMP-specific, rod, delta	0.170815	0.0051129	0.147492	0.0946568	0.305617	0.836683	-0.169621	0.0997213	0.202973	-0.25106	0.00092379	0.00325704	735.106	808.432	865.197	848.355	916.322	943.169	1007.82	888.19	806.609	640.076	775.526	668.51	777.048	730.291	859.378	781.851
73713	ENSMUSG00000043639	Rbm20	RNA binding motif protein 20	0.1765	0.00508496	0.147492	0.0698734	0.374856	0.866127	0.47718	6.79e-07	6.3e-06	0.36192	4.65e-07	3.11e-06	2574.23	2950.82	3251.85	3131.64	3453.9	3413.14	3810.6	3153.93	4395.01	3821.31	4617.21	3910.09	4516.84	4382.81	4844.84	4084.75
20787	ENSMUSG00000020538	Srebf1	sterol regulatory element binding transcription factor 1	0.187395	0.00507252	0.147492	0.103455	0.412204	0.88116	-0.281308	0.0775078	0.167574	-0.36528	0.000135741	0.000581465	2056.3	1838.46	2006.76	2006.96	2670.94	2413.33	1905.77	2329.37	1024.39	2078.15	1716.61	1617.89	1905.52	1666.04	1925.31	1699.82
22321	ENSMUSG00000007029	Vars	valyl-tRNA synthetase	-0.13418	0.00509793	0.147492	-0.135092	0.079371	0.610654	0.0401129	0.588057	0.726359	0.0577417	0.334096	0.478677	2053.57	2001.37	2114.08	2228.99	1961.47	1927.38	1805.37	1892.89	2050.8	2396.4	2125.07	2089.1	1862.57	2099.32	2020.56	1920.32
12540	ENSMUSG00000006699	Cdc42	cell division cycle 42	-0.111037	0.00521696	0.148911	-0.131902	0.00994742	0.336702	0.0474857	0.387917	0.552854	0.0453051	0.284167	0.4236	6521.45	6937.8	7032.7	7159.14	6384.32	6438.83	6242.07	6441.39	7458.11	6953.5	7083.21	7156.31	6598.07	6855.79	6480.12	6393.18
114715	ENSMUSG00000027351	Spred1	sprouty protein with EVH-1 domain 1, related sequence	0.230535	0.00520108	0.148911	-0.137449	0.242812	0.801275	1.06168	4.02e-13	9.2e-12	0.517871	0.000191709	0.00079483	144.477	135.76	117.766	108.589	167.841	187.977	184.705	138.023	278.28	320.636	274.484	234.443	247.953	245.914	208.691	286.866
66674	ENSMUSG00000021930	Spryd7	SPRY domain containing 7	-0.143331	0.00523349	0.148911	0.0450306	0.571717	0.925473	0.0628546	0.44769	0.609499	0.287079	1.45e-05	7.5e-05	1641.95	1530.15	1513.86	1633.69	1330.03	1437.33	1394.28	1497.64	1850.16	1507.47	1690.47	1570.3	1882.1	1682.01	1649.19	1705.45
66684	ENSMUSG00000051579	Tceal8	transcription elongation factor A (SII)-like 8	-0.218128	0.00522796	0.148911	-0.478261	0.000530256	0.0849213	0.329242	0.0669477	0.149269	-0.118712	0.458574	0.601267	228.982	237.362	203.241	223.966	161.49	178.948	197.966	175.666	251.057	422.331	229.826	248.37	190.357	112.844	188.357	161.995
18226	ENSMUSG00000109511	Nup62	nucleoporin 62	-0.159796	0.00528813	0.149746	-0.273751	0.00175865	0.162799	-0.332921	0.000449553	0.00221734	-0.442028	2.95e-10	3.02e-09	1016.79	1059.81	995.309	1145.04	943.54	913.618	971.831	884.605	929.617	770.484	880.091	755.556	701.881	637.674	702.057	681.729
66857	ENSMUSG00000030214	Plbd1	phospholipase B domain containing 1	-0.173989	0.00530154	0.149746	0.0325801	0.767686	0.96892	-0.219519	0.0628995	0.142141	0.0356878	0.718731	0.814397	1262.13	1302.42	1307.77	1292.41	1027.01	1241.14	1204.84	997.533	1278.48	842.269	1201.41	1096.77	1056.24	1012.4	1266.06	1253.21
216080	ENSMUSG00000019927	Ube2d1	ubiquitin-conjugating enzyme E2D 1	-0.137219	0.00529913	0.149746	0.0544179	0.579107	0.928938	0.0303488	0.765691	0.856176	0.260087	0.000357788	0.00138869	5588.26	5997.98	6618.62	6234.2	5477.98	5490.73	5346.02	5706.46	5302.45	6284.71	6083.3	7365.22	6410.65	7594.6	5897.92	6530.42
107734	ENSMUSG00000026087	Mrpl30	mitochondrial ribosomal protein L30	-0.10966	0.00533084	0.150208	-0.0363719	0.596216	0.93427	-0.201844	0.0009792	0.00441725	-0.109442	0.0515522	0.109341	3382.03	3258.25	3228.11	3325.55	2916.81	3083.15	3112.51	3070.57	3098.39	2726.61	2809.1	2846.97	2632.79	2827.48	3022.27	2807.91
381820	ENSMUSG00000072704	Smim10l1	small integral membrane protein 10 like 1	-0.101428	0.00536158	0.150708	0.0509046	0.436042	0.888753	0.143346	0.0162893	0.0480362	0.319308	4.95e-09	4.41e-08	7075.73	7007.87	6870.29	7060.25	6456.9	6479.87	6296.06	6811.55	8072.14	7168.85	7635.44	8163.72	8699.81	8339.79	7784.7	7722.89
15397	ENSMUSG00000086427	Hoxa11os	homeobox A11, opposite strand	-0.21148	0.00537722	0.150783	0.0149835	0.895165	0.985603	-0.457709	9.51e-05	0.000554983	-0.131515	0.287419	0.427271	263.511	246.996	273.52	296.682	235.885	203.573	209.332	228.545	188.545	200.996	186.257	204.267	196.214	191.622	232.235	177.745
53945	ENSMUSG00000025993	Slc40a1	solute carrier family 40 (iron-regulated transporter), member 1	-0.169978	0.00541939	0.151599	0.0396602	0.692662	0.957395	0.135159	0.205705	0.352109	0.396409	9.73e-06	5.16e-05	1890.01	1721.09	1771.23	1812.09	1653.92	1589.19	1325.14	1687.65	2404.7	1680.95	1994.36	1858.13	2152.5	1790.6	2163.96	2173.43
15212	ENSMUSG00000021665	Hexb	hexosaminidase B	-0.197218	0.00543324	0.151621	-0.1625	0.236962	0.796843	0.12164	0.522791	0.675066	0.134492	0.281974	0.421379	411.623	355.605	428.325	433.388	359.271	329.165	322.996	349.54	362.974	697.504	342.015	392.286	367.048	284.239	423.803	425.237
13048	ENSMUSG00000042589	Cux2	cut-like homeobox 2	0.220916	0.00545572	0.151739	0.114069	0.37004	0.863325	0.260037	0.142957	0.267612	0.111504	0.316811	0.459626	179.915	197.072	170.95	219.118	251.308	242.975	211.226	268.877	218.793	160.318	259.235	297.116	259.667	270.399	250.429	275.617
19713	ENSMUSG00000030110	Ret	ret proto-oncogene	0.229696	0.0054636	0.151739	-0.0517923	0.710192	0.959942	0.43793	0.0195543	0.0556098	-0.0857564	0.682499	0.788333	142.66	209.334	169.051	165.793	278.526	186.335	316.366	193.591	175.438	281.155	201.506	306.401	349.476	180.976	162.672	217.118
214854	ENSMUSG00000047180	Neurl3	neuralized E3 ubiquitin protein ligase 3	-0.226981	0.0054795	0.151818	-0.268538	0.0184379	0.400393	0.306074	0.298992	0.461227	-0.226919	0.433233	0.578206	87.2313	83.208	94.9723	86.2898	41.7335	63.2062	71.9875	63.6342	53.4379	269.191	78.4239	77.7608	46.8572	12.7748	59.9317	75.3727
68837	ENSMUSG00000039275	Foxk2	forkhead box K2	0.1359	0.00553815	0.153077	0.127313	0.0512951	0.554041	0.115575	0.0922442	0.190881	0.117069	0.0530107	0.111826	2501.54	2142.39	2285.03	2311.4	2570.24	2462.58	2564.08	2669.05	2535.78	2389.22	2596.7	2520.84	3038.88	2785.96	2644.49	2669.54
68364	ENSMUSG00000058706	0610030E20Rik	RIKEN cDNA 0610030E20 gene	0.180053	0.00560557	0.153977	0.0470658	0.601307	0.936324	0.108648	0.215623	0.364969	-0.0396603	0.65849	0.769522	733.288	727.851	822.46	740.735	795.658	876.679	999.3	860.406	788.461	904.482	754.83	827.514	884.429	947.462	808.008	793.101
78560	ENSMUSG00000031486	Adgra2	adhesion G protein-coupled receptor A2	0.196871	0.00561218	0.153977	-0.0202203	0.859577	0.979773	0.00889406	0.944083	0.968154	-0.252368	0.0161974	0.0409425	375.276	324.073	340.95	334.494	461.79	403.042	375.093	407.797	274.247	392.421	365.978	356.307	361.191	300.207	341.397	374.613
241303	ENSMUSG00000050592	Fam78a	family with sequence similarity 78, member A	0.178422	0.00563251	0.153977	0.380483	0.00172769	0.162477	-0.0774261	0.610934	0.743391	0.21881	0.0192495	0.0475476	985.896	824.197	1034.25	990.878	1224.79	1095.85	1038.14	1107.77	786.444	669.986	1143.68	1029.46	1486.74	1262.57	1363.45	1100.22
330554	ENSMUSG00000033458	Fan1	FANCD2/FANCI-associated nuclease 1	0.197933	0.00559493	0.153977	0.261054	0.00759747	0.311691	0.308807	0.00415942	0.0152616	0.36725	0.000173028	0.000725263	351.651	308.308	316.258	318.012	413.706	385.804	412.034	343.266	397.255	367.296	393.209	459.601	503.715	449.246	519.052	545.608
56220	ENSMUSG00000042063	Zfp386	zinc finger protein 386 (Kruppel-like)	-0.160152	0.00563703	0.153977	0.00186165	0.981356	0.998064	0.00893073	0.919123	0.95319	0.211269	0.00147006	0.0049352	890.486	934.557	930.728	1019	786.586	847.128	818.384	867.576	941.716	885.339	911.678	1068.92	916.643	993.238	971.75	969.72
100072	ENSMUSG00000014592	Camta1	calmodulin binding transcription activator 1	-0.159415	0.00570419	0.155082	-0.167732	0.15101	0.732173	0.658016	4.99e-07	4.74e-06	0.656383	1.51e-11	1.79e-10	1009.52	961.709	929.779	906.528	818.339	886.529	772.918	872.953	1948.97	1259.81	1626.21	1310.33	1107.98	1470.16	1487.59	1273.46
30941	ENSMUSG00000053483	Usp21	ubiquitin specific peptidase 21	0.179352	0.00569577	0.155082	0.12592	0.114342	0.680616	-0.350868	4.16e-06	3.32e-05	-0.414916	2.68e-06	1.58e-05	714.206	741.865	702.795	677.714	761.183	759.296	925.418	866.68	559.585	545.56	560.949	555.931	587.667	656.836	635.704	590.607
65970	ENSMUSG00000023022	Lima1	LIM domain and actin binding 1	0.176647	0.00578496	0.156452	-0.0680386	0.619522	0.94203	0.262344	0.177754	0.315324	-0.0666892	0.636017	0.753388	584.268	697.196	637.264	667.049	793.844	736.312	779.549	699.08	536.395	1227.51	604.518	808.944	1012.31	636.609	608.949	606.356
223664	ENSMUSG00000033728	Lrrc14	leucine rich repeat containing 14	0.210756	0.00580848	0.156452	0.0351925	0.725269	0.961322	-0.205481	0.0422557	0.104256	-0.441403	0.000232232	0.000942805	338.93	365.239	377.04	374.246	467.234	474.457	503.912	353.125	318.611	314.654	288.644	338.898	316.286	361.952	330.695	301.491
216154	ENSMUSG00000013833	Med16	mediator complex subunit 16	-0.146554	0.00580662	0.156452	0.0542666	0.526767	0.91791	-0.314796	0.000237781	0.00125715	-0.0770584	0.286254	0.425991	1356.63	1421.54	1379.95	1489.23	1201.2	1338	1208.63	1290.61	1022.38	1094.71	1276.57	1139.72	1224.14	1294.51	1099.11	1156.46
67268	ENSMUSG00000024048	Myl12a	myosin, light chain 12A, regulatory, non-sarcomeric	-0.180485	0.00579424	0.156452	-0.00988226	0.922545	0.988388	0.181283	0.0999701	0.203314	0.405727	8.71e-06	4.66e-05	2578.78	3295.91	2637.38	2959.06	2334.35	2650.56	2578.29	2278.28	3110.49	3327.2	3812.27	2841.17	2672.81	3362.96	3623.73	3455.89
12843	ENSMUSG00000029661	Col1a2	collagen, type I, alpha 2	0.228391	0.00583775	0.156514	-0.0988183	0.35545	0.856493	-0.396558	0.214124	0.363095	-1.51099	3.27e-14	5.02e-13	4635.07	6400.89	4779.95	5146.36	7665.35	5491.56	7656.25	7608.32	1016.33	7119.8	2229.64	2479.06	2777.26	1622.4	1795.81	2676.29
20362	ENSMUSG00000018398	Septin8	septin 8	0.163036	0.00583459	0.156514	-0.192454	0.0312395	0.468204	-0.083538	0.317998	0.481381	-0.470409	7.64e-09	6.65e-08	810.524	892.515	821.51	870.654	1010.68	1037.57	935.837	898.049	820.725	879.357	765.723	743.95	697	629.157	756.638	706.478
170947	ENSMUSG00000049173	Myoz3	myozenin 3	-0.109443	0.00585167	0.156525	0.11055	0.291473	0.829828	-0.204931	0.0883484	0.18479	0.0510683	0.413882	0.558871	16370.4	15872.6	16870.9	16345.6	15273.6	15245.8	14126.6	15799.2	14182.2	10466.1	15440.8	16523.6	16650.9	16658.3	14767.8	14571.7
72113	ENSMUSG00000021044	Adck1	aarF domain containing kinase 1	0.159797	0.00586752	0.156589	0.110143	0.231515	0.79357	-0.419049	1.98e-05	0.000136644	-0.468322	8.71e-10	8.38e-09	1183.07	1080.83	1167.21	1139.22	1227.51	1263.3	1462.48	1253.86	999.187	750.145	845.236	804.302	872.715	933.623	966.399	975.345
328572	ENSMUSG00000055024	Ep300	E1A binding protein p300	0.14099	0.00600373	0.158293	0.216859	0.00216216	0.177408	0.914583	1.5e-32	1.63e-30	1.00962	4.36e-58	6.71e-56	1711.01	1570.44	1596.48	1500.86	1864.4	1838.73	1755.17	1666.14	2949.16	2827.1	3343.91	3045.44	3792.5	3783.46	3462.13	3399.65
270120	ENSMUSG00000074505	Fat3	FAT atypical cadherin 3	0.226836	0.0059601	0.158293	0.146416	0.282135	0.826601	0.425347	0.128946	0.247639	0.42443	0.00582819	0.0167279	73.6014	80.5804	74.0784	57.2033	84.3742	96.0407	120.295	106.654	129.057	31.1065	148.134	116.061	148.381	142.652	125.215	139.496
226519	ENSMUSG00000026478	Lamc1	laminin, gamma 1	0.128234	0.00600061	0.158293	-0.013076	0.89823	0.986123	0.213944	0.0364666	0.092643	0.0796538	0.307282	0.448982	3449.27	3366.86	3438	3245.08	3996.44	3635.59	3803.02	3463.13	3143.76	4454.21	4208.75	3954.19	4331.36	3504.54	3685.8	4236.62
66701	ENSMUSG00000051346	Spryd4	SPRY domain containing 4	0.128813	0.00596506	0.158293	0.197671	0.0236232	0.430558	-0.520031	1.05e-08	1.31e-07	-0.431122	5.1e-13	6.99e-12	1314.83	1302.42	1248.89	1302.1	1374.48	1468.52	1438.8	1424.15	1005.24	795.609	826.719	956.341	1013.29	1041.14	1113.02	1056.34
52331	ENSMUSG00000047963	Stbd1	starch binding domain 1	0.190249	0.00599264	0.158293	-0.217608	0.067601	0.591922	0.674516	1.5e-08	1.82e-07	0.180375	0.141485	0.246725	1641.04	1285.78	1398.94	1360.28	1607.65	1585.08	1991.02	1563.07	2291.78	2811.55	1927.92	2227.21	2188.62	1546.81	2305.23	1639.07
320554	ENSMUSG00000027175	Tcp11l1	t-complex 11 like 1	-0.227835	0.00601318	0.158293	-0.0153436	0.899974	0.986154	0.436243	0.00660081	0.022623	0.869048	5.03e-09	4.48e-08	99.0439	98.9737	100.671	125.072	74.3945	75.5192	79.5651	79.7668	131.074	138.783	174.275	142.755	138.619	157.555	154.11	133.871
60595	ENSMUSG00000054808	Actn4	actinin alpha 4	0.122494	0.00603714	0.158564	-0.09084	0.2283	0.791189	-0.354309	1.23e-07	1.31e-06	-0.567914	3.03e-20	7.49e-19	2942.24	2827.32	2663.02	2647.84	3118.22	2933.75	3081.25	3033.83	2088.11	2328.2	2113.09	2139	2183.74	1843.82	2060.15	2091.31
14268	ENSMUSG00000026193	Fn1	fibronectin 1	0.189258	0.00610302	0.159932	-0.117536	0.30636	0.837414	0.176335	0.572295	0.713968	-0.444942	0.0107369	0.0285415	2126.26	2851.85	2572.8	2382.18	3376.78	2735.11	2909.81	2758.68	1600.11	6638.85	2188.25	1718.86	2264.76	1607.49	1815.08	2756.17
20382	ENSMUSG00000034120	Srsf2	serine and arginine-rich splicing factor 2	-0.130882	0.00613775	0.16048	0.0157786	0.828239	0.9755	0.104336	0.0945877	0.194767	0.279837	3.04e-05	0.000148809	3125.79	3176.79	3016.32	3198.54	2772.56	2834.43	2667.33	3066.99	3332.3	3336.77	3188.15	3643.15	3248.76	3779.2	3479.25	3292.77
20740	ENSMUSG00000057738	Sptan1	spectrin alpha, non-erythrocytic 1	0.128015	0.00619995	0.161742	-0.111486	0.157005	0.737337	0.181879	0.020598	0.0580647	-0.0612107	0.313047	0.455245	3648.27	3458.83	3212.91	3214.05	3901.17	3703.72	3644.84	3684.51	4127.82	3946.94	3910.3	3434.24	3290.74	3469.41	3678.31	3876.63
12632	ENSMUSG00000062929	Cfl2	cofilin 2, muscle	-0.0990621	0.00621487	0.161768	-0.0916283	0.232821	0.795192	0.251452	0.000861028	0.00395471	0.273539	3.2e-07	2.2e-06	15713.4	15702.7	14766.3	15197.7	13726.7	14522.7	14575.6	14343.7	20924.5	17306	17928.6	17265.2	17334.2	16772.2	18782.2	16310.9
67609	ENSMUSG00000059920	4930453N24Rik	RIKEN cDNA 4930453N24 gene	0.11753	0.00629383	0.162151	0.0941275	0.233286	0.795192	-0.130813	0.0587873	0.135098	-0.137896	0.0390863	0.0870031	2213.49	2188.81	2304.98	2254.2	2349.78	2437.13	2451.36	2556.12	1942.92	1969.28	2025.95	2258.54	2313.57	2430.4	2066.57	2081.19
67800	ENSMUSG00000030747	Dgat2	diacylglycerol O-acyltransferase 2	-0.168542	0.00630225	0.162151	-0.0891668	0.493606	0.908499	0.0281367	0.839536	0.901738	0.109064	0.427203	0.572475	1648.31	1635.26	1491.06	1643.38	1214.81	1526.8	1484.27	1359.62	2172.8	1255.03	1627.3	1508.79	1050.38	1447.81	1932.8	1617.7
22240	ENSMUSG00000024501	Dpysl3	dihydropyrimidinase-like 3	0.214181	0.00630965	0.162151	-0.151627	0.270493	0.818249	0.705145	0.00188456	0.00774376	-0.0525401	0.782367	0.860687	48.159	98.0979	73.1287	57.2033	125.2	103.428	125.031	78.8705	92.7601	156.729	110.011	133.47	85.9048	88.3588	110.232	131.621
30926	ENSMUSG00000031068	Glrx3	glutaredoxin 3	-0.127113	0.00631341	0.162151	-0.0513126	0.456417	0.895572	-0.1311	0.0553205	0.128917	-0.0320421	0.572105	0.70145	1761.89	1680.8	1716.15	1733.55	1504.22	1528.44	1580.88	1652.7	1728.16	1524.22	1516.2	1530.84	1510.17	1530.84	1582.84	1504.08
17164	ENSMUSG00000016528	Mapkapk2	MAP kinase-activated protein kinase 2	0.0914127	0.00628639	0.162151	0.132989	0.0300262	0.460561	-0.105123	0.107407	0.214853	-0.0457059	0.239284	0.372583	11850.7	11859.3	12482.2	11833.3	12746	12975.3	13109.3	12540.4	12155.6	10396.8	11439	10728.7	12167.2	12708.8	12665.9	12229.5
56217	ENSMUSG00000021112	Mpp5	membrane protein, palmitoylated 5 (MAGUK p55 subfamily member 5)	-0.14978	0.00627941	0.162151	-0.167443	0.0409251	0.508379	0.647014	6.21e-15	1.75e-13	0.652848	1.96e-19	4.62e-18	1792.79	1762.26	1813.97	1601.69	1473.37	1584.26	1462.48	1676.9	3118.55	2673.96	2549.87	2683.33	2486.36	2692.28	2333.06	2287.05
11836	ENSMUSG00000001127	Araf	Araf proto-oncogene, serine/threonine kinase	-0.105284	0.00638063	0.162797	-0.0621857	0.335396	0.848231	-0.0681154	0.162643	0.295426	-0.00625247	0.913955	0.947147	3432.01	3436.93	3629.84	3465.17	3174.47	3329.41	3198.71	3233.69	3350.45	3367.88	3318.86	3311.22	3025.22	3459.83	3331.56	3066.66
20167	ENSMUSG00000030401	Rtn2	reticulon 2 (Z-band associated protein)	-0.0975648	0.00637153	0.162797	0.0747192	0.31967	0.843291	-0.526806	2.5e-14	6.57e-13	-0.330732	7.28e-09	6.37e-08	30386.5	31126.8	32646.7	32380	29610.8	29701.2	28669	30021	19837.5	21488.6	22672.1	23667.1	23177.7	25912.5	21960.7	22624.2
21956	ENSMUSG00000026414	Tnnt2	troponin T2, cardiac	-0.220483	0.00635767	0.162797	-0.168672	NA	NA	0.648412	NA	NA	0.307233	0.0503235	0.10709	218.987	190.94	175.699	222.996	162.398	135.442	170.497	163.119	223.834	1977.66	196.06	278.546	207.929	252.302	157.321	173.245
68760	ENSMUSG00000039376	Synpo2l	synaptopodin 2-like	-0.118378	0.00640312	0.163013	0.107615	0.167649	0.745907	-0.0539734	0.517151	0.670694	0.204108	0.000220039	0.00089918	7712.7	8155.26	7847.56	7708.88	7222.62	6983.88	6872.91	7716.77	7222.18	6608.94	8269.37	8220.59	8144.36	7994.87	8861.33	8211.12
101490	ENSMUSG00000042105	Inpp5f	inositol polyphosphate-5-phosphatase F	-0.206901	0.00649526	0.164278	-0.0741853	0.453132	0.894801	-0.105263	0.396177	0.561341	0.112947	0.25024	0.385139	397.084	369.619	357.096	469.261	314.816	334.09	292.686	356.71	407.338	349.35	326.766	395.767	368.024	341.725	356.38	340.865
104099	ENSMUSG00000039115	Itga9	integrin alpha 9	0.220339	0.00648016	0.164278	-0.290772	0.0223091	0.419104	0.451881	0.00818105	0.0271579	-0.2574	0.0351201	0.0796325	231.708	183.934	186.146	259.839	313.001	247.9	282.267	265.292	301.47	397.206	242.896	271.582	201.095	218.236	242.938	259.867
70078	ENSMUSG00000063200	Nol7	nucleolar protein 7	-0.125266	0.00648144	0.164278	0.0470198	0.501565	0.909917	-0.0508896	0.386814	0.551821	0.150382	0.0228592	0.0551243	2272.56	2337.71	2248.94	2184.39	1948.77	2024.24	2136.89	2127.71	2188.94	2094.9	2168.64	2296.84	2300.88	2515.56	2190.72	2144.18
14164	ENSMUSG00000036585	Fgf1	fibroblast growth factor 1	-0.197851	0.00652369	0.16454	-0.209833	0.0438138	0.521612	0.0685679	0.605143	0.739686	0.0998873	0.25374	0.389347	2320.72	2901.77	1956.43	2077.74	1868.93	2041.48	1896.3	1897.37	2946.14	2203.78	2349.45	2252.74	1778.62	1939.64	2129.72	2424.3
14756	ENSMUSG00000021340	Gpld1	glycosylphosphatidylinositol specific phospholipase D1	0.186356	0.00659068	0.16454	0.187485	0.106149	0.666509	0.430711	0.00414417	0.0152179	0.46617	3.22e-08	2.59e-07	931.376	762.886	941.175	835.751	1139.51	1024.43	1048.55	886.397	1437.78	814.751	1267.85	1253.46	1436.95	1374.35	1543.24	1338.71
234664	ENSMUSG00000031878	Nae1	NEDD8 activating enzyme E1 subunit 1	-0.1342	0.00658084	0.16454	-0.00904038	0.902976	0.987345	-0.0744249	0.296929	0.458808	0.0793127	0.206299	0.333348	1312.1	1226.22	1227.04	1216.78	1138.6	1129.5	1074.13	1156.17	1144.38	1227.51	1255.87	1113.02	1185.1	1126.31	1262.85	1182.34
18111	ENSMUSG00000067786	Nnat	neuronatin	-0.219428	0.00657256	0.16454	0.07239	0.488157	0.906662	-0.295821	0.353117	0.518736	0.357312	0.22252	0.352466	149.02	272.397	281.118	318.981	127.922	153.501	214.068	193.591	110.909	63.4094	365.978	171.77	102.5	207.59	340.327	316.115
19009	ENSMUSG00000009739	Pou6f1	POU domain, class 6, transcription factor 1	0.137496	0.00657139	0.16454	0.0372741	0.699584	0.958672	0.075576	0.401175	0.566546	-0.0156183	0.845402	0.903043	972.266	963.461	993.41	980.213	1079.63	1125.4	1113.91	1033.38	877.188	1087.53	1053.28	1118.83	1026.95	1239.15	1039.17	1000.09
319615	ENSMUSG00000033972	Zfp944	zinc finger protein 944	-0.188461	0.00657046	0.16454	-0.0539828	0.66783	0.95427	-0.0170739	0.917369	0.952523	0.159766	0.0840374	0.162825	422.527	402.026	365.643	387.819	343.848	343.12	305	342.37	469.85	250.048	408.458	431.746	373.881	380.049	353.169	388.113
73598	ENSMUSG00000044320	1700001O22Rik	RIKEN cDNA 1700001O22 gene	0.225109	0.00662753	0.164549	0.263491	0.0589569	0.575121	-1.01998	1.07e-12	2.33e-11	-0.739063	0.00914359	0.0247932	225.348	203.203	236.481	240.448	262.195	217.528	416.77	353.125	101.834	90.9267	116.547	120.703	227.453	196.944	82.4061	128.246
18214	ENSMUSG00000026674	Ddr2	discoidin domain receptor family, member 2	0.13821	0.00663336	0.164549	-0.0384955	0.716302	0.960186	0.230731	0.0150385	0.0448707	0.0515628	0.578695	0.707514	955.91	931.054	958.27	918.162	1073.28	1065.48	1062.76	992.156	945.749	1250.24	1078.33	1172.21	1215.36	903.815	1035.96	1194.71
80795	ENSMUSG00000042682	Selenok	selenoprotein K	-0.126129	0.00663356	0.164549	-0.0603577	0.459992	0.896368	0.168185	0.061857	0.140362	0.25684	1.68e-06	1.02e-05	1725.54	1602.85	1621.18	1620.12	1427.1	1498.07	1522.16	1529.91	2069.96	1611.56	1756.91	1976.52	1759.1	1834.24	1809.72	1748.2
21825	ENSMUSG00000040152	Thbs1	thrombospondin 1	0.213065	0.0066578	0.164798	0.0864495	0.44878	0.891358	0.813433	6.58e-09	8.55e-08	0.582289	0.0720538	0.144051	346.199	350.35	254.526	368.428	456.347	433.414	380.776	381.805	517.238	719.039	583.823	576.822	1817.67	437.536	389.556	577.107
230673	ENSMUSG00000033365	Ipo13	importin 13	-0.108762	0.0066751	0.164875	-0.0255726	0.737895	0.963772	-0.0780668	0.147303	0.274096	0.0255356	0.714008	0.811161	14024.3	13306.3	13966.6	13946	12619.8	13479.3	11987.8	12942.8	13310.1	13429.6	13476.9	12223.5	11265.2	13836.1	13283.4	13579.5
66548	ENSMUSG00000043822	Adamtsl5	ADAMTS-like 5	0.169649	0.0067305	0.165189	0.0172639	0.871879	0.98109	-0.147352	0.236089	0.390348	-0.318047	9.82e-05	0.000435138	1560.17	1871.74	1587.94	1623.99	1878.01	1979.92	2090.48	1722.6	1870.33	1287.33	1536.89	1291.76	1368.62	1495.71	1689.86	1580.58
12258	ENSMUSG00000023224	Serping1	serine (or cysteine) peptidase inhibitor, clade G, member 1	0.14169	0.00672086	0.165189	-0.139775	0.246562	0.804111	-0.608534	3.06e-05	0.00020227	-0.961899	6e-55	7.8e-53	3090.35	3619.99	3200.57	3473.89	3768.72	3571.56	3857.01	3776.82	1744.29	2931.19	2174.09	1743.23	2041.22	1763.98	1831.13	2005.81
22166	ENSMUSG00000028367	Txn1	thioredoxin 1	-0.14199	0.00671122	0.165189	-0.161158	0.0300428	0.460561	-0.0767696	0.284064	0.444026	-0.0747976	0.260633	0.396838	1250.32	1283.16	1321.06	1328.28	1197.57	1229.65	1088.34	1126.59	1222.01	1301.69	1273.3	1125.79	1160.69	1087.98	1080.91	1076.59
233410	ENSMUSG00000005621	Zfp592	zinc finger protein 592	0.138431	0.00680485	0.166661	-0.00095949	0.988948	0.999145	0.10979	0.138232	0.261353	-0.0286657	0.641998	0.757105	1190.34	1114.99	1174.81	1146.98	1356.34	1217.34	1257.89	1326.46	1236.13	1142.57	1326.67	1303.36	1305.17	1241.28	1237.16	1271.21
72543	ENSMUSG00000038740	Mvb12b	multivesicular body subunit 12B	0.120911	0.00688812	0.167992	0.0900543	0.290758	0.829828	-0.23987	0.00850874	0.0280671	-0.257608	1.16e-05	6.09e-05	2722.34	2537.41	2817.83	2637.17	2938.58	3089.72	2834.03	2882.36	2182.89	2011.16	2226.37	2642.71	2544.93	2532.6	2252.79	2481.67
57915	ENSMUSG00000029174	Tbc1d1	TBC1 domain family, member 1	0.166735	0.00688546	0.167992	0.110487	0.235431	0.795192	0.286022	0.00863805	0.0284038	0.232526	0.00218508	0.00704526	3937.22	4528.27	3896.71	3798.69	4509.03	4789.72	5173.63	4118.3	5324.63	4167.08	5790.3	4586.72	5205.05	5109.91	5824.08	5755.32
432572	ENSMUSG00000042331	Specc1	sperm antigen with calponin homology and coiled-coil domains 1	0.223701	0.00698841	0.170081	-0.134208	0.322117	0.843618	0.163726	0.378818	0.543481	-0.431473	0.00858116	0.0234348	103.587	78.8286	85.475	78.5334	127.922	100.966	123.136	120.098	79.6527	120.837	104.565	89.3668	84.9286	94.7462	69.5636	93.3721
67041	ENSMUSG00000022186	Oxct1	3-oxoacid CoA transferase 1	0.138351	0.00702508	0.170615	0.018214	0.880048	0.982127	0.064719	0.658818	0.780546	-0.0473551	0.57126	0.700722	15518.1	13914.1	14641.9	13330.3	16335	17325.1	15590	14726.4	19829.5	10500.8	14553.1	15445.4	15685.4	13099.5	17680.9	15426.7
75964	ENSMUSG00000033382	Trappc8	trafficking protein particle complex 8	0.129608	0.00705356	0.170949	-0.0132012	0.857257	0.979289	0.417497	3.16e-09	4.27e-08	0.278767	1.81e-05	9.21e-05	1722.82	1598.47	1549	1535.76	1767.32	1779.63	1826.21	1709.16	2309.93	2043.46	2128.34	2123.91	2350.67	1960.93	2166.1	2129.56
11983	ENSMUSG00000054428	Atpif1	ATPase inhibitory factor 1	-0.174483	0.00708674	0.171039	-0.0565555	0.593829	0.933974	-0.224131	0.0391114	0.0980045	-0.0654896	0.476797	0.61806	511.575	502.752	558.437	555.551	471.77	437.519	486.863	440.062	424.478	530.007	398.655	466.565	431.476	465.214	389.556	466.861
231440	ENSMUSG00000034981	Parm1	prostate androgen-regulated mucin-like protein 1	0.162206	0.00708163	0.171039	0.169185	0.152446	0.733723	0.366303	0.0121898	0.0377128	0.424875	1.84e-07	1.32e-06	658.778	593.842	614.471	607.907	687.695	729.745	752.08	661.437	696.709	622.13	874.645	1051.51	1066.98	918.719	944.995	885.348
13424	ENSMUSG00000018707	Dync1h1	dynein cytoplasmic 1 heavy chain 1	0.120039	0.00714263	0.171431	0.151505	0.0166206	0.384595	0.481752	2.03e-13	4.81e-12	0.529405	1.51e-23	4.5e-22	6851.29	6950.93	7042.19	6746.12	7965.65	7761.23	7617.41	6891.31	9943.48	9750.69	10338.9	8725.45	11000.7	10804.3	10983.6	10963.9
17534	ENSMUSG00000020695	Mrc2	mannose receptor, C type 2	0.206696	0.00714726	0.171431	-0.0168306	0.90395	0.987393	-0.287917	0.189382	0.330177	-0.620324	1.31e-06	8.13e-06	450.695	499.248	517.599	409.149	652.313	496.621	652.623	514.451	184.512	563.506	367.068	380.68	421.715	297.013	362.801	398.238
233905	ENSMUSG00000049739	Zfp646	zinc finger protein 646	0.185168	0.00712251	0.171431	0.0328656	0.679677	0.954908	0.59739	3.22e-12	6.5e-11	0.414769	3.71e-06	2.13e-05	497.945	467.717	502.403	462.475	653.22	574.602	541.8	509.073	804.593	713.057	731.957	698.686	726.286	763.292	808.008	758.227
74374	ENSMUSG00000068663	Clec16a	C-type lectin domain family 16, member A	0.102679	0.0071729	0.171691	0.0940448	0.350851	0.854129	0.0189564	0.870476	0.921723	0.0363474	0.485848	0.626406	3608.29	3601.59	3702.97	3543.7	3969.22	3839.98	4029.4	3770.55	4309.31	2775.66	3865.65	3734.84	4211.29	3878.21	4103.18	3815.88
231148	ENSMUSG00000029095	Ablim2	actin-binding LIM protein 2	-0.128389	0.00722772	0.172647	-0.0132324	0.835676	0.976241	-0.106032	0.158315	0.289082	0.0355007	0.484899	0.625566	2371.6	2059.18	2209.06	2101.01	1997.76	2027.53	1951.24	1955.63	1997.37	1893.91	2175.17	2064.72	2025.6	2115.29	1961.69	2030.56
20024	ENSMUSG00000022205	Sub1	SUB1 homolog, transcriptional regulator	-0.171013	0.00728217	0.173591	0.0274803	0.705783	0.959267	0.17524	0.027975	0.0747926	0.425877	2.26e-07	1.6e-06	2399.77	1990.86	2030.51	2194.09	1819.04	1692.61	1824.31	2126.82	2399.66	2307.86	2491.05	2570.75	2652.31	2683.77	2254.93	2480.55
72503	ENSMUSG00000010277	2610507B11Rik	RIKEN cDNA 2610507B11 gene	0.141775	0.00733617	0.17452	0.103341	0.261241	0.814635	0.495022	4.03e-06	3.23e-05	0.477676	6.79e-14	1.01e-12	19259	19109.8	21308	18503.8	24165.5	21611.6	21615.2	20069	31551.5	21939.7	28506	29564.2	31708.6	31322.7	30692.5	28467.3
214764	ENSMUSG00000039990	Edrf1	erythroid differentiation regulatory factor 1	0.169853	0.00737215	0.175017	0.105195	0.218711	0.779468	0.179649	0.0488362	0.116797	0.108421	0.176351	0.294422	460.69	437.937	413.129	418.845	503.524	514.679	502.018	479.497	491.023	465.401	531.54	481.652	535.929	550.38	572.562	499.485
75620	ENSMUSG00000055553	Kxd1	KxDL motif containing 1	-0.112944	0.00739879	0.175291	-0.0230879	0.795644	0.970781	-0.172534	0.0356314	0.0909502	-0.0640844	0.37246	0.518115	2319.81	2328.95	2370.51	2383.15	2064.9	2170.35	2192.78	2225.4	2327.07	1901.09	2202.41	1911.52	1874.29	2259	2208.91	1932.69
68178	ENSMUSG00000032232	Cgnl1	cingulin-like 1	0.205452	0.00744948	0.175774	0.0858149	0.431588	0.887559	0.125798	0.291594	0.452702	-0.0457243	0.706339	0.8064	278.958	301.301	304.861	302.499	380.138	416.997	369.409	294.868	323.652	267.995	349.64	360.949	366.072	334.273	316.782	398.238
208194	ENSMUSG00000042787	Exog	endo/exonuclease (5'-3'), endonuclease G-like	0.21695	0.00743903	0.175774	-0.0595061	0.655549	0.951869	-0.158399	0.291924	0.452961	-0.564058	0.000482607	0.00181847	122.669	123.498	118.715	128.95	140.624	174.843	160.077	157.741	111.917	93.3195	119.814	114.9	120.071	103.263	117.723	75.3727
108075	ENSMUSG00000040488	Ltbp4	latent transforming growth factor beta binding protein 4	0.111269	0.00747951	0.176125	0.0900852	0.453775	0.895341	-0.879732	2.87e-10	4.51e-09	-0.897189	4.81e-26	1.64e-24	5522.83	5687.05	6011.74	5860.92	6212.85	6443.75	6463.72	5982.51	2773.73	2221.72	3945.16	3236.94	2786.05	3155.37	3742.52	3658.39
109731	ENSMUSG00000040147	Maob	monoamine oxidase B	-0.195444	0.00750049	0.176194	-0.00936531	0.931541	0.989772	-0.0633301	0.618965	0.749965	0.196235	0.0724323	0.144735	1082.21	1121.99	1080.78	1121.77	1039.71	1063.84	754.921	811.112	1079.85	774.073	1114.27	1249.98	1116.76	978.334	1037.03	1091.22
19041	ENSMUSG00000039457	Ppl	periplakin	0.192486	0.00751278	0.176194	0.258342	0.0531226	0.556304	-0.212403	0.151583	0.279658	-0.0592187	0.687987	0.792295	313.488	296.045	315.308	268.565	376.509	334.911	337.205	380.013	188.545	308.672	261.413	266.94	451	331.079	246.148	338.615
22057	ENSMUSG00000037573	Tob1	transducer of ErbB-2.1	0.135304	0.0075359	0.17638	0.150686	0.196806	0.765291	0.349213	0.00694662	0.0236046	0.414477	1.41e-05	7.3e-05	7397.4	7192.68	7718.4	6482.4	7991.06	8264.42	7451.65	8292.16	10276.2	6905.64	8806.35	11163.9	12845.7	11298.2	8838.86	9934.57
56041	ENSMUSG00000029407	Uso1	USO1 vesicle docking factor	-0.0995194	0.0075762	0.176966	-0.0304459	0.692807	0.957395	0.222622	0.00597536	0.0207781	0.311909	2.43e-09	2.24e-08	4481.51	4349.59	4622.3	4511.31	4242.3	4195.42	4029.4	4251.84	5802.55	4543.94	5344.81	5370.13	5592.6	5068.39	5132.72	4989.22
69010	ENSMUSG00000035048	Anapc13	anaphase promoting complex subunit 13	-0.166766	0.00763859	0.177184	0.0234227	0.799838	0.970781	-0.297269	0.000303778	0.00156444	-0.0570825	0.548374	0.682428	1090.39	1225.35	1280.23	1171.21	1084.16	1067.12	910.263	1088.95	918.526	970.284	1046.74	940.093	859.048	1141.21	1022.05	966.345
69632	ENSMUSG00000059495	Arhgef12	Rho guanine nucleotide exchange factor (GEF) 12	0.12408	0.00762943	0.177184	0.16931	0.0332992	0.476112	0.741049	1.62e-17	5.91e-16	0.813727	1.16e-44	9.84e-43	2794.13	3008.63	2964.08	2768.06	3315.09	3015.02	3259.33	3102.84	5111.89	4167.08	5363.33	4869.91	5934.27	5182.3	5625.02	5666.45
66912	ENSMUSG00000020547	Bzw2	basic leucine zipper and W2 domains 2	-0.14164	0.00765357	0.177184	-0.170847	0.0371946	0.497668	-0.0815302	0.339916	0.504809	-0.0948113	0.185489	0.306451	3980.84	3729.47	3901.46	3472.92	3467.51	3579.77	3035.79	3428.18	4022.96	3208.76	3632.55	3407.55	3264.38	2952.04	3445	2983.41
217869	ENSMUSG00000021282	Eif5	eukaryotic translation initiation factor 5	-0.12517	0.00760174	0.177184	-0.043805	0.447993	0.891358	0.210536	7.08e-05	0.000426648	0.317326	9.58e-08	7.15e-07	9414.62	8829.68	8613.99	8831.62	7964.75	7509.23	8333.5	8681.14	10828.7	10338.1	10190.8	10081	10352.5	10613.7	10122	9466.58
107094	ENSMUSG00000035049	Rrp12	ribosomal RNA processing 12 homolog	0.146847	0.00766183	0.177184	0.112826	0.0432448	0.518897	0.402857	3.43e-10	5.3e-09	0.369347	1.71e-09	1.6e-08	1693.74	1799.92	1868.1	1914.86	2191.92	2011.11	2110.37	1873.18	2488.39	2403.58	2442.03	2335.14	2657.19	2607.12	2744.02	2590.8
68533	ENSMUSG00000031843	Mphosph6	M phase phosphoprotein 6	-0.220852	0.00774547	0.178661	-0.145891	0.268747	0.818249	0.147959	0.369341	0.534432	0.373204	0.0319141	0.0735457	150.837	119.119	110.168	159.975	96.1685	100.966	87.1427	112.032	135.107	173.479	151.402	145.076	124.952	99.0044	168.023	132.746
27368	ENSMUSG00000005374	Tbl2	transducin (beta)-like 2	0.182142	0.00775651	0.178661	0.0405853	0.676326	0.954621	-0.0847553	0.450115	0.611549	-0.253565	0.00267493	0.00839087	402.536	465.965	380.839	420.784	475.399	491.695	521.909	477.705	357.933	398.403	447.67	372.555	406.095	407.728	390.626	440.986
20438	ENSMUSG00000040749	Siah1b	siah E3 ubiquitin protein ligase 1B	-0.217163	0.00777515	0.178736	-0.00857901	0.950775	0.994871	-0.356016	0.0851502	0.17979	0.114166	0.563635	0.694924	89.9573	88.4633	71.2292	69.8075	54.435	60.7437	61.5682	44.8128	56.4626	57.4274	80.6024	47.5849	58.5715	54.2928	69.5636	59.6232
208104	ENSMUSG00000038342	Mlxip	MLX interacting protein	0.16832	0.0079247	0.181814	0.172752	0.0653089	0.58801	0.29246	0.00168444	0.00703929	0.301465	0.0015003	0.00502667	4704.13	4130.62	4149.34	3884.98	5533.32	5109.03	4466.07	4351.32	4692.45	4829.88	5877.44	5400.31	6008.46	5046.03	6348.48	6695.79
14104	ENSMUSG00000025153	Fasn	fatty acid synthase	0.19832	0.00798223	0.182413	0.188791	0.158952	0.738988	-0.214391	0.241233	0.396497	-0.534264	0.0247851	0.0590388	977.718	593.842	579.331	771.76	1525.09	1407.78	932.048	902.53	487.999	507.275	774.436	718.417	1119.69	630.222	666.74	663.73
17904	ENSMUSG00000090841	Myl6	myosin, light polypeptide 6, alkali, smooth muscle and non-muscle	0.134757	0.00801743	0.182857	0.000839763	0.992564	0.999737	-0.361332	5.53e-06	4.32e-05	-0.492352	2.59e-10	2.66e-09	2298	2457.7	2392.35	2524.7	2600.18	2553.7	2913.6	2685.18	1751.35	2078.15	1960.6	1730.47	2184.72	1832.11	1838.62	1748.2
18830	ENSMUSG00000017754	Pltp	phospholipid transfer protein	0.164396	0.00807269	0.183757	-0.167898	0.229158	0.791692	-0.125224	0.573325	0.714718	-0.639663	2.13e-07	1.51e-06	600.624	635.009	587.878	589.485	689.51	649.301	761.552	673.088	306.511	940.374	455.294	487.456	367.048	391.76	423.803	570.357
13039	ENSMUSG00000021477	Ctsl	cathepsin L	-0.105841	0.00810167	0.184055	-0.316757	0.00484483	0.255709	-0.030392	0.813955	0.88564	-0.296412	8.54e-10	8.24e-09	4258.89	4240.98	4434.26	4540.39	4030	4014.83	3950.79	4181.93	4536.17	5515.42	3645.62	3444.69	3122.83	3335.28	3410.76	3293.9
112403	ENSMUSG00000040482	Dxo	decapping exoribonuclease	0.192618	0.00812063	0.184126	-0.0312872	0.799308	0.970781	-0.445822	0.000669624	0.0031692	-0.726532	6.02e-10	5.94e-09	254.425	273.273	269.721	248.204	295.763	318.494	342.888	297.557	167.371	228.513	171.008	193.822	191.333	157.555	207.621	188.994
56405	ENSMUSG00000018648	Dusp14	dual specificity phosphatase 14	-0.218415	0.00813949	0.184194	-0.12603	0.330575	0.847475	-0.161748	0.36011	0.525677	0.0501906	0.734266	0.825801	268.963	197.072	290.615	284.078	169.656	197.006	178.074	244.678	243.999	157.925	267.948	251.852	201.095	172.459	203.34	242.993
17977	ENSMUSG00000020647	Ncoa1	nuclear receptor coactivator 1	0.18055	0.00816076	0.184316	0.0855164	0.203989	0.767452	0.645652	7.14e-17	2.47e-15	0.523055	2.35e-09	2.17e-08	1271.21	1086.96	1211.85	1131.46	1621.26	1302.71	1400.91	1196.5	1719.09	1899.89	1871.28	1933.57	2115.41	1963.06	1967.04	1940.57
67382	ENSMUSG00000026918	Brd3	bromodomain containing 3	0.124598	0.00820104	0.184866	0.0512073	0.411148	0.88116	0.310383	1.27e-06	1.13e-05	0.245873	1.83e-06	1.11e-05	1459.31	1340.96	1341.96	1336.04	1492.43	1541.58	1473.85	1520.95	1706.99	1787.43	1671.95	1659.67	1756.17	1762.92	1840.76	1799.94
66272	ENSMUSG00000091803	Cox16	cytochrome c oxidase assembly protein 16	-0.141187	0.00825045	0.185619	-0.0477429	0.540319	0.921331	-0.0554836	0.446217	0.608249	0.0667691	0.361542	0.507406	915.929	890.764	981.064	901.68	821.061	815.114	849.642	820.074	890.295	845.858	926.927	892.508	885.405	937.881	785.534	854.974
29811	ENSMUSG00000004558	Ndrg2	N-myc downstream regulated gene 2	-0.092844	0.00827159	0.185735	-0.00643635	0.911668	0.987518	-0.350092	8.03e-09	1.02e-07	-0.245762	4.26e-08	3.35e-07	101374	99994.1	100956	98213.3	93322.4	98944	89495.6	93058.3	83651.4	72728.2	81953	75958.3	79077.3	81483.8	76771.5	78577.7
65256	ENSMUSG00000021200	Asb2	ankyrin repeat and SOCS box-containing 2	0.148576	0.00837122	0.185816	0.18088	0.116468	0.685727	-0.0326571	0.808559	0.882126	0.0383914	0.66382	0.773273	29524.2	26581	26620.7	26862.3	33982	33132.4	27690.6	28745.6	30594.7	19905.8	32983.8	23768.1	31354.3	26916.4	33695.5	35016.8
109828	ENSMUSG00000079105	C7	complement component 7	0.216233	0.00836625	0.185816	0.359857	0.00993796	0.336702	-0.925721	5.15e-06	4.04e-05	-0.555855	0.023567	0.0565952	476.138	371.371	342.85	455.688	479.028	409.609	609.052	641.719	160.314	128.015	224.38	287.831	488.095	344.919	196.919	318.365
50768	ENSMUSG00000031523	Dlc1	deleted in liver cancer 1	0.139965	0.0083395	0.185816	-0.0743599	0.520014	0.916082	0.307695	0.0109115	0.03448	0.0790194	0.430149	0.575372	1135.82	1148.27	1143.47	1119.83	1343.64	1247.71	1324.19	1166.93	1537.6	1149.74	1264.59	1735.11	1582.41	1182.73	1164.39	1445.58
68852	ENSMUSG00000071656	Lrrn4cl	LRRN4 C-terminal like	0.197627	0.00832676	0.185816	0.0679281	0.624737	0.94273	-0.229435	0.233803	0.387721	-0.365992	0.0166582	0.0419052	375.276	443.192	460.616	359.702	435.48	489.233	547.484	516.244	211.735	484.544	315.874	366.752	467.595	425.826	247.218	377.988
76757	ENSMUSG00000019787	Trdn	triadin	-0.143712	0.0083182	0.185816	-0.0070022	0.928405	0.989772	0.446777	6.8e-11	1.17e-09	0.61583	1.12e-14	1.81e-13	60363.2	55353.5	55718.3	51712.8	47876.5	51041.1	45295.3	55160.1	75174	74631.7	73363.4	82803.6	83847	83099.9	71239.6	69313.6
387524	ENSMUSG00000058446	Znrf2	zinc and ring finger 2	0.171975	0.0083555	0.185816	0.184308	0.0352779	0.488063	0.927185	6.8e-22	3.65e-20	0.943458	1.12e-29	4.77e-28	490.676	452.827	501.454	449.87	529.834	568.035	591.055	509.073	951.799	795.609	993.37	923.844	984.977	1179.54	1083.05	1025.97
68703	ENSMUSG00000039852	Rere	arginine glutamic acid dipeptide (RE) repeats	0.131156	0.0084391	0.186609	0.0115339	0.867334	0.98109	0.0973186	0.195207	0.338444	-0.0186047	0.753771	0.838583	4982.18	4535.27	5275.71	4830.29	5626.76	5742.74	5114.9	5244.89	5698.69	5052.41	5415.61	4893.12	4993.22	5642.19	5344.63	5476.33
68449	ENSMUSG00000042492	Tbc1d10b	TBC1 domain family, member 10b	0.138997	0.00843681	0.186609	0.0308179	0.725881	0.961374	-0.0584715	0.503372	0.658498	-0.163344	0.0207688	0.0506586	1551.99	1590.59	1515.76	1539.64	1592.22	1695.08	1879.25	1753.97	1270.41	1586.43	1619.67	1487.9	1501.38	1633.04	1601.03	1435.46
329763	ENSMUSG00000049349	Gm5105	predicted gene 5105	0.214016	0.00852026	0.188045	0.240753	0.0669865	0.591652	1.72562	1.26e-18	5.09e-17	1.64089	2.58e-22	7.16e-21	114.491	148.023	117.766	144.463	273.989	186.335	175.233	125.476	454.726	312.261	662.247	568.698	706.762	547.186	699.917	632.231
75788	ENSMUSG00000038780	Smurf1	SMAD specific E3 ubiquitin protein ligase 1	0.143719	0.00862256	0.189942	0.0313612	0.746116	0.964458	0.0533984	0.571403	0.713228	-0.0567198	0.506205	0.644555	989.53	896.895	1026.65	927.858	1095.05	1122.12	1047.61	1041.45	1069.77	854.233	1020.6	1051.51	1066.98	862.297	1114.09	1095.72
217265	ENSMUSG00000018800	Abca5	ATP-binding cassette, sub-family A (ABC1), member 5	-0.204872	0.00875136	0.192264	-0.121553	0.183583	0.755136	0.997739	7.03e-14	1.78e-12	1.21037	5.75e-48	5.57e-46	543.378	377.502	406.481	384.911	317.537	361.999	347.624	357.606	1035.48	845.858	850.682	807.783	795.596	856.974	756.638	841.474
70790	ENSMUSG00000037487	Ubr5	ubiquitin protein ligase E3 component n-recognin 5	0.122882	0.00876112	0.192264	0.221023	0.0102263	0.341058	0.775234	3.07e-16	9.83e-15	0.912257	2.19e-47	2.06e-45	5131.2	4569.43	4851.18	4516.16	5588.66	5136.94	5194.46	5035.17	8760.78	6911.63	9197.38	8239.16	10970.4	9352.19	9466	9883.95
56381	ENSMUSG00000040761	Spen	spen family transcription repressor	0.179194	0.00880747	0.192917	0.0375102	0.656522	0.951869	1.12878	1.83e-29	1.66e-27	0.969141	7.45e-30	3.2e-28	1002.25	858.356	1064.64	960.822	1291.92	1121.3	1161.27	984.089	2325.05	1966.89	2409.36	1984.64	2198.38	2068.45	2370.51	2392.8
14681	ENSMUSG00000031748	Gnao1	guanine nucleotide binding protein, alpha O	-0.170535	0.00884193	0.193307	-0.0747653	0.355557	0.856493	-0.00176353	0.984292	0.991779	0.140191	0.08593	0.165955	647.874	556.18	556.538	558.46	535.277	481.024	482.127	508.177	572.693	559.917	612.142	576.822	519.334	575.929	575.773	544.483
18639	ENSMUSG00000025271	Pfkfb1	6-phosphofructo-2-kinase/fructose-2,6-biphosphatase 1	-0.120814	0.00888494	0.193882	0.00349058	0.971452	0.998023	-0.522708	1.52e-07	1.58e-06	-0.380666	2.76e-07	1.92e-06	2777.77	2730.97	2547.16	2527.61	2348.87	2533.18	2352.85	2434.23	1997.37	1482.34	1870.19	1964.91	1588.26	1923.67	1985.24	1909.07
16495	ENSMUSG00000038201	Kcna7	potassium voltage-gated channel, shaker-related subfamily, member 7	0.0908859	0.00891289	0.194127	0.102585	0.342571	0.850576	0.0665411	0.60844	0.742359	0.11333	0.0139836	0.0360305	10902.1	10711.1	11119.4	10605.9	12045.6	11743.2	11235.7	11325.1	13382.7	8007.53	12344.1	11842.8	12761.7	12832.3	12660.6	11908.9
278507	ENSMUSG00000044177	Wfikkn2	WAP, follistatin/kazal, immunoglobulin, kunitz and netrin domain containing 2	-0.148481	0.00898377	0.195304	-0.0435274	0.646454	0.949435	-0.0154681	0.873081	0.923193	0.121237	0.109643	0.200967	816.885	846.094	889.89	896.832	783.864	787.205	717.033	776.158	756.196	906.874	794.042	965.626	805.358	907.008	774.832	851.599
320487	ENSMUSG00000035181	Heatr5a	HEAT repeat containing 5A	0.164578	0.00900513	0.195403	0.0729142	0.549744	0.923983	0.861709	1.79e-10	2.88e-09	0.7901	8.68e-12	1.06e-10	813.25	781.279	833.857	781.456	1028.82	942.348	910.263	808.423	1727.15	1107.87	1780.88	1399.69	1801.07	1216.8	1770.13	1708.82
72287	ENSMUSG00000074170	Plekhf1	pleckstrin homology domain containing, family F (with FYVE domain) member 1	0.192426	0.0091398	0.197955	0.0599997	0.631812	0.945673	0.0981993	0.539663	0.68815	-0.0603684	0.582369	0.710453	388.906	344.218	296.313	396.545	453.625	412.893	430.978	417.655	461.784	272.78	421.529	379.519	416.834	338.531	486.945	400.488
76022	ENSMUSG00000054199	Gon4l	gon-4-like (C.elegans)	0.154079	0.00916688	0.1981	0.0173459	0.795857	0.970781	0.316749	1e-05	7.42e-05	0.172017	0.015791	0.0400662	777.813	727.851	731.287	758.187	929.024	863.545	787.126	819.178	925.584	903.285	933.463	987.678	960.572	958.108	953.557	964.095
217011	ENSMUSG00000020692	Nle1	notchless homolog 1	0.196545	0.00919515	0.1981	-0.0390115	0.734417	0.963772	-0.236191	0.0919718	0.190446	-0.545763	3.01e-07	2.08e-06	299.858	384.509	365.643	375.215	405.541	444.906	487.81	392.56	245.008	276.369	347.462	334.255	308.476	295.949	309.291	258.742
74737	ENSMUSG00000041328	Pcf11	PCF11 cleavage and polyadenylation factor subunit	0.153959	0.00923183	0.1981	0.0993858	0.235032	0.795192	0.792281	2.16e-24	1.38e-22	0.737578	1.54e-18	3.35e-17	737.832	639.388	663.856	643.78	785.678	728.924	762.499	770.78	1190.76	1121.03	1210.12	1176.86	1443.79	1292.38	1275.69	1110.34
20639	ENSMUSG00000008333	Snrpb2	U2 small nuclear ribonucleoprotein B	-0.157517	0.00919948	0.1981	-0.142893	0.139291	0.713814	0.288281	0.00418705	0.0153461	0.328977	3.73e-05	0.000179148	591.537	592.091	577.431	611.785	543.443	505.65	498.229	539.546	800.56	742.967	606.696	769.483	685.286	694.096	636.775	613.106
101113	ENSMUSG00000050373	Snx21	sorting nexin family member 21	0.163584	0.0092305	0.1981	0.0651039	0.441695	0.890023	-0.26132	0.00675226	0.0230286	-0.371455	1.67e-06	1.02e-05	925.924	858.356	903.186	759.156	1031.54	1003.09	1030.56	893.567	699.733	703.486	800.578	666.189	821.953	768.615	717.04	740.227
66871	ENSMUSG00000052560	Cpne8	copine VIII	0.208612	0.00933361	0.199547	-0.25992	0.0499671	0.548687	0.314078	0.0650817	0.146022	-0.355878	0.00933324	0.0252625	122.669	128.753	133.911	136.706	174.192	170.739	153.447	159.534	186.528	173.479	114.368	188.019	116.167	124.554	147.689	120.371
13400	ENSMUSG00000030409	Dmpk	dystrophia myotonica-protein kinase	-0.0990082	0.00931964	0.199547	0.0888035	0.388605	0.87157	-0.21412	0.0467696	0.112824	0.00482328	0.947515	0.968257	13637.2	14116.5	14020.8	14208.7	13370.1	13396.4	12264.4	13092.5	13581.3	10371.6	13952.9	10254	12608.5	11337.6	14140.7	14228.6
17897	ENSMUSG00000059741	Myl3	myosin, light polypeptide 3	-0.172644	0.00935891	0.19972	-0.07325	0.57823	0.928524	0.134751	0.363069	0.528656	0.235264	0.237294	0.370309	2719.62	3229.35	2984.03	3075.41	2235.46	3020.77	2503.46	2592.87	3357.51	2335.38	4371.04	3221.85	2464.88	2941.39	4376.09	2630.17
654467	NA	Gm10052	heterogeneous nuclear ribonucleoprotein A1 pseudogene	-0.143125	0.00938499	0.199909	-0.0848893	0.288982	0.829828	0.347488	1.41e-05	0.00010088	0.435829	2.19e-10	2.28e-09	1284.84	1289.29	1124.47	1316.65	1126.8	1137.71	1121.49	1097.02	1603.14	1709.66	1481.34	1629.49	1611.69	1560.65	1558.22	1352.21
12896	ENSMUSG00000028607	Cpt2	carnitine palmitoyltransferase 2	-0.135785	0.0094181	0.200207	-0.0269391	0.8196	0.975286	-0.332668	0.0120018	0.0372423	-0.21209	0.0249621	0.0593844	3479.26	3492.98	3444.64	3343.97	3209.85	3417.24	2906.02	2857.26	3468.42	2020.73	2811.28	2532.45	2386.79	2340.98	3107.89	2832.66
67657	ENSMUSG00000022827	Rabl3	RAB, member RAS oncogene family-like 3	-0.19518	0.00943346	0.200207	0.0185496	0.866664	0.98109	0.182436	0.176869	0.314109	0.491274	1.92e-06	1.16e-05	323.483	320.57	256.425	287.956	245.865	241.333	251.009	246.47	376.082	269.191	349.64	364.431	360.214	359.823	372.433	302.616
226971	ENSMUSG00000026123	Plekhb2	pleckstrin homology domain containing, family B (evectins) member 2	0.0969767	0.00954851	0.202279	0.0780152	0.455881	0.895572	0.0344163	0.781247	0.866288	0.0413448	0.374845	0.520527	4148.03	3899.39	3983.14	4059.5	4234.14	4471.23	4340.09	4246.46	4867.89	3013.74	4393.92	4253.63	4484.62	4321.06	4651.13	4343.49
53869	ENSMUSG00000004771	Rab11a	RAB11A, member RAS oncogene family	-0.11425	0.00957729	0.202519	-0.0691244	0.403563	0.877182	0.325213	0.000220855	0.00117623	0.390861	8.33e-12	1.02e-10	1949.98	1862.98	1783.58	1888.68	1698.37	1721.34	1740.01	1719.02	2605.35	2015.94	2355.99	2461.65	2238.41	2151.48	2447.57	2201.56
20378	ENSMUSG00000027004	Frzb	frizzled-related protein	-0.195371	0.00966721	0.20385	-0.0312264	0.821462	0.9755	-0.508174	0.00851741	0.0280901	-0.310531	0.0337348	0.0770012	401.628	409.909	395.085	468.292	333.868	321.777	316.366	412.278	177.454	234.495	327.856	395.767	348.5	206.525	272.903	274.492
84094	ENSMUSG00000034845	Plvap	plasmalemma vesicle associated protein	0.159495	0.00967536	0.20385	-0.272716	0.025441	0.43878	-0.111664	0.415792	0.580382	-0.641526	8.2e-11	8.99e-10	778.721	783.031	889.89	775.639	904.528	854.516	1004.04	926.729	847.948	912.856	616.499	605.838	669.667	613.189	488.016	568.108
74256	ENSMUSG00000036712	Cyld	CYLD lysine 63 deubiquitinase	-0.13092	0.00971476	0.204309	0.0406326	0.60611	0.938102	0.710544	2.07e-15	6.11e-14	0.925299	9.77e-69	2.25e-66	1353.9	1469.72	1487.27	1467.9	1357.25	1317.48	1245.57	1307.64	2494.44	2289.92	2691.47	2096.06	2543.95	2487.89	2510.71	2428.8
73473	ENSMUSG00000024384	Iws1	IWS1, SUPT6 interacting protein	-0.1284	0.00978846	0.205487	0.0443567	0.488532	0.906711	0.281475	1.17e-05	8.55e-05	0.486229	5.43e-17	1.06e-15	1143.09	1145.64	1150.11	1149.88	995.253	1068.76	1019.19	1077.3	1433.75	1350.74	1343.01	1473.97	1460.38	1454.19	1433.01	1498.45
330814	ENSMUSG00000013033	Adgrl1	adhesion G protein-coupled receptor L1	0.116465	0.00993836	0.206026	0.26511	0.01667	0.384595	-0.243078	0.0694335	0.153825	-0.0374023	0.503082	0.642015	1659.21	1758.75	1737.04	1613.33	1849.88	1846.94	1825.26	1877.66	1292.59	1074.37	1790.68	1527.36	1873.31	1883.21	1709.12	1742.57
71302	ENSMUSG00000036452	Arhgap26	Rho GTPase activating protein 26	-0.213476	0.00993281	0.206026	-0.436389	0.00174814	0.162799	0.0353919	0.883765	0.93021	-0.30509	0.00773526	0.0214458	453.421	364.364	234.582	241.418	240.421	240.512	232.065	233.027	300.462	552.739	206.952	277.385	167.905	191.622	209.761	192.369
223272	ENSMUSG00000032925	Itgbl1	integrin, beta-like 1	0.210594	0.00991536	0.206026	0.169845	0.215859	0.778281	-0.651826	2.67e-05	0.000178979	-0.689079	0.000132874	0.000570055	193.544	252.252	187.095	194.879	298.485	253.646	215.962	295.765	108.892	141.176	139.42	124.185	207.929	103.263	140.197	181.119
233067	ENSMUSG00000036957	Lrfn3	leucine rich repeat and fibronectin type III domain containing 3	0.188731	0.0099247	0.206026	0.115414	0.342596	0.850576	-0.111415	0.459916	0.620069	-0.199612	0.0525312	0.110996	239.886	222.472	231.732	237.539	275.804	300.435	270.9	266.188	193.586	193.817	284.287	188.019	250.881	233.139	245.078	237.368
320024	ENSMUSG00000027698	Nceh1	neutral cholesterol ester hydrolase 1	-0.167663	0.00983891	0.206026	-0.16004	0.142641	0.720011	0.377888	0.00137672	0.00591779	0.407715	1.78e-05	9.07e-05	698.759	784.783	675.253	719.405	636.889	624.675	675.356	561.953	1080.86	916.446	752.652	1035.26	737.024	907.008	774.832	917.972
18073	ENSMUSG00000005397	Nid1	nidogen 1	0.14559	0.00987125	0.206026	-0.214746	0.10158	0.657501	-0.0554438	0.747213	0.842519	-0.519383	3.28e-10	3.35e-09	3360.22	3115.48	2682.97	2820.42	3465.69	3413.96	3329.42	3265.96	2088.11	4310.64	2589.08	2535.93	2636.69	1989.67	2196.07	2525.55
76246	ENSMUSG00000027304	Rtf1	RTF1, Paf1/RNA polymerase II complex component	-0.108827	0.009898	0.206026	0.102121	0.17298	0.74908	0.213072	0.00398886	0.0147297	0.455201	4.51e-14	6.83e-13	2649.65	2523.39	2546.21	2414.18	2389.7	2387.88	2278.02	2298.9	3094.35	2618.93	3017.14	3065.17	2985.19	3468.35	3308.02	3101.53
11443	ENSMUSG00000041189	Chrnb1	cholinergic receptor, nicotinic, beta polypeptide 1 (muscle)	-0.147042	0.0099949	0.206829	-0.268209	0.0372341	0.497668	-0.0377612	0.809484	0.882733	-0.231293	0.0188741	0.0467644	2048.12	1912.03	1859.56	2021.51	1539.6	1786.19	1882.09	1767.42	1413.58	2729	1727.5	1778.05	1370.57	1749.08	1533.61	1266.71
76792	ENSMUSG00000032840	Spring1	SREBF pathway regulator in golgi 1	0.168931	0.0100162	0.2069	0.245043	0.0141957	0.380206	-0.164354	0.151082	0.279012	-0.0744911	0.375456	0.521006	432.522	423.923	381.789	399.454	476.306	453.936	466.971	500.111	387.172	297.905	391.03	381.84	482.238	452.44	435.575	428.612
239528	ENSMUSG00000036698	Ago2	argonaute RISC catalytic subunit 2	0.199162	0.0101147	0.206995	0.353285	0.000310571	0.0606518	1.93926	7.16e-52	1.96e-49	2.10925	1.56e-103	9.05e-101	554.282	501.876	659.108	544.886	811.081	757.654	632.732	570.019	1965.1	2079.35	2845.05	2315.41	3225.34	2905.19	3222.4	3016.03
24000	ENSMUSG00000021009	Ptpn21	protein tyrosine phosphatase, non-receptor type 21	0.138082	0.0101278	0.206995	0.166567	0.0336895	0.478848	0.403976	1.17e-05	8.52e-05	0.449835	1.4e-13	2.02e-12	2283.46	2029.4	2267.94	2018.6	2585.66	2419.9	2238.24	2350.88	2755.58	2569.88	3295.98	2850.45	3423.5	3177.72	3154.98	3387.27
20317	ENSMUSG00000000753	Serpinf1	serine (or cysteine) peptidase inhibitor, clade F, member 1	0.165151	0.0101011	0.206995	0.0337056	0.796627	0.970781	-1.18796	3.37e-12	6.79e-11	-1.39566	2.09e-57	3.1e-55	2084.47	2441.06	2009.61	1901.28	2509.45	2179.38	2559.34	2474.56	520.263	1076.76	924.749	948.217	994.739	837.812	797.306	1001.22
19027	ENSMUSG00000020570	Sypl	synaptophysin-like protein	-0.112696	0.0100548	0.206995	-0.0212784	0.780803	0.970781	0.300575	0.000327448	0.00167497	0.416954	1.23e-13	1.79e-12	7232.02	6589.2	6980.46	6556.09	6372.52	6419.13	5874.56	6498.75	8956.39	7237.05	9001.32	8698.76	9041.48	8141.78	8023.36	8467.62
271377	ENSMUSG00000022601	Zbtb11	zinc finger and BTB domain containing 11	0.179784	0.0100654	0.206995	-0.0395952	0.679108	0.954908	0.633194	1.44e-09	2.03e-08	0.379365	8.79e-05	0.000394159	532.474	486.11	483.409	425.632	542.535	586.915	626.102	514.451	867.105	716.646	731.957	717.256	837.572	771.809	683.864	674.979
240064	ENSMUSG00000095253	Zfp799	zinc finger protein 799	-0.20731	0.0101097	0.206995	0.159923	0.200457	0.766884	0.415465	0.0042201	0.015457	0.959088	8.12e-11	8.9e-10	276.233	235.61	253.576	270.504	226.812	222.453	154.394	216.894	345.834	283.548	328.945	449.155	430.5	508.862	374.573	341.989
70370	ENSMUSG00000027386	Fbln7	fibulin 7	0.208313	0.0101744	0.207582	-0.0769055	0.566017	0.925473	-0.389433	0.139494	0.262928	-0.957948	1.28e-08	1.08e-07	151.746	181.306	153.855	143.493	234.978	178.948	195.124	193.591	57.4709	214.156	80.6024	97.4911	128.857	73.4549	89.8976	100.122
69386	ENSMUSG00000060981	H4c8	H4 clustered histone 8	0.203605	0.0102147	0.20804	0.265846	0.0327236	0.473186	0.451056	1.67e-05	0.000117139	0.500497	0.001587	0.0052876	345.291	308.308	341.9	347.098	352.92	482.666	485.915	349.54	425.486	527.614	460.741	443.352	434.405	787.777	593.966	602.981
17692	ENSMUSG00000031358	Msl3	MSL complex subunit 3	0.130343	0.0103014	0.209275	0.103249	0.261498	0.814734	0.162493	0.120968	0.235406	0.15315	0.0150571	0.0384481	1451.13	1321.69	1314.42	1253.63	1519.64	1492.32	1473.85	1429.53	1685.81	1223.92	1583.73	1514.59	1785.45	1651.14	1542.17	1604.2
17168	ENSMUSG00000020289	Nprl3	nitrogen permease regulator-like 3	0.157679	0.0103114	0.209275	0.108114	0.3104	0.839343	-0.476128	1.76e-06	1.52e-05	-0.518418	1.46e-07	1.05e-06	650.6	742.741	728.437	720.374	799.287	750.266	844.906	850.547	465.817	476.169	507.577	582.625	458.81	592.962	626.073	570.357
100383	ENSMUSG00000040859	Bsdc1	BSD domain containing 1	-0.107303	0.0103602	0.209526	-0.0676357	0.29782	0.833601	-0.181882	0.00276237	0.0107525	-0.122651	0.016526	0.0416225	2268.01	2237.86	2313.52	2360.85	2097.56	2191.7	2068.69	2125.02	2115.33	2102.08	1961.69	1923.13	1946.52	2026.93	1908.18	1907.94
15369	ENSMUSG00000004070	Hmox2	heme oxygenase 2	-0.139101	0.0103853	0.209526	0.0144984	0.874967	0.981732	0.000228398	0.998113	0.999108	0.188117	0.0116802	0.0307519	1046.78	986.234	1008.61	970.518	938.096	885.708	838.275	936.588	1152.44	859.018	986.834	1021.34	1038.67	976.205	1122.65	969.72
214162	ENSMUSG00000002028	Kmt2a	lysine (K)-specific methyltransferase 2A	0.1468	0.010396	0.209526	0.101929	0.105052	0.664245	0.840057	1.67e-25	1.18e-23	0.801512	2.16e-46	1.89e-44	1261.22	1121.99	1271.68	1085.89	1388.09	1390.54	1264.52	1295.99	2179.86	2178.65	2245.97	1982.32	2301.86	2386.75	2356.6	2302.8
69790	ENSMUSG00000038622	Med30	mediator complex subunit 30	-0.191905	0.0103538	0.209526	-0.00697902	0.948032	0.994662	0.245343	0.0497093	0.118528	0.520507	2.12e-07	1.51e-06	290.771	261.886	307.71	263.717	222.276	230.662	254.798	226.753	288.363	394.813	321.32	342.379	333.857	347.048	349.958	320.615
330319	ENSMUSG00000086040	Wipf3	WAS/WASL interacting protein family, member 3	-0.168843	0.0104454	0.210158	-0.00159175	0.988955	0.999145	-0.168641	0.238137	0.392956	0.0437398	0.609786	0.731874	1193.07	1060.68	1058.94	946.279	890.919	848.77	913.104	1033.38	1087.91	662.808	1063.08	957.502	927.381	1065.63	894.695	913.472
12530	ENSMUSG00000032477	Cdc25a	cell division cycle 25A	0.193354	0.010475	0.210388	0.151551	0.193697	0.762213	-0.138141	0.303357	0.466065	-0.200155	0.0847972	0.164126	328.935	272.397	328.604	336.433	412.799	327.523	382.67	409.589	276.264	263.209	255.967	352.825	346.548	305.53	293.237	382.488
13019	ENSMUSG00000042340	Ctf1	cardiotrophin 1	-0.198271	0.0104933	0.210392	0.100389	0.383829	0.870242	-0.14779	0.225768	0.377509	0.271818	0.0378394	0.0846995	328.026	304.804	319.107	321.89	257.659	303.718	209.332	268.877	242.991	265.602	308.25	331.934	271.381	315.111	360.661	320.615
20383	ENSMUSG00000071172	Srsf3	serine and arginine-rich splicing factor 3	-0.131324	0.0105231	0.210624	-0.100937	0.294693	0.832164	0.0564476	0.535406	0.685049	0.101978	0.220754	0.350392	1541.09	1621.24	1499.61	1480.5	1324.58	1340.46	1449.22	1442.08	1694.89	1459.61	1443.22	1810.55	1745.43	1442.48	1368.8	1410.71
15903	ENSMUSG00000007872	Id3	inhibitor of DNA binding 3	0.158307	0.0105752	0.210941	-0.0484923	0.632626	0.945673	-0.305068	0.00129392	0.00560666	-0.530664	1.69e-08	1.41e-07	775.995	875.874	875.644	764.974	888.198	898.842	967.095	1008.29	625.122	739.378	615.41	681.277	741.905	648.319	547.947	644.605
27054	ENSMUSG00000027429	Sec23b	SEC23 homolog B, COPII coat complex component	-0.160414	0.010561	0.210941	0.0120277	0.912396	0.987518	-0.127294	0.199795	0.344716	0.0935067	0.385366	0.531224	606.985	652.526	605.923	643.78	530.741	567.214	509.596	587.944	505.139	580.256	556.592	658.065	667.715	650.449	492.296	535.484
83962	ENSMUSG00000025103	Btbd1	BTB (POZ) domain containing 1	-0.0985784	0.0106018	0.211109	0.0277665	0.679129	0.954908	0.379858	9.46e-08	1.02e-06	0.531924	3.44e-29	1.4e-27	8057.99	7944.18	7833.31	7411.23	7247.11	7458.34	6964.79	7423.69	11276.4	9353.49	9943.5	10315.5	10688.3	11043.8	10199.1	10221.4
53871	ENSMUSG00000014503	Pkd2l2	polycystic kidney disease 2-like 2	0.206376	0.0106629	0.211961	0.211537	0.102773	0.660368	0.150886	0.351408	0.517182	0.141116	0.315574	0.458384	113.582	121.746	128.213	124.102	160.583	160.889	152.5	142.505	158.297	102.891	142.688	141.594	189.381	151.168	196.919	145.121
110695	ENSMUSG00000053644	Aldh7a1	aldehyde dehydrogenase family 7, member A1	-0.119615	0.0107102	0.212067	-0.0248976	0.776591	0.970697	-0.388945	1.81e-05	0.000125818	-0.276098	2.24e-05	0.00011235	1571.98	1430.3	1503.41	1492.13	1406.24	1358.52	1332.72	1384.72	1230.08	971.48	1233	1128.11	1158.74	1021.98	1159.04	1180.09
208659	ENSMUSG00000020614	Fam20a	family with sequence similarity 20, member A	0.209865	0.0107081	0.212067	0.00366129	0.978771	0.998064	-0.499546	0.025967	0.0704396	-0.846925	1.08e-05	5.7e-05	87.2313	110.36	107.319	112.468	135.18	132.159	134.503	138.92	80.6609	70.5878	90.4054	37.1395	50.7619	52.1636	88.8274	92.2472
67582	ENSMUSG00000045100	Slc25a26	solute carrier family 25 (mitochondrial carrier, phosphate carrier), member 26	-0.14798	0.010723	0.212067	0.0186533	0.851763	0.978206	-0.375896	0.000514007	0.00250417	-0.174292	0.0316883	0.0731459	950.458	938.937	1027.6	1006.39	789.307	890.633	894.16	909.7	778.378	605.381	857.217	763.68	854.167	762.228	748.076	715.478
26903	ENSMUSG00000033788	Dysf	dysferlin	0.206677	0.0107776	0.212785	0.190572	0.107342	0.668201	0.0106433	0.930903	0.959769	-0.0602297	0.724932	0.819486	5415.61	3825.82	4022.08	3932.49	5805.49	5720.58	5442.63	4828.13	4587.59	3622.71	4567.1	4587.88	6550.24	5990.3	4291.54	4006
240087	ENSMUSG00000061607	Mdc1	mediator of DNA damage checkpoint 1	0.189734	0.0108512	0.21375	-0.0436192	0.665096	0.953429	0.626231	1.99e-08	2.38e-07	0.338692	0.00118857	0.00409508	262.603	254.879	313.409	291.834	370.158	325.882	312.577	339.681	454.726	442.67	393.209	470.046	378.762	486.506	417.382	434.237
18627	ENSMUSG00000055866	Per2	period circadian clock 2	0.191485	0.0108726	0.21375	-0.0464847	0.730542	0.962393	0.0547605	0.687104	0.80197	-0.230115	0.309985	0.451693	1024.06	1034.41	1073.19	950.157	913.601	1319.12	1355.45	1336.32	829.799	1276.56	909.5	1245.33	1154.83	1420.13	790.885	727.853
59002	ENSMUSG00000029029	Wrap73	WD repeat containing, antisense to Trp73	0.172727	0.0108817	0.21375	-0.0298477	0.768139	0.969132	-0.12301	0.267065	0.425825	-0.358169	4.9e-05	0.000230283	353.469	409.909	394.135	404.302	480.842	431.773	444.239	464.261	394.23	387.635	330.034	321.489	371.929	333.208	358.52	349.864
28200	ENSMUSG00000022210	Dhrs4	dehydrogenase/reductase (SDR family) member 4	-0.162281	0.0109243	0.214211	-0.075176	0.503271	0.910552	-0.107739	0.406512	0.571617	0.00518498	0.954581	0.972647	903.208	1019.52	925.98	984.091	818.339	935.781	751.132	838.896	1071.78	692.718	985.745	800.82	859.048	730.291	902.187	867.348
331046	ENSMUSG00000025787	Tgm4	transglutaminase 4 (prostate)	-0.163124	0.0109421	0.214211	0.0656158	0.545197	0.923059	-0.0571479	0.639347	0.766263	0.234514	0.00533323	0.0154687	485.224	460.71	480.56	509.013	443.645	424.385	402.562	415.863	363.982	501.293	468.365	530.398	511.524	526.959	478.384	472.485
71755	ENSMUSG00000011382	Dhdh	dihydrodiol dehydrogenase (dimeric)	-0.129719	0.0109757	0.214374	-0.0513228	0.502913	0.910552	0.313994	0.000200815	0.00108368	0.420374	3.81e-11	4.34e-10	2035.4	1809.56	1895.65	1884.8	1862.58	1682.76	1640.56	1717.23	2410.75	2085.33	2623.93	2416.39	2494.17	2250.49	2254.93	2263.43
231637	ENSMUSG00000042121	Ssh1	slingshot protein phosphatase 1	0.210566	0.0109874	0.214374	0.0745109	0.551308	0.924148	1.18267	6.31e-13	1.41e-11	0.940471	7.66e-11	8.42e-10	94.5006	96.3461	103.52	95.0157	146.067	139.546	123.136	104.862	258.115	178.264	283.198	221.676	216.714	238.462	287.886	278.991
244721	ENSMUSG00000058192	Zfp846	zinc finger protein 846	-0.210098	0.0111177	0.216554	0.248348	0.0683105	0.592919	-0.419425	0.0121728	0.037667	0.340484	0.0554129	0.116033	129.03	126.126	122.514	111.498	81.6525	109.174	89.9843	91.4181	82.6774	96.9087	72.9778	106.776	154.238	121.36	110.232	94.4971
18720	ENSMUSG00000028126	Pip5k1a	phosphatidylinositol-4-phosphate 5-kinase, type 1 alpha	-0.138636	0.011209	0.217769	0.0588465	0.442649	0.890278	-0.0999455	0.228474	0.381004	0.135602	0.0389618	0.0867868	1525.64	1515.26	1693.36	1672.47	1435.27	1388.9	1377.23	1545.15	1454.92	1454.83	1674.13	1399.69	1657.57	1640.49	1485.45	1534.45
14205	ENSMUSG00000031380	Vegfd	vascular endothelial growth factor D	-0.204964	0.0112176	0.217769	-0.337912	0.013442	0.370502	0.16449	0.380987	0.545889	-0.0241183	0.866859	0.917147	154.472	184.809	175.699	202.636	135.18	137.905	148.711	147.882	229.884	275.173	156.848	154.361	146.429	136.264	162.672	113.622
17022	ENSMUSG00000036446	Lum	lumican	0.172749	0.01129	0.218807	-0.112525	0.411932	0.88116	0.145099	0.5764	0.717053	-0.288199	0.00291237	0.00903765	737.832	925.799	795.868	847.385	1037.89	920.184	1033.4	868.472	490.015	1488.33	989.013	797.338	893.215	678.127	755.568	818.975
13179	ENSMUSG00000019929	Dcn	decorin	0.135593	0.0113669	0.219201	0.0809762	0.44836	0.891358	-0.217091	0.0651902	0.14617	-0.260246	0.000880799	0.00311989	14294.1	14212.8	11995	13151.9	16078.3	14874.8	14066	14745.2	8966.47	12264.3	13580.4	11209.2	13122	11693.2	10912.9	14054.2
319162	ENSMUSG00000078851	H2aw	H2A.W histone	0.147666	0.0113656	0.219201	0.353352	0.000555687	0.0853689	-0.592568	1.04e-09	1.51e-08	-0.3363	0.000174583	0.000730143	591.537	571.946	603.074	555.551	633.26	644.375	679.145	664.126	353.9	378.064	434.599	362.11	508.596	596.156	463.401	498.36
15531	ENSMUSG00000054008	Ndst1	N-deacetylase/N-sulfotransferase (heparan glucosaminyl) 1	0.188549	0.0113301	0.219201	0.0722858	0.36044	0.858293	0.763237	2.5e-16	8.08e-15	0.595864	2.4e-08	1.96e-07	1949.07	1848.09	2048.55	1758.76	2878.7	2332.89	2029.86	1886.62	3335.33	2764.89	3486.6	3499.23	3580.67	3288.44	3465.34	3623.51
72691	ENSMUSG00000033033	Calhm2	calcium homeostasis modulator family member 2	0.208646	0.0114432	0.219971	-0.287877	0.0391281	0.502524	0.135099	0.534803	0.68454	-0.8049	3.91e-05	0.000187221	81.7794	70.0699	54.1342	68.8379	99.7975	99.3241	80.5123	100.381	62.5122	106.48	78.4239	60.3516	35.1429	54.2928	55.6509	60.7481
16145	ENSMUSG00000078853	Igtp	interferon gamma induced GTPase	-0.184496	0.0114448	0.219971	-0.179556	0.168391	0.7462	0.325401	0.259287	0.416611	0.158427	0.109523	0.200797	559.734	506.255	472.012	442.114	430.944	464.607	403.509	367.465	418.429	1306.47	460.741	531.559	431.476	454.569	475.173	506.234
72333	ENSMUSG00000058056	Palld	palladin, cytoskeletal associated protein	0.170616	0.0115522	0.221303	-0.00574374	0.951039	0.994871	0.482561	9.25e-07	8.4e-06	0.282167	0.00291877	0.00905417	1443.86	1464.46	1442.63	1301.13	1932.44	1633.51	1618.77	1389.2	1869.32	1996.8	1765.63	2352.55	2031.45	1960.93	2202.49	1833.69
195040	ENSMUSG00000051232	Tmem199	transmembrane protein 199	0.164152	0.011535	0.221303	0.0768261	0.378862	0.868436	-0.126533	0.170293	0.305171	-0.225941	0.00785375	0.0217312	476.138	524.648	498.604	470.231	538.906	546.693	563.586	621.106	462.792	409.17	469.454	463.083	522.262	470.537	477.313	464.611
12914	ENSMUSG00000022521	Crebbp	CREB binding protein	0.17376	0.011612	0.221716	0.0315127	0.660306	0.952507	1.42206	6.23e-59	2.08e-56	1.25754	2.1e-55	2.8e-53	652.418	559.683	565.085	555.551	754.832	723.178	604.316	642.616	1545.66	1585.24	1754.74	1501.83	1697.6	1712.88	1563.58	1631.2
208606	ENSMUSG00000029422	Rsrc2	arginine/serine-rich coiled-coil 2	-0.128361	0.0115985	0.221716	-0.0776413	0.279469	0.823972	0.156851	0.0176229	0.0511555	0.232465	0.000650545	0.00237759	2052.66	1960.21	1892.8	1938.13	1662.99	1790.3	1732.44	1923.37	2306.9	2146.35	2044.47	2278.27	2211.07	2184.49	1939.22	2031.69
226255	ENSMUSG00000054843	Atrnl1	attractin like 1	0.16558	0.011709	0.221744	0.128954	0.221386	0.782246	0.393669	0.0013896	0.00596549	0.36758	2.69e-05	0.000133221	447.06	412.537	426.426	372.307	479.028	493.337	473.602	468.742	552.527	447.455	646.997	559.413	641.357	677.063	541.526	622.106
140792	ENSMUSG00000036103	Colec12	collectin sub-family member 12	0.196015	0.0117073	0.221744	-0.118044	0.396445	0.874212	-0.0407911	0.843143	0.903847	-0.506584	0.000529112	0.0019764	355.286	312.687	283.017	291.834	445.46	384.163	375.093	318.171	206.694	483.347	269.038	249.531	345.572	243.785	221.533	239.618
17709	ENSMUSG00000064354	COX2	cytochrome c oxidase subunit II	-0.0991314	0.011672	0.221744	0.188366	0.0604985	0.579797	-1.51492	1.3e-56	4.01e-54	-1.19067	1.83e-52	2.08e-50	5551.91	5218.46	5417.22	5314.09	4880.1	5270.74	4826.95	5027.1	2098.19	1548.15	1981.29	1729.31	1869.41	2336.72	2058.01	2401.8
53318	ENSMUSG00000031636	Pdlim3	PDZ and LIM domain 3	-0.136647	0.0116511	0.221744	-0.0883328	0.336332	0.848231	-0.025163	0.818832	0.889357	0.0456224	0.261046	0.397215	16896.5	19483.8	16764.5	15596.2	15519.4	15808.1	15742.5	14730.9	14061.2	19483.4	18377.3	15765.7	15959.7	16153.7	16054.2	15635.9
19221	ENSMUSG00000027864	Ptgfrn	prostaglandin F2 receptor negative regulator	0.169921	0.0116787	0.221744	-0.228596	0.0942072	0.640291	0.027845	0.882681	0.929751	-0.529085	1.47e-06	9.05e-06	467.96	567.566	501.454	510.952	647.776	556.543	592.002	585.255	360.958	786.038	535.897	416.658	412.929	344.919	380.995	494.985
22064	ENSMUSG00000100254	Trpc2	transient receptor potential cation channel, subfamily C, member 2	0.186289	0.0118325	0.223718	0.00370782	0.969286	0.99751	0.131257	0.206043	0.352493	-0.0984472	0.342992	0.488546	275.324	296.921	281.118	254.991	310.279	354.612	301.211	359.399	303.487	319.44	294.09	304.079	303.595	335.338	294.308	303.741
15944	ENSMUSG00000046879	Irgm1	immunity-related GTPase family M member 1	-0.159807	0.0118823	0.223849	-0.240225	0.0499113	0.548687	0.130668	0.387665	0.552591	0.0271208	0.730829	0.823458	736.014	701.575	809.164	692.257	694.046	632.062	654.518	590.633	860.047	1081.55	630.659	673.153	633.548	632.351	679.583	676.104
17760	ENSMUSG00000055407	Map6	microtubule-associated protein 6	-0.185488	0.0119087	0.223849	0.000977695	0.99362	0.999768	-0.368837	0.00454042	0.0164248	-0.107876	0.384935	0.530935	323.483	322.322	347.599	318.981	308.465	276.63	238.695	276.943	199.636	294.315	246.164	269.261	209.881	264.012	267.552	278.991
432940	ENSMUSG00000046034	Otulin	OTU deubiquitinase with linear linkage specificity	-0.180707	0.0118853	0.223849	-0.20255	0.0195273	0.40362	0.241938	0.0332713	0.0861246	0.276437	0.000278174	0.00110735	542.47	732.231	674.303	617.602	504.431	561.468	545.589	563.745	838.874	798.002	745.027	677.795	665.762	688.773	651.758	635.605
106840	ENSMUSG00000046562	Unc119b	unc-119 lipid binding chaperone B	0.144882	0.0119165	0.223849	0.0925376	0.327122	0.84553	-0.0867799	0.396859	0.562116	-0.133957	0.0707122	0.141872	834.149	758.507	785.421	734.918	941.725	864.366	859.114	837.999	639.238	723.825	853.949	717.256	780.953	746.259	802.657	860.599
52846	ENSMUSG00000003135	Cnot11	CCR4-NOT transcription complex, subunit 11	-0.141222	0.0119783	0.224646	0.0514876	0.437173	0.88927	-0.123279	0.100916	0.204864	0.107993	0.0944543	0.178978	1468.39	1256.88	1390.39	1456.26	1178.52	1309.27	1211.47	1280.75	1316.79	1237.08	1255.87	1310.33	1408.64	1346.67	1355.96	1259.96
15502	ENSMUSG00000028410	Dnaja1	DnaJ heat shock protein family (Hsp40) member A1	0.177091	0.0120161	0.22488	0.117419	0.242508	0.800894	0.513315	3.33e-08	3.82e-07	0.434061	9.8e-05	0.000434512	633.336	705.954	601.174	553.612	668.643	721.536	833.539	711.627	916.51	853.036	899.697	928.487	1235.86	897.427	879.712	986.595
73847	ENSMUSG00000027459	Fam110a	family with sequence similarity 110, member A	0.198518	0.01213	0.22488	0.187753	0.175632	0.752316	-0.0472263	0.817644	0.888496	-0.238581	0.26404	0.400686	74.5101	71.8217	54.1342	93.0766	100.705	74.6983	145.869	115.617	70.5783	80.1591	58.8179	74.2789	74.1905	71.3258	122.004	94.4971
114142	ENSMUSG00000029563	Foxp2	forkhead box P2	-0.205652	0.0121457	0.22488	-0.150249	0.24293	0.801275	1.02829	2.17e-08	2.57e-07	1.32624	2.08e-16	3.86e-15	103.587	67.4423	106.369	100.833	68.951	74.6983	61.5682	64.5304	163.338	239.281	190.614	236.764	175.714	221.429	158.391	165.37
76626	ENSMUSG00000069769	Msi2	musashi RNA-binding protein 2	0.136818	0.0121262	0.22488	0.123368	0.0705903	0.596137	0.712387	1.42e-15	4.24e-14	0.713192	2.76e-40	2.06e-38	6871.28	5828.94	6245.38	5620.47	7278.87	7065.97	6482.66	6568.66	10659.3	8884.5	10734.3	10465.2	11163.7	11801.8	11088.4	11017.9
217431	ENSMUSG00000061458	Nol10	nucleolar protein 10	-0.167135	0.012071	0.22488	-0.0602342	0.562762	0.925426	-0.039931	0.706103	0.814032	0.109655	0.269947	0.407581	457.056	413.412	415.029	436.297	357.456	367.745	367.515	397.938	484.974	382.849	413.904	393.446	442.215	430.084	383.135	354.364
20482	ENSMUSG00000027660	Skil	SKI-like	0.181509	0.0121418	0.22488	0.0186215	0.850047	0.978058	1.53559	1.94e-73	1.16e-70	1.31423	5.21e-30	2.25e-28	418.892	373.998	401.733	389.758	546.164	423.564	480.232	429.307	1130.26	1093.51	1237.36	1231.41	1370.57	1343.48	1020.98	1075.47
51795	ENSMUSG00000090084	Srpx	sushi-repeat-containing protein	0.207921	0.0121275	0.22488	-0.148728	0.284441	0.828718	-0.331968	0.139425	0.262838	-1.02514	8.92e-08	6.69e-07	107.222	98.0979	90.2237	84.3507	142.438	96.0407	144.922	130.853	51.4213	110.069	54.4611	76.6002	62.4762	46.8408	52.4403	73.1228
21844	ENSMUSG00000002489	Tiam1	T cell lymphoma invasion and metastasis 1	0.192902	0.0121299	0.22488	0.237185	0.0893738	0.633901	0.0599721	0.800652	0.877128	0.268854	0.0203711	0.0498623	319.848	255.755	267.822	270.504	397.375	310.285	322.996	324.445	160.314	187.835	389.941	435.228	481.262	374.726	398.118	386.988
243382	ENSMUSG00000037826	Ppm1k	protein phosphatase 1K (PP2C domain containing)	-0.159984	0.0122755	0.226922	0.0397973	0.696786	0.958479	0.78693	8.24e-12	1.58e-10	1.05128	1.51e-32	7.31e-31	773.269	715.589	742.683	670.927	663.2	687.06	571.164	614.832	1318.81	1014.55	1475.89	1303.36	1209.5	1251.93	1383.78	1488.33
67332	ENSMUSG00000020180	Snrpd3	small nuclear ribonucleoprotein D3	0.108494	0.0123023	0.227054	-0.0234521	0.791795	0.970781	0.191385	0.033077	0.0857413	0.0663477	0.30849	0.450308	1852.76	1771.89	1842.46	1864.44	2039.5	2039.84	1914.3	1964.59	2431.93	1862.8	2139.23	1976.52	1968	1989.67	2313.79	2068.81
21356	ENSMUSG00000024308	Tapbp	TAP binding protein	-0.116063	0.0123555	0.227674	-0.160497	0.217937	0.779245	-0.363424	0.0116274	0.0363094	-0.458401	6.78e-05	0.000310833	1378.44	1332.2	1412.24	1389.36	1279.22	1293.68	1232.31	1246.69	914.493	1458.42	844.146	1021.34	940.072	670.675	924.661	1105.84
230967	ENSMUSG00000039523	Cep104	centrosomal protein 104	0.108904	0.0124238	0.227848	0.0629166	0.472349	0.900596	0.0519398	0.569423	0.711768	0.0218371	0.730393	0.823219	1837.31	1721.09	1859.56	1846.02	1947.87	2016.03	1984.39	1939.5	2078.03	1646.25	2064.07	1761.8	2146.64	2107.84	1882.5	1870.82
14433	ENSMUSG00000057666	Gapdh	glyceraldehyde-3-phosphate dehydrogenase	0.139843	0.0124108	0.227848	-0.0942093	0.315612	0.840604	0.106485	0.23268	0.386357	-0.14177	0.0865325	0.166697	1308.47	1151.77	1288.77	1217.75	1417.12	1266.59	1424.59	1451.04	1488.19	1402.19	1283.1	1193.11	1108.95	1413.74	1286.39	1222.84
52040	ENSMUSG00000039220	Ppp1r10	protein phosphatase 1, regulatory subunit 10	0.16939	0.0123864	0.227848	0.191302	0.0666761	0.591652	-0.227472	0.0129694	0.0396833	-0.193893	0.0799515	0.156553	772.361	804.052	864.248	802.786	809.267	902.946	1069.39	987.674	602.94	744.163	728.689	694.044	987.905	794.165	786.604	710.978
68709	ENSMUSG00000044006	Cilp2	cartilage intermediate layer protein 2	0.207167	0.0124925	0.228387	0.180629	0.121851	0.696891	-1.34341	2.84e-05	0.00018973	-2.04787	2.31e-29	9.58e-28	205.357	235.61	223.185	157.067	266.731	195.365	311.63	321.756	12.0991	10.7676	71.8886	37.1395	58.5715	57.4865	46.019	70.8728
118453	ENSMUSG00000020682	Mmp28	matrix metallopeptidase 28 (epilysin)	0.201358	0.0124793	0.228387	-0.0468097	0.737109	0.963772	-1.13011	3.04e-10	4.75e-09	-1.50789	4.5e-16	8.12e-15	166.285	128.753	156.704	136.706	177.821	180.589	176.18	203.45	74.6114	47.8562	63.1748	63.8335	35.1429	57.4865	77.0551	66.373
504186	ENSMUSG00000066279	Chrna10	cholinergic receptor, nicotinic, alpha polypeptide 10	0.178049	0.0125139	0.228417	0.0200226	0.88359	0.982542	-0.166552	0.398214	0.563461	-0.362915	0.0018436	0.0060441	613.345	523.773	597.376	535.191	672.272	783.101	609.999	607.662	715.866	287.137	552.235	442.192	533	432.213	608.949	488.235
228607	ENSMUSG00000037523	Mavs	mitochondrial antiviral signaling protein	0.105956	0.0125458	0.228641	0.0385012	0.693725	0.957541	-0.139717	0.161274	0.293451	-0.195381	0.00559521	0.0161365	2174.42	2251.87	2202.41	2077.74	2295.34	2377.21	2398.32	2364.32	2306.9	1735.98	2094.57	1761.8	1943.6	1909.83	2350.18	2026.06
16504	ENSMUSG00000062785	Kcnc3	potassium voltage gated channel, Shaw-related subfamily, member 3	0.188543	0.012639	0.229978	0.434253	0.000303619	0.0606518	-0.0331492	0.824682	0.893253	0.281391	0.0108348	0.0287655	336.204	309.183	289.665	274.382	361.993	316.031	368.462	412.278	253.074	266.798	274.484	389.964	475.405	493.958	400.258	411.737
14339	ENSMUSG00000031667	Aktip	thymoma viral proto-oncogene 1 interacting protein	-0.114104	0.0126788	0.230342	0.190162	0.0179695	0.398614	-0.0670408	0.441519	0.604048	0.278863	3.58e-07	2.44e-06	2533.34	2660.03	2538.61	2503.37	2295.34	2366.54	2242.98	2496.07	2227.25	2214.54	2571.65	2772.69	2842.67	2990.36	2786.83	2803.41
67760	ENSMUSG00000022462	Slc38a2	solute carrier family 38, member 2	-0.20325	0.0127184	0.2307	-0.315096	0.00609692	0.287847	0.58524	2.29e-06	1.93e-05	0.530681	0.00127976	0.00437157	5622.79	4270.76	4038.22	4246.62	3159.95	3329.41	4017.09	3818.95	8388.74	6285.91	6818.52	6290.5	7012.96	5026.87	4503.44	4697.86
17710	ENSMUSG00000064358	COX3	cytochrome c oxidase subunit III	-0.112785	0.0128193	0.231086	0.239438	0.0130906	0.368426	-1.28412	5.8e-58	1.9e-55	-0.873356	2.5e-24	7.85e-23	5195.72	4979.34	5135.15	4864.22	4490.89	5025.31	4384.61	4645.3	2043.75	1965.69	2328.75	1846.53	2113.45	2631.6	2420.81	2857.41
66596	ENSMUSG00000016503	Gtf3a	general transcription factor III A	0.18476	0.0128165	0.231086	0.0521424	0.603938	0.937414	0.257281	0.0239454	0.0657897	0.0852761	0.403093	0.548802	250.79	237.362	232.682	250.143	261.288	280.734	307.841	311.001	317.602	257.227	283.198	311.043	304.572	292.755	323.203	312.74
100604	ENSMUSG00000054720	Lrrc8c	leucine rich repeat containing 8 family, member C	0.197812	0.0128002	0.231086	-0.116707	0.278218	0.823535	1.1717	3.6e-19	1.52e-17	0.766939	1.29e-11	1.54e-10	175.371	165.54	163.352	190.031	236.792	183.873	222.593	217.79	492.032	376.867	370.335	385.322	407.072	336.402	363.871	380.238
72084	ENSMUSG00000023791	Pigx	phosphatidylinositol glycan anchor biosynthesis, class X	-0.194989	0.0127746	0.231086	-0.150445	0.202506	0.767452	-0.0781675	0.575538	0.71646	0.0298971	0.805088	0.875644	233.526	259.259	223.185	214.27	212.296	193.723	172.391	181.94	203.669	245.263	251.61	181.055	199.143	194.815	180.865	202.494
192187	ENSMUSG00000042286	Stab1	stabilin 1	0.178177	0.0128648	0.231546	-0.13082	0.339468	0.849378	0.227625	0.221383	0.372227	-0.178063	0.176365	0.294422	658.778	804.052	846.203	878.411	1056.95	893.096	946.256	865.783	709.816	1446.45	912.767	735.826	851.239	572.735	909.678	975.345
11513	ENSMUSG00000031659	Adcy7	adenylate cyclase 7	0.200371	0.0129106	0.232011	-0.232017	0.0964042	0.644823	0.307225	0.165673	0.29956	-0.379037	0.00809571	0.0223161	227.165	215.465	203.241	228.813	292.134	255.288	330.574	219.583	159.305	453.437	269.038	242.567	190.357	183.105	235.446	223.868
100039422	NA	Gm2225	predicted gene 2225	-0.133052	0.0129669	0.232662	-0.0352266	0.641187	0.9481	0.221619	0.00261917	0.0102669	0.350742	5.77e-08	4.45e-07	826.88	819.818	842.404	852.233	724.893	759.296	773.865	754.648	913.485	1040.87	950.89	1010.89	948.858	1008.14	947.135	947.221
210982	ENSMUSG00000036568	Bicral	BRD4 interacting chromatin remodeling complex associated protein like	0.159006	0.0130302	0.233211	-0.0163133	0.82953	0.9755	0.563967	2.03e-13	4.81e-12	0.370188	6.4e-06	3.52e-05	538.835	517.641	564.135	519.678	684.066	586.094	598.633	583.463	769.304	794.412	827.808	798.499	768.262	806.939	754.498	853.849
235180	ENSMUSG00000032118	Fez1	fasciculation and elongation protein zeta 1 (zygin I)	-0.201861	0.0130376	0.233211	-0.0178989	0.878928	0.982127	-0.307866	0.0270688	0.0728658	0.00553091	0.968021	0.980317	183.549	239.114	198.492	220.087	151.511	151.859	168.602	195.384	187.537	156.729	174.275	154.361	178.643	180.976	146.619	163.12
74633	ENSMUSG00000086918	4930429F24Rik	RIKEN cDNA 4930429F24 gene	-0.157132	0.0131506	0.233891	-0.113504	0.247477	0.805276	-0.0325708	0.7609	0.852968	0.0400326	0.646992	0.761135	1323.92	1226.22	1203.3	1208.06	1036.99	1234.57	956.676	1120.32	1471.05	1106.67	1215.57	1063.12	1181.19	1025.18	1165.46	1103.59
237615	ENSMUSG00000014498	Ankrd52	ankyrin repeat domain 52	0.205511	0.0131721	0.233891	-0.0584718	0.625473	0.94273	0.740866	1.39e-06	1.22e-05	0.315778	0.00725113	0.0202508	2876.82	2814.18	3192.97	2616.81	4665.08	4105.94	3629.68	2782.88	6840.05	3771.07	5168.35	4132.93	4644.72	4412.62	4864.1	5124.22
320299	ENSMUSG00000022837	Iqcb1	IQ calmodulin-binding motif containing 1	-0.202484	0.0132251	0.233891	-0.0399306	0.740275	0.963772	-0.0763718	0.576007	0.716674	0.218322	0.141987	0.247445	200.814	187.437	196.593	162.884	178.728	145.292	125.031	139.816	154.264	196.21	172.097	188.019	202.072	171.395	160.531	156.37
74763	ENSMUSG00000005982	Naa60	N(alpha)-acetyltransferase 60, NatF catalytic subunit	0.111154	0.0131153	0.233891	0.125088	0.127414	0.701742	-0.353452	0.000129088	0.000728644	-0.326561	5.58e-11	6.24e-10	1903.64	1953.2	2026.71	2043.81	2073.07	2193.34	2152.99	2208.38	1527.52	1306.47	1731.86	1619.05	1714.19	1695.85	1729.46	1733.57
21824	ENSMUSG00000074743	Thbd	thrombomodulin	0.163948	0.0132105	0.233891	-0.0952233	0.414167	0.881372	-0.0255789	0.820912	0.89102	-0.327776	0.00563722	0.0162388	973.174	1020.39	833.857	875.502	1051.5	992.42	1200.11	1031.59	1023.39	866.197	991.191	762.52	984.977	656.836	768.41	969.72
64103	ENSMUSG00000031250	Tnmd	tenomodulin	0.205347	0.0132218	0.233891	0.124014	0.362352	0.859248	-0.887807	0.000315646	0.00162056	-1.04011	5.29e-08	4.11e-07	152.655	209.334	166.201	135.737	260.381	173.202	222.593	220.479	34.2809	77.7663	108.922	94.0093	115.191	63.8738	85.6168	131.621
170644	ENSMUSG00000039473	Ubn1	ubinuclein 1	0.137894	0.0131297	0.233891	0.0280629	0.685485	0.955788	0.299758	8.38e-06	6.32e-05	0.188743	0.00992558	0.026715	2028.13	1866.49	2122.63	1978.85	2386.07	2084.99	2378.43	2084.69	2624.5	2390.42	2399.55	2472.1	2714.79	2680.57	2383.36	2418.68
58894	ENSMUSG00000107476	Zfp862-ps	zinc finger protein 862, pseudogene	0.186041	0.0132368	0.233891	0.270473	0.00235651	0.189057	0.149594	0.140725	0.26459	0.208349	0.0409752	0.090535	283.502	324.949	326.705	314.134	433.665	341.478	384.565	340.577	340.792	356.528	364.889	330.773	447.095	448.181	431.294	411.737
16882	ENSMUSG00000020697	Lig3	ligase III, DNA, ATP-dependent	0.128382	0.0132753	0.234213	0.120199	0.0414652	0.511357	0.18755	0.00239386	0.00950886	0.1855	0.00255669	0.00807276	1316.65	1329.58	1295.42	1229.39	1492.43	1507.92	1358.29	1362.31	1473.07	1433.29	1508.57	1496.02	1677.1	1591.52	1594.61	1652.57
74388	ENSMUSG00000032393	Dpp8	dipeptidylpeptidase 8	0.126702	0.013403	0.236074	0.00362611	0.953936	0.994871	0.647403	2.59e-15	7.58e-14	0.534339	1.01e-32	4.93e-31	5574.63	4724.46	4878.73	4551.06	5581.4	5445.59	5441.68	5318.38	8368.57	7411.72	7358.78	8069.71	8309.34	7874.58	7695.88	7729.64
217718	ENSMUSG00000034290	Nek9	NIMA (never in mitosis gene a)-related expressed kinase 9	0.091485	0.0134417	0.236074	0.10768	0.132708	0.707954	0.144664	0.0350029	0.0896614	0.18001	0.00189085	0.00618331	11398.2	11050	11645.5	10882.2	12273.3	11575	12444.4	11852.1	13258.6	11144.5	12712.3	12777.1	14469.1	14424.8	13008.4	12695.2
56434	ENSMUSG00000032324	Tspan3	tetraspanin 3	-0.087431	0.0134297	0.236074	-0.045008	0.481218	0.902023	-0.18279	0.00220328	0.00884652	-0.123778	0.0141573	0.0364109	4884.05	4954.82	4879.68	4901.07	4520.83	4558.24	4590.15	4763.6	4336.53	3990.01	4395.01	4584.4	4311.84	4119.86	4467.05	4010.5
58875	ENSMUSG00000029776	Hibadh	3-hydroxyisobutyrate dehydrogenase	-0.109592	0.0134845	0.236468	-0.0653418	0.409707	0.880307	-0.155067	0.06504	0.14597	-0.0945946	0.0988763	0.185576	6801.32	6543.65	6504.65	6198.32	6182	6354.28	5625.44	5852.55	6694.86	5186.41	5645.43	5875	5370.03	5471.86	5969.63	5675.45
20193	ENSMUSG00000044080	S100a1	S100 calcium binding protein A1	-0.111098	0.0135358	0.237009	-0.0754966	0.520257	0.916112	-0.065064	0.652841	0.775946	-0.0313442	0.603352	0.726778	2798.67	2746.74	2748.5	2824.29	2526.69	2763.02	2469.36	2475.46	3567.23	1915.44	2620.67	2519.68	2497.1	2388.88	2669.1	2461.42
12260	ENSMUSG00000036905	C1qb	complement component 1, q subcomponent, beta polypeptide	0.204737	0.0135659	0.237179	-0.150831	NA	NA	0.458308	NA	NA	-0.528772	0.00255418	0.00806638	77.2361	78.8286	101.62	81.4421	109.777	103.428	129.767	108.447	71.5866	476.169	71.8886	76.6002	86.881	58.551	87.7572	69.7479
216543	ENSMUSG00000044066	Cep68	centrosomal protein 68	0.115041	0.013641	0.238133	0.0522626	0.523165	0.917192	0.508489	2.37e-08	2.78e-07	0.462733	1.32e-16	2.48e-15	1845.49	1691.31	1712.35	1624.96	1925.18	1858.43	1849.89	1876.76	2748.52	2121.22	2573.83	2427.99	2596.67	2448.5	2781.47	2549.17
66602	ENSMUSG00000085438	Oip5os1	Opa interacting protein 5, opposite strand 1	0.174588	0.0136806	0.238465	0.47078	1.63e-05	0.00768884	2.5033	9.28e-71	5.16e-68	2.95538	1.17e-293	2.45e-290	904.116	843.467	807.264	737.826	1062.39	1039.21	968.989	794.979	5158.27	3609.55	6133.4	5619.67	7998.91	7867.13	7432.6	7649.77
69008	ENSMUSG00000021981	Cab39l	calcium binding protein 39-like	-0.129291	0.0137381	0.238751	0.0522048	0.633915	0.946295	-0.173408	0.151957	0.280255	0.0445758	0.587325	0.714396	1212.15	1261.26	1159.61	1269.14	1142.23	1056.45	1094.97	1144.52	1277.47	835.09	1043.47	1179.18	1322.74	1103.95	1114.09	1036.09
474332	ENSMUSG00000078190	Dnm3os	dynamin 3, opposite strand	-0.197387	0.0137206	0.238751	-0.123662	0.362724	0.859421	0.417111	0.071148	0.156791	0.596922	0.0176945	0.044181	67.2408	73.5734	75.9778	69.8075	61.693	35.297	55.885	45.7091	92.7601	157.925	91.4946	62.6729	81.0239	39.3889	102.74	104.622
11433	ENSMUSG00000001348	Acp5	acid phosphatase 5, tartrate resistant	0.18765	0.0138666	0.238858	-0.251165	0.0233105	0.42665	0.365757	0.231901	0.385601	-1.01772	0.000449831	0.00170801	54.5196	83.208	60.7823	70.777	93.4467	59.1019	139.239	124.58	76.6279	229.71	34.8551	58.0304	27.3333	25.5495	23.5446	84.3724
54161	ENSMUSG00000030058	Copg1	coatomer protein complex, subunit gamma 1	0.108191	0.0139089	0.238858	-0.0315292	0.644914	0.94934	-0.130688	0.053414	0.125409	-0.264988	9.44e-07	6.01e-06	2162.61	2144.14	2081.79	2230.93	2424.17	2249.98	2379.38	2307.86	2132.47	1910.66	1845.14	1993.93	1974.83	2029.06	1881.43	1894.44
16168	ENSMUSG00000031712	Il15	interleukin 15	-0.18075	0.0137667	0.238858	-0.00225172	0.983938	0.998307	0.0414474	0.691626	0.804848	0.290159	0.0199007	0.0488749	317.122	360.86	340.95	353.885	262.195	314.39	272.795	308.312	385.156	318.244	356.175	356.307	308.476	328.95	438.786	352.114
17000	ENSMUSG00000030339	Ltbr	lymphotoxin B receptor	0.142291	0.0138068	0.238858	-0.00911479	0.913402	0.987518	-0.361508	1.79e-06	1.55e-05	-0.51879	1.35e-10	1.44e-09	877.765	997.62	975.365	965.67	1095.96	990.778	1089.28	1112.25	763.254	727.414	733.046	742.789	796.572	657.9	795.166	725.603
109272	ENSMUSG00000020061	Mybpc1	myosin binding protein C, slow-type	-0.0938412	0.0138676	0.238858	-0.085457	0.358528	0.856792	0.292529	0.000613091	0.00292625	0.310633	3.44e-05	0.000166529	170913	167444	159382	158618	148579	158270	158131	148371	235307	181000	200430	192083	173545	179385	223706	186374
18132	ENSMUSG00000015468	Notch4	notch 4	0.151242	0.0138808	0.238858	-0.210608	0.0597177	0.577409	-0.331514	0.00466414	0.0168032	-0.756085	1.08e-14	1.75e-13	1004.07	833.832	871.845	830.903	1006.14	1041.67	930.154	1038.76	833.832	592.22	658.979	710.292	472.476	601.479	633.564	645.73
83436	ENSMUSG00000031557	Plekha2	pleckstrin homology domain-containing, family A (phosphoinositide binding specific) member 2	0.14844	0.0138072	0.238858	0.0550397	0.599779	0.935887	-0.290822	0.0102857	0.0328384	-0.387858	6.56e-06	3.6e-05	779.63	776.024	712.292	720.374	896.363	880.783	838.275	765.403	510.18	570.685	724.332	627.889	709.691	578.058	636.775	646.855
20481	ENSMUSG00000029050	Ski	ski sarcoma viral oncogene homolog (avian)	0.125264	0.0138904	0.238858	0.0714071	0.366691	0.861584	-0.117439	0.161848	0.294302	-0.163482	0.00961537	0.0259508	2526.98	2435.81	2734.25	2385.09	2982.13	2641.53	2771.52	2727.31	2055.85	2317.43	2543.33	2387.37	2611.31	2411.24	2307.37	2590.8
100163	ENSMUSG00000037366	Pafah2	platelet-activating factor acetylhydrolase 2	0.185763	0.01405	0.240926	-0.0219405	0.863247	0.980665	-0.0839469	0.52409	0.67622	-0.350445	0.0123547	0.0323198	193.544	227.727	212.738	227.844	256.752	249.542	276.583	253.64	235.933	183.05	188.435	204.267	225.5	159.685	245.078	172.12
71147	ENSMUSG00000021786	Oxsm	3-oxoacyl-ACP synthase, mitochondrial	-0.14449	0.0141499	0.242281	0.0181593	0.840749	0.976695	-0.0618261	0.543029	0.691168	0.139999	0.0526447	0.11118	865.953	818.942	803.465	893.923	718.542	812.652	723.664	753.751	905.419	674.772	839.79	821.711	784.858	847.393	844.395	845.974
12804	ENSMUSG00000028444	Cntfr	ciliary neurotrophic factor receptor	0.177661	0.0142625	0.24349	0.159592	0.173381	0.74908	-0.38604	0.0146949	0.044011	-0.774204	0.00041584	0.00159192	1067.67	870.619	660.057	915.254	1205.74	1010.48	2122.68	1359.62	790.477	675.968	684.031	494.419	820.977	640.867	859.378	763.852
72795	ENSMUSG00000042298	Ttc19	tetratricopeptide repeat domain 19	0.122895	0.0142618	0.24349	0.0835266	0.389082	0.87157	-0.00830845	0.935365	0.962526	-0.0324597	0.662206	0.771822	2183.51	2088.08	2062.8	2037.02	2111.17	2274.6	2390.74	2438.71	2430.92	1707.27	2046.65	2154.09	2367.26	2198.32	2432.59	2008.06
329165	ENSMUSG00000026782	Abi2	abl-interactor 2	-0.168974	0.0143562	0.243863	0.163295	0.152953	0.733762	0.450593	0.000112598	0.000646718	0.881098	2.89e-15	4.96e-14	347.108	340.715	334.302	346.129	285.784	283.197	307.841	302.038	390.197	478.562	477.079	551.289	521.286	622.77	455.909	611.981
11881	ENSMUSG00000042082	Arsb	arylsulfatase B	0.181373	0.0143544	0.243863	0.0362729	0.759125	0.968641	-0.200541	0.132409	0.252836	-0.384553	0.000749005	0.00270328	267.146	268.017	224.135	251.113	284.876	307.823	321.102	290.387	191.57	218.942	260.324	205.428	262.595	219.3	199.059	232.868
13850	ENSMUSG00000022040	Ephx2	epoxide hydrolase 2, cytoplasmic	-0.135692	0.0143894	0.243863	0.0044515	0.971893	0.998023	-0.0383781	0.786697	0.869586	0.130474	0.258362	0.394526	1675.57	1837.58	1634.47	1665.68	1552.3	1666.35	1443.54	1461.79	2094.16	1168.89	1644.72	1730.47	1501.38	1333.9	2101.89	1789.82
68585	ENSMUSG00000020458	Rtn4	reticulon 4	-0.0940644	0.0143058	0.243863	0.0603011	0.383848	0.870242	-0.108435	0.0799968	0.171315	0.0702315	0.243147	0.376656	38465.4	37203.6	37745.8	37225.8	35844.5	35985.7	32629.3	36278.7	34697.3	32401	34754.9	38113.2	39161.9	38950.3	34424.4	35300.3
21923	ENSMUSG00000028364	Tnc	tenascin C	0.202784	0.0143709	0.243863	-0.137794	0.175204	0.752086	-0.0453534	0.887374	0.932404	-1.20968	2.53e-08	2.06e-07	228.982	335.46	221.285	222.027	469.955	283.197	305.947	299.35	114.942	571.881	141.599	126.506	156.191	77.7132	96.3189	192.369
68196	ENSMUSG00000031839	Hsbp1	heat shock factor binding protein 1	-0.0878541	0.0144323	0.243878	0.0469896	0.44864	0.891358	-0.23233	0.000208166	0.00111828	-0.0762368	0.100745	0.188305	3588.3	3411.53	3455.09	3438.02	3249.77	3306.43	3225.23	3263.27	3078.22	2718.23	2956.15	3081.42	3202.88	3054.23	3148.56	2964.28
70804	ENSMUSG00000049940	Pgrmc2	progesterone receptor membrane component 2	-0.118065	0.0144191	0.243878	0.0966284	0.231762	0.793849	-0.150024	0.0469725	0.11315	0.0998475	0.140106	0.245007	1301.2	1282.28	1202.35	1271.08	1150.39	1141.82	1172.64	1162.44	1039.52	1128.21	1217.75	1178.02	1340.31	1214.67	1276.76	1128.34
246103	ENSMUSG00000021738	Atxn7	ataxin 7	0.160552	0.0144681	0.244129	0.146512	0.0390243	0.502524	0.928433	4.4e-23	2.6e-21	0.912431	9.11e-37	5.58e-35	1028.6	846.97	1014.3	859.02	1176.7	1087.64	1066.55	976.919	1896.54	1682.14	1936.64	1737.43	2138.83	2101.45	2034.47	1895.57
56811	ENSMUSG00000028031	Dkk2	dickkopf WNT signaling pathway inhibitor 2	-0.196215	0.0145015	0.244209	0.0493617	0.701317	0.958701	-0.108264	0.619689	0.750271	0.457955	0.00300648	0.00927993	113.582	218.093	151.956	242.387	142.438	140.367	98.5092	123.683	193.586	119.64	184.078	169.449	208.905	156.491	171.234	170.995
69181	ENSMUSG00000028630	Dyrk2	dual-specificity tyrosine-(Y)-phosphorylation regulated kinase 2	0.198249	0.0145149	0.244209	0.358098	0.00214518	0.17702	1.09668	2.97e-18	1.15e-16	1.16678	2.51e-09	2.31e-08	536.109	498.372	560.336	547.795	910.879	667.359	595.791	518.932	946.758	1154.53	1468.27	1171.05	1988.5	1334.96	1579.63	1691.95
78444	ENSMUSG00000030553	Pgpep1l	pyroglutamyl-peptidase I-like	-0.202117	0.0145603	0.244617	-0.170624	0.15352	0.733954	0.0582044	0.70101	0.81093	0.218813	0.139378	0.244038	142.66	155.906	196.593	195.849	133.366	146.113	143.028	109.343	202.661	179.461	163.383	176.412	155.214	174.588	162.672	131.621
17711	ENSMUSG00000064370	CYTB	cytochrome b	-0.0878765	0.0145824	0.244634	0.0417348	0.683397	0.954908	-0.611115	3.75e-07	3.65e-06	-0.47547	2.26e-26	7.85e-25	1.54676e+06	1.50299e+06	1.49681e+06	1.46686e+06	1.37844e+06	1.49448e+06	1.36111e+06	1.41262e+06	1.18411e+06	728071	995604	975707	1.0105e+06	984227	1.05023e+06	1.01077e+06
26905	ENSMUSG00000035150	Eif2s3x	eukaryotic translation initiation factor 2, subunit 3, structural gene X-linked	-0.167318	0.014673	0.245532	0.141436	0.0576516	0.567903	0.337236	3.89e-05	0.000249599	0.714605	1.84e-17	3.72e-16	450.695	486.986	448.269	443.084	392.839	353.791	429.083	405.108	567.651	580.256	589.269	589.589	656.977	660.03	660.319	635.605
228136	ENSMUSG00000034075	Zdhhc5	zinc finger, DHHC domain containing 5	0.0982424	0.0146782	0.245532	0.118747	0.0923944	0.636578	0.186739	0.0139214	0.0420718	0.226497	4.04e-06	2.3e-05	5668.22	5313.05	5514.09	5562.3	5900.75	5639.31	6219.34	5988.78	6881.38	5546.53	6264.11	6516.82	7138.88	6888.79	7127.59	6653.05
207212	ENSMUSG00000032875	Arhgef17	Rho guanine nucleotide exchange factor (GEF) 17	0.108964	0.0147712	0.24572	0.142816	0.133241	0.709219	-0.122284	0.247629	0.403473	-0.0632954	0.292745	0.433006	3848.17	3797.79	4032.52	3715.31	4403.79	4324.29	4051.19	3948.01	2974.37	3160.9	4049.72	3956.51	4129.29	4141.15	3683.66	4052.13
11958	ENSMUSG00000050856	Atp5k	ATP synthase, H+ transporting, mitochondrial F1F0 complex, subunit E	-0.0892695	0.0147741	0.24572	-0.0446073	0.566345	0.925473	0.00612925	0.939737	0.965596	0.0666111	0.187516	0.309071	7638.19	7441.42	7458.17	7308.45	7084.71	7333.57	6778.19	6795.41	8570.22	6652.01	7266.19	7555.56	7115.46	7103.83	7778.28	7333.65
69577	ENSMUSG00000021532	Fastkd3	FAST kinase domains 3	0.159672	0.0147541	0.24572	0.00402099	0.970223	0.997719	-0.0164671	0.885937	0.931593	-0.191104	0.0436075	0.0952597	417.075	454.579	385.587	413.997	483.564	484.308	484.021	468.742	425.486	356.528	394.298	479.331	401.214	427.955	479.454	368.989
27226	ENSMUSG00000023913	Pla2g7	phospholipase A2, group VII (platelet-activating factor acetylhydrolase, plasma)	-0.157744	0.0147616	0.24572	0.149843	0.231633	0.793766	-0.614592	1.63e-05	0.000114733	-0.22239	0.0577358	0.120088	3672.8	3577.94	3248.05	3578.6	3511.06	3051.96	2567.87	3189.78	1566.84	2193.01	2403.91	2841.17	3291.72	2623.09	2165.03	2426.55
14964	ENSMUSG00000073411	H2-D1	histocompatibility 2, D region locus 1	-0.128031	0.0148067	0.24591	-0.175342	0.195002	0.763469	-0.0749027	0.777432	0.864077	-0.39101	3.05e-07	2.11e-06	2668.73	2834.33	2608.89	2689.53	2421.45	2419.9	2691.01	2255.88	1484.16	4456.61	1914.85	2284.08	1768.86	1782.08	1789.39	2099.19
20564	ENSMUSG00000056427	Slit3	slit guidance ligand 3	0.175909	0.014843	0.245991	-0.00994384	0.9365	0.990862	0.107756	0.326449	0.490703	-0.11521	0.416056	0.561174	323.483	361.736	336.202	325.768	450.903	403.042	364.673	370.154	329.702	421.134	358.354	351.664	353.381	259.754	422.733	426.362
277414	ENSMUSG00000068735	Trp53i11	transformation related protein 53 inducible protein 11	-0.199078	0.014854	0.245991	-0.0385363	0.778127	0.970781	-0.122616	0.415332	0.579915	0.145381	0.442453	0.586623	300.766	253.128	252.626	290.864	264.01	242.975	176.18	183.733	282.313	191.425	232.004	298.276	192.31	170.33	284.676	322.865
94112	ENSMUSG00000012114	Med15	mediator complex subunit 15	-0.140601	0.0149116	0.246243	-0.124938	0.103397	0.661785	-0.129677	0.0552693	0.128841	-0.0857648	0.270284	0.408053	961.362	1005.5	984.862	1012.21	842.835	969.436	825.962	902.53	901.386	955.927	888.805	883.223	791.691	805.875	845.465	894.348
230657	ENSMUSG00000055900	Tmem69	transmembrane protein 69	-0.148981	0.0149064	0.246243	0.0274043	0.807957	0.973076	0.021539	0.8653	0.918643	0.245125	0.00582994	0.01673	663.321	708.582	704.694	729.1	594.249	596.765	616.63	675.777	829.799	581.452	617.588	826.353	699.929	681.321	845.465	726.728
71323	ENSMUSG00000030259	Rassf8	Ras association (RalGDS/AF-6) domain family (N-terminal) member 8	0.200018	0.0149784	0.246995	0.10985	0.261822	0.81504	1.03508	1.28e-12	2.75e-11	0.857995	7.09e-14	1.05e-12	256.242	232.107	250.727	174.519	365.622	265.959	286.056	251.848	558.577	403.188	516.291	477.01	534.953	523.765	553.298	547.858
107769	ENSMUSG00000038623	Tm6sf1	transmembrane 6 superfamily member 1	0.199636	0.0150272	0.247098	-0.144093	0.292675	0.830684	0.264822	0.301796	0.464351	-0.332248	0.0446196	0.0970914	162.65	128.753	118.715	167.732	189.615	190.44	161.972	194.488	173.421	331.404	114.368	110.258	134.714	100.069	158.391	183.369
271564	ENSMUSG00000046230	Vps13a	vacuolar protein sorting 13A	0.149358	0.0150154	0.247098	0.16958	0.055815	0.561504	0.822846	1.2e-15	3.62e-14	0.86223	8.13e-31	3.68e-29	901.39	903.026	951.622	772.73	958.963	1049.06	953.834	1036.07	1735.22	1353.13	1566.3	1697.97	1974.83	1939.64	1745.51	1664.95
19299	ENSMUSG00000028127	Abcd3	ATP-binding cassette, sub-family D (ALD), member 3	-0.102496	0.0151095	0.2474	-0.0631262	0.537995	0.920592	0.0174615	0.883456	0.930097	0.0669089	0.215665	0.344469	4038.08	3884.5	3860.62	3959.64	3441.2	3749.69	3819.13	3592.19	4787.23	3008.96	4152.11	4027.31	3721.24	3691.91	4021.85	3868.76
11856	ENSMUSG00000031355	Arhgap6	Rho GTPase activating protein 6	0.194979	0.0150989	0.2474	-0.104511	0.408768	0.879826	0.500771	0.00245789	0.00973303	0.0951636	0.437446	0.582386	192.636	214.589	172.85	160.945	256.752	242.975	207.438	214.205	221.818	344.564	225.469	290.152	269.429	251.237	210.831	255.367
68059	ENSMUSG00000025544	Tm9sf2	transmembrane 9 superfamily member 2	-0.0947235	0.0150939	0.2474	-0.067385	0.341728	0.85011	0.160112	0.0416517	0.103086	0.205547	9.9e-07	6.27e-06	3953.58	3752.24	3634.59	3783.18	3462.07	3505.07	3561.49	3593.09	4719.67	3760.3	4256.68	4228.1	4140.03	3967.63	4098.9	4088.12
75608	ENSMUSG00000038467	Chmp4b	charged multivesicular body protein 4B	-0.0876822	0.015164	0.247749	0.0984472	0.139263	0.713814	-0.147677	0.0249049	0.0680006	0.0634715	0.176983	0.295243	5188.45	5194.81	5148.45	5046.5	4664.17	4851.28	4815.58	4994.84	4346.62	4591.8	5128.05	4534.5	4950.26	5299.4	4905.84	5047.72
100273	ENSMUSG00000028559	Osbpl9	oxysterol binding protein-like 9	-0.101775	0.0151735	0.247749	0.0779661	0.187142	0.757218	-0.0693898	0.217765	0.367477	0.136555	0.00952855	0.0257372	4160.75	4094.71	4290.85	4398.84	4035.45	4036.99	3720.62	3931.88	3887.86	3991.2	4052.99	4251.31	4431.91	4411.55	4055.02	4401.99
18121	ENSMUSG00000048616	Nog	noggin	-0.201123	0.0152167	0.248105	-0.244382	0.0284261	0.455461	0.685164	1.88e-06	1.61e-05	0.8061	1.74e-07	1.25e-06	120.852	117.367	151.006	110.529	79.838	84.5486	92.826	116.513	211.735	199.799	223.29	191.5	186.452	157.555	161.602	169.87
21683	ENSMUSG00000037705	Tecta	tectorin alpha	-0.19559	0.0152575	0.248421	0.168319	0.227406	0.789707	-0.979895	1.5e-05	0.000106493	-0.234062	0.273224	0.411306	136.299	108.608	159.553	227.844	137.902	109.174	95.6676	100.381	82.6774	50.249	82.7808	69.6365	103.476	50.0345	98.4593	116.996
100861855	NA	Gm16170	predicted gene 16170	0.198931	0.0153258	0.248835	-0.0907103	0.440124	0.889689	0.724231	2.03e-06	1.73e-05	0.308331	0.0164972	0.0415688	106.313	108.608	131.062	110.529	129.737	154.322	156.289	140.712	180.479	178.264	185.168	236.764	170.833	194.815	186.216	174.37
100041120	NA	Gm3150	guanine nucleotide binding protein (G protein), gamma 5 pseudogene	-0.155969	0.0153653	0.248835	0.145911	0.201689	0.767452	-1.22953	7.74e-25	5.19e-23	-0.866625	2.92e-19	6.79e-18	620.614	666.54	566.035	575.912	516.225	539.305	516.226	559.264	277.272	211.764	283.198	232.122	247.953	302.336	290.027	314.99
16832	ENSMUSG00000030246	Ldhb	lactate dehydrogenase B	-0.134545	0.0153686	0.248835	0.0193642	0.883886	0.982542	0.144022	0.359948	0.525533	0.324662	0.0612062	0.126025	3891.79	3930.92	3628.89	3982.9	3515.59	3871.18	3121.04	3376.2	5621.06	2926.4	4951.6	3709.3	3685.12	3384.25	5696.72	4944.22
68395	NA	LOC68395	histocompatibility 2, Q region locus 6-like	-0.185214	0.015311	0.248835	-0.156957	0.193809	0.762213	0.00608525	0.984053	0.991687	0.00551467	0.981798	0.989107	92.6833	92.8426	71.2292	57.2033	58.064	44.3265	70.0931	34.0577	36.2974	166.3	29.409	85.885	44.9048	50.0345	41.7382	70.8728
230696	ENSMUSG00000078584	AU022252	expressed sequence AU022252	0.198408	0.0154621	0.249305	0.196911	0.0410829	0.508379	0.86356	3.01e-14	7.9e-13	0.756895	3.17e-08	2.54e-07	307.127	310.059	323.855	278.26	489.915	432.593	335.31	291.283	650.329	520.436	593.626	502.543	685.286	656.836	724.532	617.606
12033	ENSMUSG00000020650	Bcap29	B cell receptor associated protein 29	-0.131529	0.0154356	0.249305	0.079181	0.377903	0.867945	0.183475	0.0216545	0.0605522	0.435266	3.27e-07	2.24e-06	1501.11	1307.68	1388.49	1416.51	1285.57	1218.16	1207.68	1353.35	1542.64	1539.77	1542.34	1779.21	1821.57	1940.7	1613.88	1506.33
64817	ENSMUSG00000028369	Svep1	sushi, von Willebrand factor type A, EGF and pentraxin domain containing 1	0.17539	0.015457	0.249305	-0.00255156	0.985265	0.998611	-0.170685	0.402219	0.567589	-0.40256	0.000254943	0.0010219	346.199	420.419	339.051	346.129	401.004	430.131	463.183	419.448	180.479	458.223	342.015	294.795	360.214	265.076	310.361	349.864
20280	ENSMUSG00000028603	Scp2	sterol carrier protein 2, liver	-0.102936	0.0155876	0.250979	-0.0683038	0.413192	0.88116	0.295553	0.00127975	0.00555246	0.349785	1.55e-11	1.84e-10	2726.89	2883.38	2818.78	2753.52	2661.87	2674.36	2550.82	2481.73	3925.16	2918.03	3379.85	3592.08	3354.19	3294.83	3430.02	3156.65
16647	ENSMUSG00000018362	Kpna2	karyopherin (importin) alpha 2	-0.200199	0.0156378	0.251439	-0.123485	0.370838	0.863551	-0.535334	0.00191499	0.0078514	-0.318727	0.11191	0.20428	92.6833	107.732	119.665	117.315	83.467	82.9069	95.6676	64.5304	66.5453	72.9807	82.7808	70.7971	77.1191	72.3903	57.7913	47.2485
66523	ENSMUSG00000031984	2810004N23Rik	RIKEN cDNA 2810004N23 gene	0.114222	0.015683	0.251612	-0.030561	0.73705	0.963772	0.0866915	0.303047	0.465729	-0.0559876	0.465779	0.608195	1221.24	1185.93	1152.01	1135.34	1282.85	1292.86	1293.88	1258.34	1326.87	1140.17	1371.33	1161.77	1299.31	1099.69	1373.08	1157.59
20663	ENSMUSG00000034801	Sos2	SOS Ras/Rho guanine nucleotide exchange factor 2	0.134246	0.0156919	0.251612	0.133171	0.110897	0.676473	0.706013	3.74e-14	9.71e-13	0.722242	1.11e-23	3.34e-22	2972.23	2476.97	2704.81	2511.13	3186.26	3019.12	2881.39	2790.94	4441.39	3790.21	4723.95	4669.13	5409.07	5136.52	4457.42	4712.48
229715	ENSMUSG00000050947	Amigo1	adhesion molecule with Ig like domain 1	0.130431	0.0158523	0.252867	0.0887262	0.251295	0.808077	-0.130519	0.0721633	0.158484	-0.164538	0.0250312	0.0595237	1951.8	1686.06	1846.26	1758.76	2178.31	1985.66	1875.46	1995.07	1679.76	1730	1548.87	1666.63	1993.38	1662.85	1772.27	1729.07
14561	ENSMUSG00000025352	Gdf11	growth differentiation factor 11	0.181473	0.0158952	0.252867	0.291553	0.0367232	0.494733	0.097988	0.567327	0.710221	0.391485	0.0473661	0.102104	227.165	229.479	251.677	224.935	298.485	297.151	271.847	247.367	208.71	199.799	351.818	246.049	560.334	244.85	261.131	439.861
16431	ENSMUSG00000031239	Itm2a	integral membrane protein 2A	-0.110907	0.0158881	0.252867	-0.245184	0.0521505	0.554989	-0.123694	0.413745	0.578086	-0.32867	0.000170745	0.000716592	3919.05	3845.09	3867.27	3828.75	3784.14	3691.41	3268.8	3486.44	2443.02	4670.76	3140.22	3899.64	3176.53	2606.05	3069.36	2433.3
17131	ENSMUSG00000025880	Smad7	SMAD family member 7	0.177444	0.0158869	0.252867	0.0614982	0.595429	0.934047	0.581044	4.99e-07	4.74e-06	0.436655	0.000431033	0.00164371	321.665	322.322	358.045	313.164	345.662	365.283	410.139	437.373	425.486	526.418	570.752	478.171	415.857	543.992	553.298	622.106
22377	ENSMUSG00000030035	Wbp1	WW domain binding protein 1	0.128704	0.0159009	0.252867	0.155505	0.0914901	0.635763	-0.457573	2.21e-06	1.87e-05	-0.416599	8.43e-09	7.27e-08	965.905	899.522	873.745	891.984	1058.76	991.599	998.353	974.23	707.8	565.899	723.243	631.371	757.524	801.617	683.864	760.477
69216	ENSMUSG00000028643	Svbp	small vasohibin binding protein	-0.173711	0.0160268	0.254521	0.0584521	0.664094	0.953429	-0.317933	0.0256993	0.069861	0.00816498	0.957861	0.974881	288.954	300.425	321.956	284.078	243.143	259.392	262.375	253.64	182.495	291.923	242.896	234.443	200.119	347.048	267.552	210.369
72167	ENSMUSG00000024246	Thumpd2	THUMP domain containing 2	-0.199251	0.0160599	0.254699	-0.00682861	0.956492	0.994977	-0.154265	0.312737	0.47589	0.205209	0.190344	0.312687	153.563	145.395	130.112	117.315	97.983	125.592	100.404	97.6919	113.934	137.586	115.457	123.024	136.667	123.489	105.951	124.871
545428	ENSMUSG00000044033	Ccdc141	coiled-coil domain containing 141	0.19947	0.0160958	0.25478	-0.397995	0.00363301	0.225777	1.14459	1.79e-05	0.000124099	0.0684155	0.66453	0.773724	86.3227	87.5874	70.2795	63.0206	109.777	105.891	93.7732	101.277	159.305	416.349	148.134	132.309	87.8572	114.973	118.793	111.372
414872	ENSMUSG00000034636	Zyg11b	zyg-ll family member B, cell cycle regulator	-0.104605	0.0161089	0.25478	0.135574	0.136885	0.712857	0.721405	1.85e-12	3.88e-11	1.01496	5.59e-71	1.49e-68	4387.92	4374.11	4746.71	4511.31	4391.09	4180.64	3957.42	4151.46	7474.24	6049.02	8335.81	8319.24	8039.91	9157.38	8330.51	8367.49
68095	ENSMUSG00000029152	Ociad1	OCIA domain containing 1	-0.0975551	0.0161397	0.254919	-0.0977125	0.12631	0.701742	-0.0286425	0.593958	0.730941	-0.0111175	0.841171	0.90099	4317.95	4083.32	4137.94	4000.36	3801.38	3787.45	3762.29	4052.87	4106.65	4208.95	3887.43	4050.52	3922.34	3767.49	4034.69	3560.52
64384	ENSMUSG00000025486	Sirt3	sirtuin 3	0.155099	0.0161898	0.255364	0.180113	0.124826	0.701546	-0.600844	2.94e-05	0.000195429	-0.567068	6.56e-11	7.28e-10	934.102	888.136	882.292	933.675	928.117	1035.1	1201.05	993.052	685.618	411.563	694.923	554.771	705.786	675.998	721.321	682.854
12741	ENSMUSG00000041378	Cldn5	claudin 5	-0.195347	0.0162447	0.255548	0.00615937	0.962544	0.996208	-0.363474	0.00514123	0.0182696	-0.0260767	0.880459	0.926279	358.921	373.998	427.375	460.535	346.569	404.684	277.531	264.396	310.545	346.957	334.391	256.494	311.405	213.977	332.835	411.737
277898	ENSMUSG00000044378	Slc15a5	solute carrier family 15, member 5	-0.189537	0.0162567	0.255548	-0.0322912	0.813253	0.974091	-0.0821663	0.679715	0.795814	0.153948	0.24144	0.37507	649.692	505.379	577.431	735.887	465.419	437.519	531.381	587.048	909.452	424.723	459.651	525.756	652.096	635.545	534.035	435.362
225160	ENSMUSG00000024287	Thoc1	THO complex 1	-0.152135	0.0162675	0.255548	-0.0834195	0.3338	0.848231	0.0485976	0.589002	0.727094	0.155778	0.0574856	0.119656	703.302	582.456	623.018	609.846	546.164	552.439	540.853	578.085	662.428	679.558	609.964	661.547	652.096	656.836	554.368	610.856
208727	ENSMUSG00000026313	Hdac4	histone deacetylase 4	0.191763	0.0163139	0.25593	0.178911	0.0526979	0.556304	1.26634	1.16e-29	1.08e-27	0.945021	2.33e-10	2.41e-09	427.07	420.419	454.917	476.048	811.081	714.148	645.046	397.041	993.138	1032.5	1334.3	1050.35	1268.07	1227.44	1339.9	1295.96
68332	ENSMUSG00000074211	Sdhaf1	succinate dehydrogenase complex assembly factor 1	-0.152046	0.0163414	0.256016	0.0458558	0.641141	0.9481	-0.168734	0.0737319	0.16125	0.0813619	0.380817	0.526461	576.09	542.166	619.219	562.338	527.112	481.024	530.434	487.563	466.825	557.524	533.718	488.616	523.238	595.091	557.579	469.111
19377	ENSMUSG00000062115	Rai1	retinoic acid induced 1	0.153007	0.0164118	0.256223	0.0793434	0.309226	0.839343	0.183333	0.0362623	0.0922081	0.100803	0.211791	0.339807	1223.06	1189.44	1220.39	1058.75	1420.75	1206.66	1479.53	1241.31	1445.85	1194.01	1397.47	1313.81	1383.26	1355.19	1485.45	1517.58
71728	ENSMUSG00000026213	Stk11ip	serine/threonine kinase 11 interacting protein	-0.151718	0.0164209	0.256223	-0.0858886	0.387205	0.87131	-0.18921	0.0652331	0.146207	-0.0923066	0.292977	0.433191	770.543	795.293	944.024	855.142	742.13	747.804	701.878	771.677	641.254	787.234	729.778	791.535	646.238	782.454	619.651	730.103
71643	ENSMUSG00000051278	Zgrf1	zinc finger, GRF-type containing 1	-0.193679	0.01641	0.256223	-0.00787878	0.954733	0.994871	-0.0505996	0.814353	0.885958	0.405847	0.0366444	0.0825865	70.8754	66.5664	60.7823	89.1984	53.5277	56.6394	49.2546	43.0203	47.3883	68.195	86.0485	75.4395	75.1667	63.8738	61.0019	76.4977
100039796	ENSMUSG00000078921	Tgtp2	T cell specific GTPase 2	-0.197662	0.0164687	0.256624	-0.111758	NA	NA	0.226615	NA	NA	-0.0867318	0.691098	0.794653	137.208	115.615	127.263	120.224	91.6322	87.0112	124.084	65.4267	64.5287	555.132	44.6581	92.8487	107.381	68.1321	63.1424	104.622
14747	ENSMUSG00000042190	Cmklr1	chemokine-like receptor 1	0.171709	0.0165761	0.257863	0.0290379	0.834517	0.976241	0.0713288	0.705227	0.813641	-0.0709169	0.656077	0.768147	365.281	340.715	298.213	295.712	365.622	390.73	391.195	378.22	249.041	510.865	339.837	278.546	530.072	285.303	310.361	320.615
12934	ENSMUSG00000022048	Dpysl2	dihydropyrimidinase-like 2	-0.172006	0.0165926	0.257863	-0.121074	0.320271	0.843291	-0.0650639	0.537314	0.686175	0.0151287	0.912934	0.946727	341.656	388.012	369.442	327.707	325.703	304.539	283.214	305.623	314.578	349.35	336.569	366.752	261.619	243.785	377.784	350.989
52335	ENSMUSG00000069895	Atxn1l	ataxin 1-like	0.146531	0.0166566	0.258166	0.144216	0.0786676	0.608333	0.708167	3.83e-23	2.27e-21	0.705189	1.24e-15	2.19e-14	858.683	819.818	815.812	848.355	1056.04	962.048	908.368	851.443	1288.56	1369.88	1378.95	1472.81	1726.88	1616.01	1416.96	1454.58
233871	ENSMUSG00000032637	Atxn2l	ataxin 2-like	-0.111649	0.0166788	0.258166	-0.147211	0.0260054	0.441613	-0.248422	0.000131368	0.000739894	-0.26666	1.62e-06	9.89e-06	3196.66	2936.8	2934.64	3011.42	2706.33	2685.86	2736.47	2981.84	2585.18	2682.34	2554.22	2353.71	2259.88	2396.33	2241.02	2327.55
75581	ENSMUSG00000029158	Yipf7	Yip1 domain family, member 7	-0.109202	0.0166533	0.258166	-0.044809	0.69558	0.958171	-0.338547	0.0129953	0.0397479	-0.276701	3.43e-05	0.000166199	3139.42	3304.67	2961.24	2993	2840.6	2827.86	2969.48	2796.32	3035.88	1819.73	2708.89	2147.13	2335.05	2197.26	2651.98	2236.43
14107	ENSMUSG00000070047	Fat1	FAT atypical cadherin 1	0.189785	0.0167034	0.258203	0.0202707	0.882717	0.982542	0.142458	0.467422	0.62725	-0.0789573	0.56117	0.692851	180.823	246.121	240.28	238.509	305.743	251.183	280.372	275.151	182.495	373.278	248.342	211.231	219.643	221.429	314.642	295.866
58521	ENSMUSG00000091337	Eid1	EP300 interacting inhibitor of differentiation 1	-0.153694	0.0167301	0.25827	-0.147755	0.138368	0.713591	0.130955	0.222669	0.373788	0.163857	0.0488819	0.10483	897.756	785.659	741.733	820.238	666.829	745.341	765.341	673.985	908.444	1049.25	811.47	804.302	757.524	759.034	796.236	889.848
26380	ENSMUSG00000021255	Esrrb	estrogen related receptor, beta	0.160699	0.0168292	0.258768	0.146423	0.285297	0.829555	0.235596	0.17855	0.316385	0.295047	0.0498722	0.106382	441.609	452.827	474.861	455.688	555.237	565.573	461.288	518.932	722.924	351.743	627.391	480.492	554.476	459.892	783.393	813.35
56176	ENSMUSG00000022940	Pigp	phosphatidylinositol glycan anchor biosynthesis, class P	-0.112896	0.0168221	0.258768	0.052387	0.430238	0.887559	-0.066678	0.317252	0.480513	0.12776	0.0224255	0.0542188	2371.6	2247.49	2228.05	2376.36	2117.52	2143.27	1981.55	2229.89	2116.34	2213.35	2107.64	2388.53	2245.24	2399.53	2329.85	2291.55
194388	ENSMUSG00000034832	Tet3	tet methylcytosine dioxygenase 3	-0.155114	0.016803	0.258768	-0.0891309	0.283453	0.82811	0.668348	1.3e-12	2.79e-11	0.780341	2.37e-24	7.43e-23	698.759	831.204	814.862	778.547	727.614	625.496	712.297	675.777	1116.15	1227.51	1345.19	1340.5	1135.31	1164.63	1148.33	1294.84
21827	ENSMUSG00000028047	Thbs3	thrombospondin 3	0.183417	0.0168515	0.258769	-0.13987	0.297859	0.833601	-0.280666	0.358268	0.523721	-1.01873	1.09e-17	2.27e-16	227.165	268.893	253.576	288.925	347.477	279.913	317.313	306.52	132.082	404.385	99.1191	139.273	157.167	152.233	155.18	137.246
223527	ENSMUSG00000022338	Eny2	ENY2 transcription and export complex 2 subunit	-0.132371	0.0169133	0.259374	-0.0799785	0.282595	0.827034	0.0950406	0.19675	0.340483	0.175559	0.0108677	0.0288482	1006.79	1093.97	971.566	988.939	904.528	893.917	902.685	960.787	1152.44	1083.94	1061.99	1053.83	1020.12	1107.15	1055.23	958.471
230737	ENSMUSG00000028869	Gnl2	guanine nucleotide binding protein-like 2 (nucleolar)	-0.112437	0.0169786	0.259399	-0.0392593	0.546288	0.923289	-0.0218987	0.710636	0.817186	0.0748874	0.225602	0.356204	1822.77	1770.14	1735.14	1706.4	1562.28	1566.2	1631.08	1707.37	1801.76	1673.77	1720.97	1746.72	1640.98	1835.31	1670.6	1668.32
227743	ENSMUSG00000038696	Mapkap1	mitogen-activated protein kinase associated protein 1	0.106561	0.016957	0.259399	0.0678935	0.419863	0.884358	-0.160479	0.0605911	0.138122	-0.187017	0.00275202	0.00860051	1793.69	1749.12	1740.84	1823.72	1974.18	1869.92	1994.81	1872.28	1763.45	1369.88	1640.37	1584.23	1623.41	1622.4	1849.32	1671.7
270086	ENSMUSG00000033009	Ogfod1	2-oxoglutarate and iron-dependent oxygenase domain containing 1	0.12095	0.0170043	0.259399	0.0050083	0.952959	0.994871	0.264607	0.00321662	0.012257	0.154435	0.0206403	0.0503963	1467.49	1324.32	1396.09	1496.98	1535.07	1568.66	1632.03	1512.88	1882.42	1478.76	1766.72	1739.75	1763	1609.62	1911.39	1678.45
20677	ENSMUSG00000076431	Sox4	SRY (sex determining region Y)-box 4	-0.19251	0.0169992	0.259399	-0.223992	0.106071	0.666509	0.653162	0.00976738	0.0315212	0.74486	0.000118515	0.000516242	82.688	73.5734	112.067	95.0157	71.6727	77.9817	58.7266	47.5016	152.247	275.173	92.5838	118.382	98.5953	97.9399	140.197	116.996
13346	ENSMUSG00000026208	Des	desmin	-0.0781791	0.0170737	0.260117	-0.145159	0.0394923	0.502896	0.190782	0.00432682	0.0157787	0.135068	0.00137369	0.00464983	136081	136143	137490	135522	124344	135055	128882	127630	157161	171773	155081	140803	137682	146253	142518	140387
54634	ENSMUSG00000031147	Magix	MAGI family member, X-linked	0.134993	0.0171036	0.26023	0.158937	0.146706	0.723558	0.0236757	0.851912	0.909705	0.0782657	0.321949	0.465407	1273.94	1089.59	1193.8	1267.2	1428.01	1366.73	1314.72	1269.99	1379.3	934.392	1181.81	1421.75	1337.38	1273.22	1567.86	1508.58
77605	ENSMUSG00000041126	H2az2	H2A.Z histone variant 2	-0.126305	0.0171734	0.26095	0.139666	0.059975	0.578238	-0.145215	0.0801075	0.171464	0.160461	0.00726687	0.0202914	1106.75	1162.28	1249.84	1215.81	1037.89	1094.21	1092.13	1068.34	1079.85	971.48	1169.82	1060.8	1160.69	1250.86	1171.88	1220.59
227541	ENSMUSG00000039145	Camk1d	calcium/calmodulin-dependent protein kinase ID	0.196518	0.0172906	0.261713	0.00389505	0.977276	0.998064	0.677517	0.000771088	0.00359002	0.404526	0.00577866	0.0166113	110.856	109.484	86.4248	98.8939	116.128	137.905	136.397	130.853	105.867	193.817	213.487	177.573	200.119	196.944	149.829	152.995
19384	ENSMUSG00000029430	Ran	RAN, member RAS oncogene family	-0.112478	0.0172912	0.261713	0.0121462	0.865034	0.980762	0.0118451	0.863499	0.91745	0.163122	0.00912406	0.0247562	2330.71	2328.95	2404.7	2555.73	2153.81	2279.53	2124.58	2280.97	2591.23	2263.6	2381.04	2484.86	2582.03	2433.59	2626.29	2265.68
22381	ENSMUSG00000042712	Tceal9	transcription elongation factor A like 9	-0.16005	0.0172548	0.261713	-0.112641	0.258163	0.811188	0.433912	8.42e-06	6.34e-05	0.519372	8.31e-08	6.26e-07	490.676	473.848	445.42	478.957	425.5	416.997	436.661	365.673	617.056	742.967	621.945	596.553	610.119	518.443	650.687	597.357
20116	ENSMUSG00000047675	Rps8	ribosomal protein S8	-0.101706	0.0173435	0.262014	-0.0897955	0.372079	0.864274	-0.0705209	0.4996	0.655774	-0.0502174	0.394067	0.54013	2022.68	2043.41	2140.68	2122.34	1944.24	1888.8	1934.19	1961.9	1878.39	2452.63	1753.65	1859.29	1789.36	2031.19	1840.76	1802.19
70348	ENSMUSG00000032415	Ube2cbp	ubiquitin-conjugating enzyme E2C binding protein	-0.196862	0.0173563	0.262014	0.0508958	0.714888	0.960186	-0.340896	0.0658633	0.147303	0.14333	0.488521	0.628741	118.126	106.857	98.7712	118.285	89.8177	71.4148	102.298	67.2192	62.5122	84.9447	87.1377	107.937	110.31	113.908	80.2657	64.123
68184	ENSMUSG00000023106	Denr	density-regulated protein	-0.0979191	0.0173797	0.262027	0.0560964	0.38604	0.87079	0.0116924	0.857448	0.913724	0.191053	0.000191029	0.000792207	1979.97	1924.29	1956.43	1973.03	1805.43	1873.2	1797.79	1814.92	2129.45	1847.25	2000.9	1935.89	2142.74	2111.03	2084.77	1992.31
72621	ENSMUSG00000015668	Pdzd11	PDZ domain containing 11	-0.183473	0.0175487	0.264233	-0.0296672	0.77672	0.970697	-0.358937	0.00310052	0.0118722	-0.120346	0.286098	0.425894	262.603	345.97	313.409	304.438	230.441	273.346	269.006	246.47	233.917	224.924	252.699	237.925	238.191	209.719	251.499	236.243
53895	ENSMUSG00000002660	Clpp	caseinolytic mitochondrial matrix peptidase proteolytic subunit	0.117141	0.0176316	0.265137	0.108601	0.203476	0.767452	-0.344936	1.32e-05	9.49e-05	-0.339789	2.15e-06	1.29e-05	1048.59	1027.4	1053.24	1012.21	1083.26	1140.18	1154.64	1158.86	869.121	727.414	809.291	848.405	812.191	968.753	920.38	875.223
12495	ENSMUSG00000048120	Entpd1	ectonucleoside triphosphate diphosphohydrolase 1	0.160603	0.0177517	0.265554	-0.405366	0.000546893	0.0849213	0.408777	0.0035618	0.0133686	-0.274413	0.00178128	0.00586387	568.821	464.213	536.593	507.074	625.095	535.201	621.366	613.039	748.13	887.732	577.287	593.071	534.953	459.892	485.875	490.485
66587	ENSMUSG00000028959	Fastk	Fas-activated serine/threonine kinase	0.0818527	0.0177629	0.265554	0.0982564	0.213049	0.775753	-0.409193	3.47e-08	3.98e-07	-0.374503	3.29e-10	3.37e-09	7096.63	6941.3	7239.74	7219.26	7447.61	7858.1	7491.43	7476.57	5842.88	4758.1	5601.86	5220.42	5366.12	5906.2	6394.5	5641.7
67943	ENSMUSG00000038503	Mesd	mesoderm development LRP chaperone	0.135698	0.0177738	0.265554	0.0437416	0.552584	0.924148	-0.269578	0.000553797	0.00267926	-0.363167	2.48e-07	1.74e-06	989.53	871.494	964.918	873.563	1015.21	987.495	1103.49	1025.32	753.171	753.735	784.239	776.447	821.953	837.812	796.236	744.727
74183	ENSMUSG00000078486	Perm1	PPARGC1 and ESRR induced regulator, muscle 1	0.0872421	0.0177554	0.265554	0.0018074	0.989666	0.999145	-0.0150342	0.946343	0.969609	-0.0915576	0.237979	0.371205	16616.7	15177.1	15762.5	15780.4	17481.8	17078.8	16765.5	16254.5	24039	9528.16	15522.5	13625.5	14959.2	13817	18352	16256.9
81898	ENSMUSG00000025982	Sf3b1	splicing factor 3b, subunit 1	-0.109985	0.0177365	0.265554	-0.145476	0.063964	0.587598	0.237763	0.00445372	0.0161497	0.219076	5.36e-06	3e-05	5452.87	5330.57	4949.95	4756.6	4568.91	4658.38	4785.27	4861.29	5886.23	6661.58	5373.13	6374.06	5331.96	5797.61	5512.65	5346.96
72088	ENSMUSG00000030838	Ush1c	USH1 protein network component harmonin	0.188003	0.0177978	0.265571	0.0643433	0.631529	0.945673	0.467894	0.0289912	0.0770897	0.111588	0.548476	0.682453	83.5967	73.5734	146.257	82.4116	179.635	146.934	123.136	108.447	152.247	161.515	112.19	134.631	180.595	179.911	130.566	115.871
212980	ENSMUSG00000026435	Slc45a3	solute carrier family 45, member 3	0.196333	0.0178332	0.265758	0.0811896	0.546982	0.923289	0.236957	0.22303	0.374281	0.0263008	0.86095	0.913602	92.6833	93.7185	93.0728	73.6857	116.128	113.279	127.872	103.069	134.099	82.5519	87.1377	120.703	105.429	109.65	123.074	131.621
14467	ENSMUSG00000029432	Nipsnap2	nipsnap homolog 2	-0.0969197	0.0179115	0.266583	-0.0218287	0.803132	0.971081	-0.0101392	0.917695	0.952685	0.0835131	0.0946787	0.179302	27735	25276	25974.9	25082.2	24171	25562.4	23090.9	24125.4	30724.8	21869.1	25402.8	25564.7	24930.9	25050.3	27318.2	25483.8
67608	ENSMUSG00000000056	Narf	nuclear prelamin A recognition factor	0.103519	0.0179909	0.267421	0.00960251	0.919281	0.987744	0.0266877	0.806385	0.880849	-0.0572876	0.256528	0.392404	6293.38	5560.92	6129.51	5872.55	6320.81	6354.28	6337.74	6791.83	7485.33	5197.18	6130.14	5556.99	6561.96	5948.78	6248.95	6035.44
11474	ENSMUSG00000006457	Actn3	actinin alpha 3	-0.113364	0.0180423	0.267843	-0.00283206	0.982058	0.998064	-0.106667	0.464612	0.625	0.0266137	0.785985	0.862866	313678	312380	319451	307456	301080	280382	259259	309706	202396	379140	261104	319119	293617	356893	243070	278852
66330	ENSMUSG00000035085	1700020L24Rik	RIKEN cDNA 1700020L24 gene	0.195286	0.0181355	0.268198	-0.203671	0.127045	0.701742	-1.14951	2.28e-07	2.3e-06	-2.01362	1.93e-19	4.57e-18	80.8707	83.208	70.2795	80.4725	87.096	119.846	90.9316	125.476	33.2726	35.8921	37.0335	18.5697	19.5238	27.6787	19.2638	17.9994
67123	ENSMUSG00000028437	Ubap1	ubiquitin-associated protein 1	-0.1171	0.0180947	0.268198	0.053601	0.401427	0.875817	-0.15648	0.00755015	0.0253329	0.044469	0.487553	0.627761	2014.5	2074.07	1998.22	1995.33	1721.96	1790.3	1950.29	1934.12	1913.68	1747.95	1813.55	1785.02	2016.81	1930.05	1810.79	1870.82
78610	ENSMUSG00000035354	Uvrag	UV radiation resistance associated gene	-0.16317	0.0181285	0.268198	-0.267317	0.0130404	0.368426	0.357221	0.00121544	0.00531767	0.261599	0.0150261	0.0383808	637.879	566.69	622.068	582.699	531.648	581.169	527.592	443.647	875.171	839.876	765.723	636.013	593.524	738.807	599.317	580.482
18218	ENSMUSG00000037887	Dusp8	dual specificity phosphatase 8	-0.158946	0.018213	0.26866	-0.0273731	0.820751	0.975394	0.099985	0.466821	0.626646	0.274327	0.0179123	0.0446716	2295.27	2011.01	2023.86	1945.88	2148.37	1609.71	1665.18	1786.24	2565.02	1619.93	2650.08	2083.29	2668.91	1767.18	2198.21	2139.68
69077	ENSMUSG00000017428	Psmd11	proteasome (prosome, macropain) 26S subunit, non-ATPase, 11	-0.0987639	0.0181935	0.26866	-0.0377871	0.554779	0.924148	0.0340838	0.572876	0.71447	0.116118	0.0183514	0.0456243	2709.62	2895.64	2760.84	2872.77	2575.68	2671.08	2579.24	2629.62	2921.94	3022.12	2892.97	2701.9	2806.55	2937.13	2701.21	2895.66
245886	ENSMUSG00000034867	Ankrd27	ankyrin repeat domain 27 (VPS9 domain)	0.159088	0.0183245	0.269313	0.0147344	0.903812	0.987393	0.342654	0.0234509	0.0646975	0.193529	0.0453391	0.0984274	815.976	938.937	1030.45	886.167	1105.94	1128.68	923.524	1066.54	1605.15	1031.3	1169.82	928.487	1215.36	1023.05	1386.99	1222.84
269060	ENSMUSG00000035735	Dagla	diacylglycerol lipase, alpha	0.156453	0.0183095	0.269313	0.130462	0.289447	0.829828	-0.308487	0.0366829	0.0930349	-0.320613	0.00149302	0.00500426	462.508	420.419	498.604	481.865	547.979	541.768	556.009	489.356	302.478	306.279	410.636	470.046	490.048	366.21	434.505	408.362
21828	ENSMUSG00000021702	Thbs4	thrombospondin 4	0.191428	0.0183269	0.269313	0.0282691	0.838918	0.976411	-0.692639	0.00562648	0.0197205	-1.06552	3.42e-31	1.57e-29	4815.9	5403.27	4305.09	3916.01	6725.44	5040.9	5739.11	5502.12	1455.93	3920.62	2680.57	2193.55	2503.93	2859.42	2475.39	2996.91
12825	ENSMUSG00000026043	Col3a1	collagen, type III, alpha 1	0.19367	0.018566	0.272354	-0.127212	0.124818	0.701546	0.174463	0.576273	0.716947	-1.06664	2e-06	1.2e-05	4687.77	6174.03	4973.7	5380.99	7081.99	5376.64	7906.31	6606.3	1314.77	21127.3	3177.26	3652.43	3969.19	1865.12	2409.04	3262.4
30932	ENSMUSG00000031711	Zfp330	zinc finger protein 330	-0.134287	0.0185808	0.272354	-0.107669	0.222962	0.784239	0.0417134	0.621637	0.751866	0.0919848	0.24563	0.379471	675.134	656.905	707.543	651.536	606.95	601.691	596.738	613.039	767.287	686.736	668.782	653.422	696.024	678.127	601.458	602.981
213819	ENSMUSG00000015189	Casd1	CAS1 domain containing 1	-0.126753	0.0186622	0.272563	0.0162534	0.843695	0.97752	0.328213	0.000105422	0.0006097	0.50585	1.92e-12	2.47e-11	1096.75	1069.44	1057.04	1049.05	895.456	979.286	964.253	1031.59	1314.77	1188.03	1406.18	1489.06	1472.1	1431.84	1318.5	1295.96
21687	ENSMUSG00000006386	Tek	TEK receptor tyrosine kinase	0.15449	0.0186216	0.272563	-0.0617002	0.510392	0.913895	-0.275953	0.00295241	0.0113939	-0.51866	8.12e-08	6.13e-07	1109.47	1237.61	1237.49	1150.85	1451.6	1360.99	1468.17	1136.45	1069.77	839.876	1021.69	970.269	927.381	817.585	978.171	1029.34
237758	ENSMUSG00000048728	Zfp454	zinc finger protein 454	0.194555	0.0186655	0.272563	0.293372	0.0244482	0.430558	-0.327758	0.0616587	0.140077	-0.256841	0.0862516	0.166308	102.679	108.608	103.52	130.889	130.644	160.889	157.236	124.58	89.7353	69.3914	87.1377	102.134	134.714	110.715	114.512	114.746
13717	ENSMUSG00000029675	Eln	elastin	0.165369	0.0187911	0.274053	-0.0622929	0.571402	0.925473	-0.20068	0.107534	0.214927	-0.473297	2.3e-06	1.37e-05	1119.47	841.715	846.203	1030.63	1201.2	1033.46	1106.33	1122.11	795.518	951.141	874.645	707.971	909.81	646.19	774.832	858.349
71562	ENSMUSG00000017718	Afmid	arylformamidase	0.179882	0.0188456	0.27408	0.114784	0.318138	0.842408	0.100928	0.466776	0.626636	0.00804129	0.940608	0.963873	184.458	185.685	195.643	165.793	218.647	218.349	226.382	214.205	166.363	209.371	227.647	186.858	217.691	211.848	217.253	236.243
13038	ENSMUSG00000028111	Ctsk	cathepsin K	0.193525	0.0189545	0.27408	-0.149838	0.176496	0.752316	0.0679353	0.830613	0.896635	-0.92214	5.74e-09	5.08e-08	147.203	199.699	147.207	215.24	216.833	201.932	255.745	232.13	81.6692	434.295	135.063	121.864	123	110.715	82.4061	142.871
14702	ENSMUSG00000043004	Gng2	guanine nucleotide binding protein (G protein), gamma 2	-0.188914	0.0189583	0.27408	-0.515882	0.000218449	0.0492909	0.858085	9.65e-05	0.000562277	0.298441	0.043956	0.0958714	248.064	218.093	207.04	259.839	210.482	160.068	178.074	207.931	371.04	795.609	327.856	369.073	237.214	177.782	269.693	256.492
223701	ENSMUSG00000042292	Mrtfa	myocardin related transcription factor A	0.166831	0.018885	0.27408	0.291929	0.0317764	0.468204	-0.307916	0.130679	0.250104	-0.076358	0.374265	0.51998	1044.96	1201.7	1307.77	1459.17	1505.13	1363.45	1605.51	1374.86	609.998	711.86	1266.76	1361.39	1550.19	1241.28	1297.09	1452.33
216134	ENSMUSG00000032788	Pdxk	pyridoxal (pyridoxine, vitamin B6) kinase	0.154458	0.0189332	0.27408	-0.0407393	0.734652	0.963772	0.279195	0.00822272	0.0272691	0.055609	0.667388	0.776137	636.97	644.643	644.862	636.024	652.313	722.357	716.086	839.792	909.452	780.056	649.176	795.017	714.572	997.496	617.511	721.103
228005	ENSMUSG00000042133	Ppig	peptidyl-prolyl isomerase G (cyclophilin G)	-0.147358	0.0188785	0.27408	-0.024002	0.74663	0.964719	1.0551	1.69e-42	2.97e-40	1.22155	2.32e-53	2.77e-51	1304.84	1211.33	1177.66	1172.18	1095.96	1083.54	930.154	1194.71	2748.52	2510.06	2324.4	2663.6	2664.03	2662.47	2399.41	2441.18
22031	ENSMUSG00000021277	Traf3	TNF receptor-associated factor 3	0.172283	0.0189344	0.27408	0.156632	0.0465506	0.534974	0.565458	1.31e-09	1.88e-08	0.516701	2.46e-07	1.73e-06	930.467	1089.59	1048.49	1095.59	1447.97	1186.14	1284.41	991.259	1623.3	1398.6	1722.06	1484.42	1772.76	1883.21	1779.76	1649.2
245867	ENSMUSG00000027589	Pcmtd2	protein-L-isoaspartate (D-aspartate) O-methyltransferase domain containing 2	-0.127868	0.0189931	0.274242	-0.00389863	0.956591	0.994977	0.330457	1.59e-09	2.23e-08	0.4836	9.72e-10	9.33e-09	2443.39	2293.91	2260.34	2369.58	2088.49	2322.21	1898.2	2164.46	3003.61	2877.35	2995.36	2949.11	2772.38	3274.6	2762.21	3102.65
14219	ENSMUSG00000019997	Ccn2	cellular communication network factor 2	0.169712	0.0190182	0.274264	0.0371005	0.782233	0.970781	-0.165805	0.272482	0.431294	-0.294259	0.148142	0.255754	798.712	833.832	861.399	934.645	908.157	1021.15	879.952	1209.95	521.271	728.61	888.805	904.114	1085.52	863.361	589.685	660.355
66892	ENSMUSG00000093661	Eif4e3	eukaryotic translation initiation factor 4E member 3	-0.116496	0.0192496	0.276705	0.0750139	0.363482	0.859697	-0.00444405	0.954528	0.974721	0.22177	0.00217482	0.00701621	1689.2	1648.39	1810.17	1656.96	1573.17	1642.54	1543.94	1466.28	1650.52	1610.36	1636.01	1903.4	1856.72	2017.35	1694.14	1706.57
71955	ENSMUSG00000031729	Ist1	increased sodium tolerance 1 homolog (yeast)	-0.109587	0.019259	0.276705	-0.0174875	0.828041	0.9755	-0.225343	0.00344509	0.0129977	-0.109749	0.0733544	0.14623	1851.85	1839.34	1769.33	1783.97	1640.31	1735.3	1573.31	1723.5	1598.09	1631.9	1353.9	1615.57	1553.12	1620.27	1552.87	1454.58
11982	ENSMUSG00000025324	Atp10a	ATPase, class V, type 10A	0.193861	0.0194166	0.276903	0.144605	0.291953	0.830057	-0.368905	0.065217	0.146205	-0.507894	0.00157476	0.00525306	94.5006	114.739	82.6259	116.346	120.664	135.442	157.236	121.891	53.4379	87.3375	86.0485	81.2426	79.0715	86.2297	104.881	97.872
13822	ENSMUSG00000019978	Epb41l2	erythrocyte membrane protein band 4.1 like 2	0.109689	0.0193286	0.276903	-0.0600513	0.460745	0.896935	-0.231179	0.00164822	0.00691217	-0.400024	2.77e-09	2.53e-08	1401.15	1392.64	1376.15	1299.19	1453.41	1540.75	1495.63	1461.79	1057.67	1192.81	1224.28	1188.46	1188.02	1006.01	1147.26	1156.46
14254	ENSMUSG00000029648	Flt1	FMS-like tyrosine kinase 1	0.155234	0.0194735	0.276903	-0.149796	0.17705	0.752316	0.263497	0.0614012	0.139587	-0.0868423	0.258796	0.394902	2949.51	2409.53	2431.29	2215.42	3173.56	2976.44	2695.74	2611.69	4024.98	2482.54	2774.25	2872.51	2609.36	2472.98	2810.37	2891.16
78816	ENSMUSG00000036246	Gmip	Gem-interacting protein	0.181754	0.0193772	0.276903	-0.151532	0.24103	0.799615	0.163478	0.275934	0.435149	-0.285954	0.0335205	0.0766267	168.102	194.444	183.296	173.549	215.925	206.036	237.748	209.724	175.438	244.066	225.469	169.449	192.31	140.522	203.34	169.87
23924	ENSMUSG00000019794	Katna1	katanin p60 (ATPase-containing) subunit A1	0.145892	0.0194699	0.276903	0.0469316	0.620549	0.94203	0.0449522	0.675163	0.792443	-0.0600723	0.439596	0.584086	546.104	620.119	555.588	574.942	627.817	678.031	676.303	616.624	646.296	490.526	631.748	606.998	624.762	594.027	671.021	601.857
17089	ENSMUSG00000067367	Lyar	Ly1 antibody reactive clone	-0.12597	0.0194113	0.276903	0.0753735	0.316376	0.841087	0.0808777	0.258833	0.416043	0.318734	6.5e-06	3.57e-05	831.423	868.867	844.304	836.72	746.667	751.087	798.493	770.78	906.427	835.09	925.838	919.202	957.643	1035.82	944.995	895.473
263803	ENSMUSG00000026785	Pkn3	protein kinase N3	0.159256	0.0193583	0.276903	-0.19641	0.117359	0.688602	-0.523977	0.000222309	0.0011817	-0.984523	3.38e-19	7.72e-18	465.234	451.075	480.56	454.718	470.863	531.918	600.527	530.584	409.354	313.458	297.357	243.728	243.072	250.173	256.85	308.241
213053	ENSMUSG00000022094	Slc39a14	solute carrier family 39 (zinc transporter), member 14	0.159304	0.0193734	0.276903	-0.0710178	0.517239	0.915546	0.179127	0.192743	0.335112	-0.085374	0.263996	0.400686	751.461	683.182	564.135	625.359	778.42	784.742	746.396	715.212	956.84	717.842	666.603	654.583	743.858	642.997	722.391	740.227
327978	ENSMUSG00000054404	Slfn5	schlafen 5	0.134164	0.0194874	0.276903	-0.256773	0.018306	0.400393	0.853397	6.54e-14	1.66e-12	0.421009	1.33e-06	8.24e-06	1263.04	1324.32	1313.47	1231.33	1543.23	1505.46	1398.07	1278.06	2457.13	2895.3	1937.72	2194.71	2091.98	1643.69	1979.89	1991.19
13435	ENSMUSG00000020661	Dnmt3a	DNA methyltransferase 3A	0.12334	0.019571	0.277343	0.241165	0.0104521	0.343532	0.564932	1.02e-07	1.09e-06	0.726008	3.33e-25	1.1e-23	2050.84	1948.82	2099.84	2209.6	2482.24	2253.26	2290.34	2135.78	3104.44	2499.29	3532.34	3321.66	4236.67	3595.03	3713.63	3695.51
68137	ENSMUSG00000002778	Kdelr1	KDEL (Lys-Asp-Glu-Leu) endoplasmic reticulum protein retention receptor 1	-0.110347	0.0195901	0.277343	-0.112732	0.136002	0.711522	-0.136579	0.0653664	0.146427	-0.121859	0.0318316	0.073396	2206.23	2187.06	2054.25	1997.27	1873.47	1978.27	1908.62	2013.89	1828.99	2104.47	1808.11	1953.3	1818.64	1772.5	1682.37	1868.57
19889	ENSMUSG00000060090	Rp2	retinitis pigmentosa 2 homolog	0.185896	0.0195471	0.277343	0.0465377	0.658666	0.952292	0.846203	1.77e-12	3.74e-11	0.637398	9.11e-08	6.84e-07	140.842	150.65	162.403	136.706	179.635	169.097	193.23	181.94	278.28	258.423	267.948	283.188	323.119	248.043	275.044	295.866
20315	ENSMUSG00000061353	Cxcl12	chemokine (C-X-C motif) ligand 12	0.123411	0.0197117	0.278725	-0.0993859	0.407299	0.879529	0.0834508	0.52788	0.67943	-0.166207	0.102706	0.191117	4235.26	4646.51	4715.37	4390.11	5239.37	4793	5282.55	4526.09	5896.31	3470.77	5116.07	4667.97	4023.86	3593.97	5245.1	4774.35
13601	ENSMUSG00000028108	Ecm1	extracellular matrix protein 1	0.164792	0.0197459	0.278869	-0.0729003	0.573967	0.92706	-0.676476	4.04e-05	0.000257704	-1.00558	1.12e-22	3.16e-21	893.212	1068.57	989.611	1084.92	1097.77	1068.76	1394.28	1137.35	429.519	856.625	583.823	575.662	656.977	558.896	519.052	562.483
70686	ENSMUSG00000030203	Dusp16	dual specificity phosphatase 16	0.116941	0.019783	0.279014	-0.0948213	0.234605	0.795192	0.599321	8.53e-18	3.18e-16	0.382831	2.29e-07	1.61e-06	1068.58	1098.35	1010.5	1031.6	1166.72	1127.04	1176.43	1144.52	1680.77	1527.81	1670.87	1543.61	1651.72	1421.19	1599.96	1362.33
68303	ENSMUSG00000029185	Fam114a1	family with sequence similarity 114, member A1	0.181751	0.0198043	0.279014	-0.0524595	0.664799	0.953429	-0.104806	0.436097	0.59884	-0.415837	0.00131141	0.00446603	218.987	256.631	219.386	254.022	332.961	280.734	253.851	279.632	192.578	258.423	202.595	229.8	252.833	209.719	191.567	194.619
18028	ENSMUSG00000008575	Nfib	nuclear factor I/B	-0.129978	0.0198861	0.279488	0.138278	0.0894105	0.633901	0.866193	5.71e-17	1.99e-15	1.19986	5.12e-117	3.74e-114	5494.66	4413.53	4736.27	4585.96	4401.07	4393.24	4055.93	4501	8772.88	7476.33	9628.72	9835	10499.9	10178.3	9732.48	9663.45
230848	ENSMUSG00000060862	Zbtb40	zinc finger and BTB domain containing 40	0.174732	0.0198791	0.279488	0.157917	0.0881998	0.633678	0.446924	7.75e-06	5.9e-05	0.398007	0.000241566	0.000975977	404.353	389.764	407.431	444.053	546.164	504.008	512.437	389.871	633.188	547.953	571.841	510.668	693.096	579.123	658.179	662.605
624251	NA	Gm6485	predicted gene 6485	-0.190294	0.0199719	0.280356	0.0075142	0.956953	0.994977	-0.487047	0.0115632	0.0361426	-0.169469	0.312469	0.454523	143.568	125.25	142.458	144.463	110.684	115.741	117.453	99.4844	85.7022	128.015	105.654	63.8335	95.6667	77.7132	123.074	94.4971
57783	ENSMUSG00000020400	Tnip1	TNFAIP3 interacting protein 1	-0.136689	0.0200435	0.281021	0.091941	0.225276	0.787143	-0.277384	0.0038796	0.0143899	-0.00832852	0.8767	0.924062	1482.93	1642.26	1611.68	1859.59	1467.93	1471.8	1475.74	1494.96	1264.36	1250.24	1433.42	1483.26	1426.22	1529.78	1442.64	1479.33
19735	ENSMUSG00000026360	Rgs2	regulator of G-protein signaling 2	-0.192692	0.0201478	0.282142	0.00503423	0.969251	0.99751	-0.0403744	0.815724	0.887004	0.338891	0.0327025	0.0750738	121.76	155.906	158.604	160.945	131.551	101.787	132.609	94.1069	142.165	179.461	151.402	107.937	159.119	129.877	140.197	160.87
66576	ENSMUSG00000063882	Uqcrh	ubiquinol-cytochrome c reductase hinge protein	-0.0845249	0.0202074	0.282636	-0.0934381	0.297327	0.833404	-0.198943	0.0428158	0.105374	-0.20421	3.48e-05	0.000168364	12034.3	12106.3	12352.1	11714.1	11053	11795.8	11579.6	10946	12545.8	8868.94	10027.4	10510.5	9836.1	9364.97	10401.4	9759.08
74055	ENSMUSG00000024998	Plce1	phospholipase C, epsilon 1	0.188162	0.0202645	0.283093	-0.0837933	0.48933	0.907249	0.272197	0.0607146	0.138384	-0.113223	0.410419	0.55576	235.343	205.83	161.453	172.58	256.752	247.079	248.167	211.516	227.867	253.638	217.844	250.691	229.405	166.072	248.289	244.118
50997	ENSMUSG00000017314	Mpp2	membrane protein, palmitoylated 2 (MAGUK p55 subfamily member 2)	0.19007	0.0203095	0.283381	0.0281849	0.838161	0.976411	-0.0853157	0.670583	0.789608	-0.341294	0.0255375	0.0605644	136.299	126.126	126.313	143.493	166.027	173.202	136.397	192.695	112.925	76.5699	151.402	157.843	133.738	106.456	148.759	131.621
434156	ENSMUSG00000070705	Eid2b	EP300 interacting inhibitor of differentiation 2B	-0.171886	0.0203449	0.283535	0.0375356	0.731632	0.962775	-0.0305284	0.790591	0.872049	0.258894	0.0269673	0.0634532	334.387	303.052	316.258	338.372	248.586	311.927	274.689	260.811	304.495	278.762	365.978	316.846	323.119	364.081	281.465	352.114
78558	ENSMUSG00000029096	Htra3	HtrA serine peptidase 3	0.130331	0.0205493	0.28604	-0.0615495	0.634376	0.94638	-0.443327	0.0041998	0.0153894	-0.678582	4.73e-11	5.33e-10	1402.06	1537.16	1380.9	1487.29	1726.5	1474.27	1660.45	1595.34	949.782	1337.58	1198.14	711.453	905.905	843.135	1020.98	1218.34
57267	ENSMUSG00000004931	Apba3	amyloid beta (A4) precursor protein-binding, family A, member 3	0.105096	0.0207819	0.288931	0.0139004	0.873482	0.98154	-0.250747	0.0071714	0.0242549	-0.337094	4.13e-09	3.7e-08	2785.04	2753.75	2887.16	2925.13	2968.52	3060.17	3294.37	2980.05	2704.16	2230.1	2546.6	2042.67	2340.91	2386.75	2413.32	2584.05
218460	ENSMUSG00000042015	Wdr41	WD repeat domain 41	-0.116783	0.020817	0.289073	0.0643951	0.36726	0.861584	-0.0437802	0.55127	0.697698	0.16877	0.00622459	0.0177081	1241.23	1323.45	1236.54	1232.3	1139.51	1140.18	1117.7	1208.15	1236.13	1115.05	1291.82	1248.81	1231.95	1330.7	1268.2	1354.46
105377	ENSMUSG00000021597	Slf1	SMC5-SMC6 complex localization factor 1	-0.156556	0.0209453	0.290506	-0.211294	0.0930729	0.637738	1.01123	5.44e-12	1.07e-10	0.956103	8.02e-16	1.42e-14	543.378	542.166	473.912	513.861	451.81	464.607	404.456	487.563	1486.18	973.873	1007.53	894.829	816.096	720.71	1074.49	980.97
241226	ENSMUSG00000026768	Itga8	integrin alpha 8	0.189019	0.0210886	0.292145	0.00118638	0.992828	0.999768	-0.176494	0.312043	0.47521	-0.476315	0.000846609	0.00301406	103.587	104.229	123.464	127.98	143.345	153.501	145.869	133.542	81.6692	110.069	119.814	91.6881	101.524	112.844	99.5295	93.3721
57896	ENSMUSG00000053012	Krcc1	lysine-rich coiled-coil 1	0.130999	0.0211793	0.292727	0.0137443	0.880797	0.982127	0.308993	0.000817542	0.00378005	0.19182	0.0173304	0.0433945	865.953	871.494	817.711	886.167	911.786	918.543	1034.35	964.372	1177.65	942.766	1156.75	1013.21	1195.83	965.559	1126.93	1092.34
320078	ENSMUSG00000038463	Olfml2b	olfactomedin-like 2B	0.181733	0.021181	0.292727	-0.198728	0.140757	0.715479	-0.35675	0.165852	0.299819	-1.15232	8.83e-12	1.08e-10	252.607	299.549	254.526	260.808	352.92	257.75	342.888	344.162	93.7683	373.278	164.472	155.522	164.976	96.8753	116.653	170.995
546611	ENSMUSG00000090799	Klhl33	kelch-like 33	-0.169305	0.0212953	0.293956	0.0230955	0.844368	0.977527	-0.245179	0.0516153	0.122044	0.0204261	0.870932	0.919673	2088.1	2205.45	2469.28	2675.95	2083.05	2425.64	1746.64	1794.3	1692.87	1764.7	2004.17	2465.13	1689.79	2573.05	1823.64	2085.69
18212	ENSMUSG00000055254	Ntrk2	neurotrophic tyrosine kinase, receptor, type 2	0.173091	0.021349	0.293999	0.231504	0.0597362	0.577409	-0.504425	0.000227014	0.00120327	-0.428269	0.000602374	0.00221893	280.776	265.39	225.084	271.474	325.703	291.405	330.574	289.491	174.429	151.943	206.952	190.34	249.905	177.782	230.095	250.867
110157	ENSMUSG00000000441	Raf1	v-raf-leukemia viral oncogene 1	0.0799293	0.0213396	0.293999	0.125405	0.0434782	0.520437	-0.271142	1.53e-05	0.000108315	-0.208208	1.55e-05	8e-05	8225.19	7597.33	7907.39	7903.76	8447.4	8183.16	8446.21	8484.86	6661.58	5999.97	6857.74	6706	7754.86	7232.65	7101.91	6938.79
226049	ENSMUSG00000048138	Dmrt2	doublesex and mab-3 related transcription factor 2	-0.188015	0.021537	0.296236	0.159846	0.210243	0.774323	-0.685212	1.3e-05	9.35e-05	-0.158192	0.283963	0.423371	171.737	169.044	208.939	222.027	179.635	149.397	139.239	148.779	120.991	104.087	133.974	105.615	127.881	129.877	126.285	166.495
66437	ENSMUSG00000019054	Fis1	fission, mitochondrial 1	-0.105461	0.0215822	0.296506	0.0319364	0.653514	0.951869	-0.301344	2.93e-07	2.9e-06	-0.137344	0.0454196	0.0985511	2942.24	2980.6	3068.55	2992.03	2780.72	2985.47	2697.64	2611.69	2436.97	2279.15	2553.13	2459.33	2327.24	2762.54	2532.12	2441.18
69581	ENSMUSG00000039960	Rhou	ras homolog family member U	0.150219	0.0216426	0.296603	-0.0775082	0.560653	0.924832	0.675315	7.92e-05	0.000470373	0.425098	0.000504669	0.00189468	1195.8	1243.74	1033.3	1252.66	1438.9	1447.18	1307.14	1190.23	2920.93	1679.75	1799.39	1463.53	1844.02	1313.67	2067.64	2084.56
56086	ENSMUSG00000054766	Set	SET nuclear oncogene	-0.113388	0.0216659	0.296603	0.118858	0.0946827	0.641028	0.509891	1.54e-15	4.6e-14	0.777062	6.68e-32	3.15e-30	1639.22	1624.75	1569.89	1563.88	1451.6	1393.82	1453.01	1573.83	2121.38	2312.65	2376.68	2357.2	2511.74	2711.44	2567.43	2326.43
319880	ENSMUSG00000020023	Tmcc3	transmembrane and coiled coil domains 3	0.141833	0.0216477	0.296603	-0.132791	0.0348321	0.484595	0.628231	1.58e-16	5.21e-15	0.338541	4.02e-06	2.3e-05	1412.06	1278.78	1474.92	1296.29	1650.29	1672.91	1397.13	1429.53	2243.38	1982.44	2118.54	2169.18	1948.48	1911.96	1902.83	2040.69
17721	ENSMUSG00000064367	ND5	NADH dehydrogenase subunit 5	-0.101262	0.0217646	0.297604	0.0367428	0.73352	0.963504	0.0464398	0.725119	0.827019	0.216484	1.61e-06	9.83e-06	794227	702826	701916	723795	682559	687943	637932	703099	929785	541516	773748	784629	796963	756880	805623	793821
381510	ENSMUSG00000045205	Dpy19l4	dpy-19-like 4 (C. elegans)	0.190131	0.0218318	0.297821	0.119173	0.243317	0.801275	2.01739	7.59e-45	1.58e-42	1.8426	8.76e-48	8.39e-46	176.28	166.416	177.598	133.798	269.453	206.857	214.068	156.845	714.857	565.899	849.593	739.308	853.191	805.875	765.2	771.726
14733	ENSMUSG00000034220	Gpc1	glypican 1	0.100761	0.021822	0.297821	0.0834715	0.223742	0.785169	-0.178248	0.00374478	0.0139518	-0.181706	0.00370771	0.0111751	13186.5	12208.8	13604.8	13517.4	13848.3	13757.6	15080.4	14015.7	11214.9	11223.5	11729.8	12303.6	12593.8	13676.5	12307.4	11358.8
269959	ENSMUSG00000070469	Adamtsl3	ADAMTS-like 3	0.189745	0.0218731	0.298034	0.0145971	0.913762	0.987518	0.133735	0.42221	0.586331	-0.161159	0.361087	0.507002	155.381	160.285	172.85	170.64	198.688	211.782	275.636	159.534	137.124	162.711	229.826	200.785	217.691	141.587	168.023	221.618
193740	ENSMUSG00000091971	Hspa1a	heat shock protein 1A	0.188969	0.0219613	0.298885	-0.00872845	0.949933	0.994871	0.231918	0.203348	0.349328	-0.150542	0.476078	0.617422	152.655	247.872	144.358	178.397	239.514	220.811	317.313	195.384	212.743	185.443	261.413	205.428	346.548	202.267	166.953	147.37
11655	ENSMUSG00000032786	Alas1	aminolevulinic acid synthase 1	0.118497	0.0220124	0.299229	-0.0396685	0.754061	0.966245	-0.196676	0.233783	0.387721	-0.382129	1.81e-07	1.3e-06	6132.54	5660.77	5070.57	5857.04	6131.2	6085.86	6581.17	6147.42	6828.96	3212.35	4679.29	4941.87	4544.17	4441.36	5545.83	4549.36
74685	ENSMUSG00000022759	Lrrc74b	leucine rich repeat containing 74B	0.189681	0.0220474	0.299355	0.0215055	0.862719	0.980568	0.298392	0.0577793	0.133259	0.000775338	0.995925	0.997524	83.5967	111.236	97.8214	104.711	119.757	145.292	132.609	113.825	117.967	120.837	133.974	124.185	115.191	147.974	114.512	134.996
54638	ENSMUSG00000031143	Ccdc22	coiled-coil domain containing 22	0.172505	0.0222092	0.299973	0.0280646	0.764659	0.9689	-0.134128	0.288386	0.448723	-0.328291	0.000265356	0.0010606	450.695	380.129	365.643	495.439	499.895	449.831	520.015	535.961	424.478	342.172	381.227	389.964	389.5	421.567	391.697	386.988
15519	ENSMUSG00000021270	Hsp90aa1	heat shock protein 90, alpha (cytosolic), class A member 1	0.171234	0.022248	0.299973	-0.0240484	0.851192	0.978184	0.559272	9.04e-05	0.000531079	0.315309	0.0259783	0.0614535	652.418	748.872	544.191	622.45	802.009	710.044	858.167	668.607	1263.35	891.321	858.306	861.171	1270.02	705.806	974.961	870.723
67442	ENSMUSG00000056666	Retsat	retinol saturase (all trans retinol 13,14 reductase)	-0.12201	0.0221762	0.299973	-0.0128579	0.92129	0.988084	0.00531083	0.974844	0.986009	0.13481	0.149108	0.256919	1776.43	2015.39	1795.93	1727.73	1637.59	1709.85	1708.76	1601.61	2609.38	1217.94	1760.18	1772.25	1550.19	1652.2	2098.68	2027.19
193116	ENSMUSG00000020409	Slu7	SLU7 splicing factor homolog (S. cerevisiae)	-0.106892	0.0222263	0.299973	-0.11111	0.103058	0.660864	-0.0268145	0.705644	0.813784	-0.0121865	0.830247	0.894256	1923.63	1707.08	1809.22	1733.55	1659.36	1671.27	1626.35	1663.45	1883.43	1677.36	1711.17	1782.69	1688.81	1727.79	1591.4	1555.83
226517	ENSMUSG00000042772	Smg7	Smg-7 homolog, nonsense mediated mRNA decay factor (C. elegans)	0.103764	0.022168	0.299973	0.117493	0.17163	0.748751	0.316963	1.53e-05	0.000108143	0.350177	6.69e-06	3.66e-05	2306.18	2161.66	2253.69	2163.06	2413.28	2386.24	2544.19	2276.49	2655.76	2548.34	2969.22	2952.59	3344.43	2627.34	3057.59	3277.02
414077	ENSMUSG00000059355	Wdr83os	WD repeat domain 83 opposite strand	-0.135903	0.0221887	0.299973	0.0806658	0.300223	0.834236	-0.377129	3.27e-06	2.68e-05	-0.117039	0.119105	0.214802	1044.96	1019.52	1150.11	977.305	890.012	898.021	963.306	1004.7	760.229	801.591	838.7	821.711	864.905	913.396	890.414	789.726
11490	ENSMUSG00000028041	Adam15	a disintegrin and metallopeptidase domain 15 (metargidin)	0.126958	0.0222958	0.300269	-0.305268	0.00639769	0.290751	-0.145312	0.175806	0.312734	-0.645918	4.55e-11	5.14e-10	1344.82	1296.29	1224.19	1170.24	1401.7	1348.67	1504.16	1325.56	1278.48	1274.17	1031.49	966.787	962.524	695.16	921.45	950.596
74770	ENSMUSG00000032523	Hhatl	hedgehog acyltransferase-like	-0.133466	0.0223276	0.300349	0.0401398	0.645697	0.94934	-0.419521	4.46e-05	0.000281549	-0.212387	0.00108119	0.00375827	5942.63	7317.05	6436.27	6031.56	6021.42	6043.17	5339.39	5719.91	4110.68	4523.6	5357.88	5140.33	4920	5389.89	4566.58	5057.84
21859	ENSMUSG00000020044	Timp3	tissue inhibitor of metalloproteinase 3	0.12838	0.0224634	0.301826	0.0195225	0.798611	0.970781	-0.306216	0.00116179	0.00512458	-0.420241	1.14e-12	1.51e-11	10239.7	8525.76	8498.12	8373.02	9414.53	10034.2	9479.61	10589.3	6760.39	6520.4	7390.37	8078.99	7913	7340.17	6919.97	7290.9
71371	ENSMUSG00000019947	Arid5b	AT rich interactive domain 5B (MRF1-like)	0.189193	0.0225244	0.302295	-0.0105053	0.920117	0.987744	1.76017	8.59e-44	1.65e-41	1.37094	2.21e-19	5.18e-18	200.814	162.037	195.643	167.732	317.537	247.9	213.121	170.289	664.444	585.042	758.098	587.268	622.81	568.477	755.568	651.355
18605	ENSMUSG00000037370	Enpp1	ectonucleotide pyrophosphatase/phosphodiesterase 1	0.189092	0.0225954	0.302898	-0.015171	0.913379	0.987518	0.285501	0.120161	0.234313	-0.0624885	0.753676	0.838583	78.1447	91.0909	78.827	92.1071	103.426	125.592	98.5092	112.928	94.7766	132.801	113.279	83.5638	116.167	72.3903	84.5465	147.37
22385	ENSMUSG00000002748	Baz1b	bromodomain adjacent to zinc finger domain, 1B	0.104393	0.0226365	0.3031	0.073133	0.268507	0.818249	0.405632	2.15e-08	2.55e-07	0.387768	2.37e-13	3.37e-12	2855.01	2966.58	2977.38	2922.22	3378.6	3075.76	3257.43	2989.91	4281.08	3536.57	4011.6	3788.23	4206.41	4170.96	4165.26	4105
72938	ENSMUSG00000063172	Hspb11	heat shock protein family B (small), member 11	-0.186294	0.0227136	0.303782	0.266718	0.0545767	0.560008	-0.562711	0.00436469	0.0159029	0.283045	0.157337	0.268207	71.7841	98.0979	85.475	86.2898	77.1162	64.848	56.8322	51.9829	44.3635	52.6418	58.8179	66.1547	63.4524	81.9714	69.5636	97.872
70257	ENSMUSG00000021290	Atp5mpl	ATP synthase membrane subunit 6.8PL	-0.0871372	0.022824	0.303858	-0.0255025	0.790952	0.970781	-0.0782448	0.475607	0.634019	-0.00275644	0.953514	0.972112	6562.34	6040.9	6353.65	5989.87	5822.73	6040.71	5787.41	5771.89	7196.97	4833.47	5588.79	6023.56	5695.1	5676.25	6214.71	5798.07
207474	ENSMUSG00000041633	Kctd12b	potassium channel tetramerisation domain containing 12b	0.186392	0.0227745	0.303858	0.0477824	0.725863	0.961374	0.308109	0.0870253	0.182618	0.100372	0.541237	0.676405	163.559	136.636	155.755	139.615	166.934	164.172	226.382	188.214	230.892	124.426	188.435	208.91	226.476	138.393	216.182	221.618
20364	ENSMUSG00000041571	Selenow	selenoprotein W	-0.0645818	0.0227726	0.303858	-0.0160088	0.781819	0.970781	-0.431916	3.57e-17	1.27e-15	-0.366812	2.54e-18	5.47e-17	30578.2	30318.4	31467.2	30350.7	29734.2	29576.4	29040.3	28965.2	21273.3	23295.2	23167.7	23279.5	23140.6	23665.3	22356.7	21732.1
104910	ENSMUSG00000048856	Slc25a47	solute carrier family 25, member 47	0.184111	0.022803	0.303858	0.199613	0.152794	0.733723	-0.509596	0.027262	0.0732621	-0.475459	0.00037444	0.0014483	133.573	176.051	162.403	154.158	170.563	198.648	212.174	191.799	107.884	50.249	149.223	105.615	143.5	141.587	117.723	145.121
231659	ENSMUSG00000041638	Gcn1	GCN1 activator of EIF2AK4	0.157299	0.0228663	0.304072	-0.00918591	0.898662	0.986123	0.746267	3.7e-23	2.2e-21	0.548242	7.65e-09	6.66e-08	1987.24	1897.14	2065.65	2008.9	2753.5	2410.05	2029.86	1976.24	3752.75	3284.13	3342.82	3097.66	3194.1	3476.87	3418.25	3434.52
17261	ENSMUSG00000001419	Mef2d	myocyte enhancer factor 2D	0.0845972	0.0230954	0.306767	0.0269881	0.683368	0.954908	0.0331863	0.626635	0.755665	-0.0114211	0.818037	0.885538	6347.9	6040.03	6457.16	5928.79	6671.01	6730.23	6470.35	6512.2	6614.2	5807.35	6756.44	6235.95	6229.07	6849.4	6805.46	6296.43
72560	ENSMUSG00000043943	Naalad2	N-acetylated alpha-linked acidic dipeptidase 2	0.177799	0.0232003	0.307456	0.0634182	0.616557	0.941317	-0.195568	0.204844	0.351032	-0.356307	0.00424374	0.0126028	178.097	182.182	161.453	159.975	224.998	206.857	191.335	198.969	112.925	163.907	148.134	168.288	164.976	142.652	173.374	155.245
20747	ENSMUSG00000057522	Spop	speckle-type BTB/POZ protein	-0.0740195	0.0231999	0.307456	0.0288335	0.639174	0.948061	-0.0623232	0.362989	0.528587	0.0600677	0.0858741	0.165866	12171.5	11365.3	11798.4	11509.5	11112	11042.2	10966.7	11332.3	11526.4	10101.2	11240.8	12077.3	11733.8	11605.9	11546.5	11467.9
66887	ENSMUSG00000047866	Lonp2	lon peptidase 2, peroxisomal	-0.0914455	0.0232598	0.307842	-0.0955664	0.29827	0.834036	0.0123396	0.898329	0.939827	0.0163846	0.785333	0.862489	3332.05	3394.89	3244.25	3366.27	3201.68	3214.49	3002.64	3060.71	3965.49	3030.49	3520.36	2967.68	3246.81	2873.26	3355.11	3151.03
68735	ENSMUSG00000016833	Mrps18c	mitochondrial ribosomal protein S18C	-0.12735	0.0232957	0.307842	0.009019	0.927087	0.989729	-0.198373	0.0563017	0.130718	-0.031648	0.686166	0.791064	775.995	813.687	789.22	732.978	707.655	724.82	683.881	698.184	726.957	556.328	679.674	743.95	639.405	705.806	758.778	650.23
13340	ENSMUSG00000024891	Slc29a2	solute carrier family 29 (nucleoside transporters), member 2	0.151781	0.0233089	0.307842	0.0916641	0.450648	0.892213	-0.478267	0.000168131	0.000923727	-0.53568	9.97e-07	6.32e-06	412.531	366.115	373.241	374.246	421.871	420.28	468.866	433.788	315.586	299.101	232.004	235.603	243.072	298.078	336.046	314.99
68328	ENSMUSG00000027935	Rab13	RAB13, member RAS oncogene family	-0.172819	0.0233822	0.308459	-0.315924	0.00286691	0.208386	0.146964	0.17688	0.314109	0.0322867	0.785416	0.862523	243.521	239.989	264.973	252.083	199.595	191.26	227.329	225.857	286.346	301.494	260.324	265.779	205.976	218.236	236.516	202.494
13650	ENSMUSG00000020282	Rhbdf1	rhomboid 5 homolog 1	0.131775	0.0234709	0.308927	0.00362711	0.974873	0.998064	-0.273933	0.0391043	0.0980015	-0.413434	9.66e-08	7.2e-07	955.91	1059.81	1104.53	991.848	1149.49	1136.89	1070.34	1223.39	626.13	1002.59	935.641	817.068	779	914.46	819.78	914.597
77626	ENSMUSG00000005899	Smpd4	sphingomyelin phosphodiesterase 4	0.126933	0.0234613	0.308927	0.0797008	0.291938	0.830057	-0.155592	0.0383115	0.0962894	-0.198711	0.00453017	0.0133471	756.913	741.865	758.828	805.695	861.887	884.067	849.642	796.772	652.345	696.307	704.726	699.847	721.405	770.744	751.287	708.728
107338	ENSMUSG00000025224	Gbf1	golgi-specific brefeldin A-resistance factor 1	0.0891405	0.0235477	0.309587	0.0737542	0.236486	0.79606	0.170276	0.0101632	0.0325225	0.17003	0.000366317	0.00141884	3466.54	3280.15	3447.49	3393.42	3747.85	3589.62	3703.57	3486.44	4089.51	3486.32	3884.16	3882.23	4210.31	3976.15	4158.83	4009.38
66406	ENSMUSG00000024790	Sac3d1	SAC3 domain containing 1	0.16979	0.0236072	0.310018	0.266309	0.0220126	0.416691	-0.251817	0.0431875	0.106084	-0.137538	0.258494	0.394692	297.132	283.783	247.878	254.022	348.384	330.807	283.214	316.378	213.751	203.389	254.878	233.282	282.119	239.527	296.448	341.989
12842	ENSMUSG00000001506	Col1a1	collagen, type I, alpha 1	0.182806	0.0237158	0.31012	-0.141	0.128453	0.702116	-0.104204	0.745197	0.841206	-1.55267	4.35e-11	4.91e-10	3277.53	5310.42	3953.7	3992.6	6119.4	4090.35	6650.32	6118.74	981.038	9287.69	1841.87	2100.7	1982.64	941.074	1456.56	2110.44
50917	ENSMUSG00000015027	Galns	galactosamine (N-acetyl)-6-sulfate sulfatase	-0.180248	0.0236838	0.31012	-0.102729	0.449038	0.891471	-0.243321	0.322027	0.48596	-0.0391507	0.868446	0.917958	70.8754	90.215	63.6314	84.3507	41.7335	46.789	62.5154	68.1155	47.3883	104.087	57.7287	44.1031	32.2143	60.6801	54.5807	65.248
330177	ENSMUSG00000061288	Taok3	TAO kinase 3	0.163493	0.0236831	0.31012	0.0293543	0.815447	0.97434	0.348826	0.0183723	0.052935	0.198716	0.0936648	0.177823	309.853	296.921	280.168	294.743	359.271	302.897	364.673	352.229	478.924	378.064	391.03	280.867	395.357	322.563	406.68	465.736
20656	ENSMUSG00000006818	Sod2	superoxide dismutase 2, mitochondrial	0.0886671	0.023775	0.310466	0.138418	0.212732	0.775703	0.136322	0.311876	0.475001	0.233984	2.79e-06	1.65e-05	12666.7	11431	11899.1	11635.5	12911.1	13210.9	12484.1	12293.9	16437.7	9376.22	12972.6	13922.7	15156.3	14150.2	15873.3	14750.5
11782	ENSMUSG00000020955	Ap4s1	adaptor-related protein complex AP-4, sigma 1	-0.103898	0.024017	0.313273	0.0257287	0.764582	0.9689	-0.0544402	0.52161	0.674062	0.101109	0.143217	0.249071	2046.3	2074.07	2169.17	1997.27	1850.79	1862.53	1985.34	1971.76	2010.47	1721.63	2064.07	2195.87	2100.76	2211.1	2099.75	1820.19
56692	ENSMUSG00000091512	Lamtor3	late endosomal/lysosomal adaptor, MAPK and MTOR activator 3	-0.128925	0.0241411	0.314187	-0.010015	0.910762	0.987518	-0.0206661	0.827487	0.895019	0.131439	0.0666423	0.135243	759.639	756.755	738.884	741.704	695.861	699.373	622.313	686.532	838.874	728.61	753.741	637.174	739.953	756.905	726.672	743.602
263876	ENSMUSG00000047030	Spata2	spermatogenesis associated 2	0.125195	0.0241215	0.314187	0.194145	0.0165913	0.384595	-0.0883177	0.268817	0.427765	-0.00331799	0.964407	0.978047	1009.52	987.11	952.572	1096.56	1127.71	1072.86	1106.33	1167.82	1010.28	890.125	972.675	935.45	1196.81	1191.25	1063.79	1010.22
70510	ENSMUSG00000040746	Rnf167	ring finger protein 167	-0.12151	0.0241982	0.314577	-0.0613373	0.398183	0.874553	-0.475756	6.06e-11	1.04e-09	-0.390141	2.81e-09	2.57e-08	1572.89	1792.91	1684.81	1785.91	1485.17	1642.54	1557.2	1535.29	1221	1255.03	1266.76	1164.09	1172.41	1250.86	1091.61	1220.59
15273	ENSMUSG00000015501	Hivep2	human immunodeficiency virus type I enhancer binding protein 2	0.113112	0.0245407	0.316104	0.229763	0.0153752	0.384595	0.674868	1.81e-10	2.92e-09	0.840363	3.44e-36	1.98e-34	2415.22	2116.99	2337.27	2410.3	2587.48	2582.43	2601.02	2365.22	3205.26	3414.54	4376.49	4052.84	5019.57	4678.76	4327.93	4232.12
236790	ENSMUSG00000035967	Ints6l	integrator complex subunit 6 like	-0.14802	0.0245044	0.316104	-0.155402	0.0968057	0.646909	-0.28229	0.00253118	0.0099877	-0.261584	0.00551311	0.0159298	549.739	509.759	517.599	504.165	435.48	507.292	426.242	463.364	420.445	385.242	436.778	465.404	364.119	370.468	414.171	375.738
67956	ENSMUSG00000049327	Kmt5a	lysine methyltransferase 5A	0.0934002	0.0245518	0.316104	0.192325	0.0289344	0.458013	-0.195967	0.0521711	0.123114	-0.0690515	0.147882	0.25541	4992.18	4589.58	5056.32	4980.57	5355.5	5094.26	5167.94	5432.21	4434.33	3420.52	4517	4731.8	5198.22	5021.55	5064.23	4776.6
60441	ENSMUSG00000020775	Mrpl38	mitochondrial ribosomal protein L38	0.107626	0.0244911	0.316104	0.155497	0.0306034	0.463803	-0.421358	6.94e-08	7.64e-07	-0.360403	1.99e-10	2.08e-09	2032.67	1862.11	1950.73	2000.18	2122.96	2250.8	2153.94	1996.86	1603.14	1328.01	1508.57	1403.18	1623.41	1680.95	1682.37	1643.57
50918	ENSMUSG00000068566	Myadm	myeloid-associated differentiation marker	0.106068	0.0245468	0.316104	-0.0715211	0.565573	0.925473	0.00593008	0.964093	0.979672	-0.185542	0.0895976	0.171683	1699.19	1867.36	1758.89	1670.53	1889.8	1875.67	1912.4	1917.99	1269.4	2057.82	1739.49	1980	2104.67	1332.83	1518.63	1697.57
17719	ENSMUSG00000064363	ND4	NADH dehydrogenase subunit 4	-0.0771645	0.0245095	0.316104	0.0715159	0.499397	0.909522	-0.412506	0.00106571	0.00476786	-0.24709	1.23e-08	1.04e-07	619416	598930	614871	599569	561898	608265	559454	573343	554050	329092	465593	461512	487833	466877	494774	489854
19324	ENSMUSG00000020149	Rab1a	RAB1A, member RAS oncogene family	-0.0937134	0.0243874	0.316104	-0.0123103	0.840752	0.976695	0.0732523	0.237549	0.392179	0.176136	0.000570499	0.00211172	4588.73	4572.94	4430.46	4669.34	4221.43	4075.57	4252	4505.48	5123.99	4491.3	4975.56	4673.77	4854.6	4719.21	5048.18	4661.86
270066	ENSMUSG00000019731	Slc35e1	solute carrier family 35, member E1	0.0851112	0.0245607	0.316104	0.0531735	0.498657	0.909522	0.0768084	0.375808	0.541022	0.061691	0.172896	0.289928	4658.7	4389.88	4391.52	4289.28	4805.7	4761.81	4760.65	4565.53	5324.63	4163.49	4912.39	4358.08	5056.67	5021.55	4927.24	4718.11
238722	ENSMUSG00000069184	Zfp72	zinc finger protein 72	0.18655	0.0243794	0.316104	0.00629929	0.963696	0.996721	0.500041	0.0265039	0.071663	0.208779	0.160589	0.272974	88.14	63.9388	68.38	68.8379	97.0757	93.5781	91.8788	96.7957	112.925	65.8022	102.387	153.2	116.167	114.973	105.951	104.622
216846	ENSMUSG00000032782	Cntrob	centrobin, centrosomal BRCA2 interacting protein	0.184298	0.0245998	0.316256	-0.00509526	0.969117	0.99751	-0.0445254	0.770279	0.859522	-0.336158	0.0375081	0.0840925	111.765	122.622	118.715	128.95	176.006	142.009	151.553	133.542	103.851	122.033	132.885	109.097	134.714	136.264	103.81	94.4971
70556	ENSMUSG00000028982	Slc25a33	solute carrier family 25, member 33	-0.138742	0.0246926	0.317097	-0.213258	0.0190058	0.40362	0.462715	3.12e-06	2.57e-05	0.407573	3.34e-07	2.28e-06	746.918	702.451	724.638	732.009	601.507	708.402	605.263	674.881	1181.68	880.553	1006.44	974.911	809.262	884.653	890.414	869.598
16419	ENSMUSG00000022817	Itgb5	integrin beta 5	-0.112481	0.0247666	0.317346	0.106423	0.112783	0.677945	-0.178687	0.015176	0.0452163	0.0727601	0.223178	0.353306	4888.59	4512.5	4661.24	4957.3	4363.87	4798.75	4170.54	4122.78	3899.96	4053.42	4657.51	4204.88	4695.48	4673.44	4406.05	4596.61
67288	ENSMUSG00000021716	Srek1ip1	splicing regulatory glutamine/lysine-rich protein 1interacting protein 1	-0.148946	0.0247547	0.317346	0.10879	0.22395	0.785169	0.18835	0.0603534	0.137785	0.509472	1.2e-09	1.14e-08	466.142	416.916	420.727	434.358	360.178	402.222	383.617	382.701	493.04	436.688	543.521	517.631	548.619	564.219	510.49	566.983
235587	ENSMUSG00000023249	Parp3	poly (ADP-ribose) polymerase family, member 3	0.109478	0.024796	0.317373	-0.0613716	0.437112	0.88927	-0.0744149	0.33988	0.504809	-0.245416	0.000115378	0.000503228	4605.09	4447.69	4326.94	4641.23	4737.66	4964.56	5346.96	4573.6	4874.94	4253.22	3973.48	4040.08	3835.45	4148.61	4351.47	4195
382051	ENSMUSG00000048371	Pdp2	pyruvate dehyrogenase phosphatase catalytic subunit 2	-0.186111	0.0248276	0.317426	-0.185084	0.180397	0.755136	0.391603	0.0381403	0.0959456	0.452146	0.0185813	0.0461137	185.367	170.795	204.19	143.493	166.027	154.322	113.664	108.447	332.726	173.479	228.736	215.873	136.667	185.234	181.936	264.367
213084	ENSMUSG00000020389	Cdkl3	cyclin-dependent kinase-like 3	0.185345	0.0250056	0.31865	0.0188336	0.888498	0.984095	0.708749	0.000149888	0.00083337	0.395036	0.0215915	0.0524365	78.1447	131.381	118.715	88.2289	140.624	146.934	144.922	119.202	191.57	202.192	143.777	181.055	169.857	217.171	226.884	127.121
277010	ENSMUSG00000044345	Marveld1	MARVEL (membrane-associating) domain containing 1	0.143431	0.0249955	0.31865	-0.147288	0.106845	0.667946	-0.335268	0.000259982	0.00136073	-0.657729	4.98e-14	7.51e-13	594.263	675.299	656.258	622.45	711.284	656.688	783.337	732.241	456.742	498.901	536.986	523.434	472.476	442.859	415.241	481.485
66147	ENSMUSG00000028923	Necap2	NECAP endocytosis associated 2	-0.157668	0.0249823	0.31865	-0.163494	0.124984	0.701546	-0.356696	0.00221885	0.0088931	-0.3377	0.000703018	0.00255158	411.623	449.323	486.258	445.023	418.242	407.147	384.565	345.059	286.346	368.492	383.406	353.986	300.667	292.755	303.939	327.365
18763	ENSMUSG00000032855	Pkd1	polycystin 1, transient receptor poteintial channel interacting	0.122717	0.0251619	0.32029	0.0107652	0.895478	0.98564	0.576906	3.01e-10	4.71e-09	0.471821	1.87e-13	2.67e-12	1432.05	1365.49	1467.32	1276.9	1653.92	1534.19	1480.48	1445.66	1838.06	2039.87	2362.52	2116.95	2039.26	2056.74	2159.68	2254.43
11957	ENSMUSG00000022890	Atp5j	ATP synthase, H+ transporting, mitochondrial F0 complex, subunit F	-0.0792001	0.0251941	0.320348	0.0428872	0.637262	0.947224	-0.270051	0.00696162	0.023646	-0.12967	0.0126682	0.0330936	15149.2	15130.7	15324.7	14583	14125.9	14902.7	14161.6	13691.2	14004.8	9896.66	12873.5	13012.7	12264.9	12699.2	13874.2	13137.3
63913	ENSMUSG00000026483	Niban1	niban apoptosis regulator 1	0.16305	0.0252236	0.320372	-0.19546	0.0767039	0.605425	0.391163	0.000128502	0.000726073	-0.0441615	0.717205	0.813533	349.834	417.792	372.291	335.464	478.121	438.339	404.456	401.523	467.833	512.061	503.22	472.368	393.405	328.95	469.822	478.11
27410	ENSMUSG00000024130	Abca3	ATP-binding cassette, sub-family A (ABC1), member 3	0.154495	0.025394	0.32122	0.000112787	0.998834	0.999768	0.192477	0.0285703	0.0760918	0.0130253	0.883342	0.928467	589.72	581.58	676.203	565.247	794.751	687.881	629.89	659.645	699.733	677.165	722.154	670.832	653.072	695.16	717.04	734.602
11606	ENSMUSG00000031980	Agt	angiotensinogen (serpin peptidase inhibitor, clade A, member 8)	-0.159559	0.0253733	0.32122	0.0231321	0.826905	0.9755	-0.178251	0.0863003	0.18153	0.0691984	0.548595	0.6825	558.826	584.208	529.945	538.099	535.277	457.219	403.509	516.244	474.891	416.349	514.112	546.647	552.524	516.313	416.311	524.234
71519	ENSMUSG00000027983	Cyp2u1	cytochrome P450, family 2, subfamily u, polypeptide 1	0.185085	0.0254641	0.32122	0.242039	0.0639049	0.587598	0.500297	0.00942663	0.0305811	0.552226	3.59e-05	0.00017307	117.217	88.4633	93.0728	92.1071	108.87	126.412	139.239	125.476	189.553	110.069	120.904	154.361	203.048	172.459	187.287	182.244
223989	ENSMUSG00000060657	Marf1	meiosis regulator and mRNA stability 1	0.113457	0.0254191	0.32122	0.0671051	0.336022	0.848231	0.590614	3.1e-22	1.71e-20	0.550702	4.07e-15	6.86e-14	1402.06	1305.93	1375.2	1366.09	1594.95	1432.4	1514.58	1415.19	2090.13	1996.8	2151.21	2015.98	2130.05	2360.14	2268.84	2004.69
17434	ENSMUSG00000015536	Mocs2	molybdenum cofactor synthesis 2	0.105185	0.0255026	0.32122	0.0940585	0.236311	0.795935	-0.228524	0.000376934	0.001895	-0.224409	0.00185494	0.00607655	1510.19	1491.61	1488.22	1459.17	1667.53	1518.59	1607.4	1660.76	1311.75	1282.55	1307.07	1179.18	1316.88	1542.55	1370.94	1283.59
103711	ENSMUSG00000018659	Pnpo	pyridoxine 5'-phosphate oxidase	-0.132493	0.0254179	0.32122	0.069583	0.580254	0.929491	-0.348911	0.0109361	0.0345447	-0.095203	0.417355	0.562745	632.427	674.423	660.057	649.597	628.724	575.423	579.689	568.226	561.602	370.885	487.971	612.801	688.215	506.732	553.298	446.611
100043257	NA	Rbm3-ps	RNA binding motif (RNP1, RRM) protein 3	-0.146012	0.0255055	0.32122	0.0358112	0.787896	0.970781	0.294924	0.0367592	0.0931594	0.535583	0.000325741	0.00127552	667.865	621.87	674.303	643.78	609.672	528.634	530.434	634.549	601.932	1012.16	735.224	895.99	783.881	1213.6	730.953	680.604
19878	ENSMUSG00000020580	Rock2	Rho-associated coiled-coil containing protein kinase 2	0.110018	0.0255393	0.32122	0.0925309	0.273346	0.819564	0.92365	1.23e-38	1.78e-36	0.918122	5.41e-30	2.33e-28	3172.13	3075.19	2948.89	2843.69	3307.83	3073.3	3520.76	3218.46	5668.45	5313.23	5851.3	6245.23	7365.36	5834.87	5919.33	5913.94
13521	ENSMUSG00000034320	Slc26a2	solute carrier family 26 (sulfate transporter), member 2	0.181669	0.025529	0.32122	0.140196	0.27548	0.82165	2.12637	9.63e-40	1.48e-37	1.8913	3.21e-27	1.18e-25	41.7983	49.9248	54.1342	57.2033	67.1365	77.1609	63.4626	69.908	221.818	229.71	264.681	272.743	338.738	351.306	248.289	209.244
19989	ENSMUSG00000043716	Rpl7	ribosomal protein L7	-0.0842577	0.0255688	0.321243	-0.0882814	0.267446	0.818249	-0.280487	7.38e-05	0.0004425	-0.27219	1.83e-06	1.11e-05	6672.29	6851.09	6963.37	7051.52	6321.72	6705.61	6582.12	6309.64	5521.24	6384.01	5342.63	5430.49	5326.1	5858.3	5188.38	5061.22
67246	ENSMUSG00000032712	Resf1	retroelement silencing factor 1	-0.163614	0.0256067	0.321371	-0.0333772	0.783427	0.970781	0.449978	0.000545861	0.00264393	0.642353	3.19e-07	2.19e-06	426.161	539.538	565.085	535.191	479.935	418.639	422.453	451.713	696.709	875.768	612.142	685.92	869.786	764.357	614.3	564.733
65112	ENSMUSG00000038400	Pmepa1	prostate transmembrane protein, androgen induced 1	0.1672	0.0256712	0.321833	0.0937984	0.469203	0.900297	0.356647	0.0243455	0.0667132	0.291385	0.0241412	0.0577654	640.605	542.166	558.437	666.08	724.893	687.881	831.645	590.633	558.577	1042.07	792.953	752.074	1102.12	745.195	757.708	892.098
17724	NA	mt-Rnr1	s-rRNA	0.134883	0.0257405	0.322353	-0.0675702	0.624865	0.94273	1.0476	2.05e-05	0.000140953	0.906145	4.8e-08	3.74e-07	55037.5	52222.2	56330.9	47415.8	55806.8	58820.4	67992.2	53382.8	203590	85460.3	119186	103652	141136	80882.4	126687	114187
11909	ENSMUSG00000027104	Atf2	activating transcription factor 2	-0.132152	0.0258727	0.32356	0.0455488	0.522077	0.916803	0.421175	2.07e-08	2.46e-07	0.640273	3.21e-19	7.38e-18	888.669	863.612	915.533	848.355	836.484	758.475	721.769	843.377	1275.45	1180.85	1186.16	1094.45	1272.95	1228.51	1199.7	1250.96
19122	ENSMUSG00000079037	Prnp	prion protein	-0.0994839	0.0258926	0.32356	0.0125681	0.86159	0.98032	-0.221174	0.00611765	0.0211934	-0.0875937	0.0788453	0.155037	4772.28	5181.67	4814.14	4802.17	4571.63	4760.99	4576.89	4274.25	3990.7	3826.1	4762.08	4207.21	4395.79	4272.09	4158.83	4282.74
16328	ENSMUSG00000038241	Cep250	centrosomal protein 250	0.175242	0.0259813	0.323718	-0.016965	0.850325	0.978058	0.417378	2.93e-05	0.000194627	0.152135	0.214674	0.343315	470.686	437.061	480.56	395.576	655.034	572.961	491.599	428.41	603.949	543.167	640.462	617.444	537.881	605.737	660.319	593.982
20341	ENSMUSG00000068874	Selenbp1	selenium binding protein 1	-0.156119	0.0259889	0.323718	-0.195979	0.0859319	0.625984	-0.299302	0.00621472	0.0214628	-0.326409	0.00699525	0.0196342	859.592	874.998	858.549	825.086	761.183	873.395	616.63	718.797	800.56	696.307	713.44	554.771	470.524	598.285	654.968	628.856
210789	ENSMUSG00000033083	Tbc1d4	TBC1 domain family, member 4	-0.149266	0.0259527	0.323718	-0.125206	0.295463	0.832218	0.983794	7.78e-17	2.66e-15	1.02048	1.03e-16	1.97e-15	1090.39	1101.85	1042.8	859.02	960.778	925.93	816.49	895.36	2360.34	2281.54	1954.06	1724.66	1555.07	1505.29	2166.1	2272.43
328561	ENSMUSG00000050014	Apol10b	apolipoprotein L 10B	-0.184002	0.0262713	0.323973	-0.261868	0.0543458	0.560008	-0.167476	0.51334	0.66751	-0.471977	0.0102821	0.0274982	191.727	180.43	229.833	214.27	179.635	196.186	143.975	120.995	110.909	333.797	103.476	161.325	97.6191	88.3588	127.355	136.121
13134	ENSMUSG00000055639	Dach1	dachshund family transcription factor 1	-0.181641	0.0261038	0.323973	0.00495538	0.969604	0.99751	0.557745	0.000679971	0.00321149	0.878587	5.28e-09	4.69e-08	184.458	157.657	177.598	162.884	164.212	119.025	128.82	139.816	305.503	200.996	311.517	217.034	219.643	237.398	322.133	272.242
234663	ENSMUSG00000035770	Dync1li2	dynein, cytoplasmic 1 light intermediate chain 2	-0.0965314	0.0261858	0.323973	-0.0488294	0.451165	0.892749	0.202785	0.000658677	0.00312596	0.270962	7.86e-06	4.24e-05	4065.34	3657.65	3877.72	3666.83	3644.42	3496.87	3648.63	3429.08	4490.8	4249.63	4524.62	4368.53	4634.95	4230.58	4395.35	3921.63
71375	ENSMUSG00000033713	Foxn3	forkhead box N3	0.12553	0.0261803	0.323973	0.196799	0.0120203	0.355706	3.58299	2.29e-174	4.77e-171	2.18654	8.5e-14	1.25e-12	201.722	145.395	225.084	163.854	649.591	348.045	266.164	171.185	2607.36	2188.22	2655.52	2376.93	2903.19	3126.62	2649.84	2843.91
14991	ENSMUSG00000016206	H2-M3	histocompatibility 2, M region locus 3	-0.183468	0.02607	0.323973	-0.254859	0.0549954	0.561018	-0.0998387	0.694176	0.806802	-0.375908	0.101325	0.189156	88.14	122.622	84.5253	96.9548	79.838	76.34	76.7235	62.7379	53.4379	156.729	69.7102	82.4032	36.1191	38.3243	73.8445	70.8728
239017	ENSMUSG00000021913	Ogdhl	oxoglutarate dehydrogenase-like	-0.180316	0.0262858	0.323973	-0.182051	0.104454	0.662482	1.0328	6.32e-15	1.77e-13	1.12207	1.78e-18	3.86e-17	152.655	165.54	156.704	143.493	124.293	126.412	140.186	112.928	389.189	294.315	298.447	328.452	292.857	283.174	311.431	242.993
19328	ENSMUSG00000023460	Rab12	RAB12, member RAS oncogene family	-0.093193	0.0261028	0.323973	-0.0416615	0.513098	0.914744	0.124562	0.074208	0.162079	0.198209	1.58e-06	9.68e-06	10220.6	8925.15	9342.42	9439.52	8989.94	8723.28	8640.39	9067.42	11158.4	10675.5	9710.41	9947.57	10328.1	10329.5	9791.35	10215.8
269254	ENSMUSG00000043535	Setx	senataxin	0.11646	0.0262884	0.323973	0.181186	0.00847197	0.324692	0.609866	9.74e-14	2.41e-12	0.692931	2.64e-34	1.39e-32	1623.77	1501.25	1584.14	1458.2	1773.67	1692.61	1550.57	1744.11	2499.48	2088.92	2532.44	2378.09	2715.76	2752.96	2755.79	2748.29
83701	ENSMUSG00000037364	Srrt	serrate RNA effector molecule homolog (Arabidopsis)	-0.110076	0.0262115	0.323973	-0.0969394	0.203268	0.767452	-0.244734	0.00148484	0.00631586	-0.213756	0.000254235	0.00101973	1870.93	1974.22	1932.69	2075.8	1722.87	1890.44	1844.21	1766.52	1815.88	1703.68	1578.28	1528.52	1543.36	1503.16	1533.61	1644.7
544752	ENSMUSG00000056579	Tug1	taurine upregulated gene 1	0.133037	0.0262107	0.323973	-0.00276852	0.968277	0.997353	0.181656	0.00797427	0.0265719	0.0391094	0.611796	0.733762	1025.88	953.827	954.471	985.061	985.273	1153.31	1190.63	1045.93	1162.53	1070.78	1090.31	1137.4	1160.69	1059.24	1104.46	1173.34
17136	ENSMUSG00000036634	Mag	myelin-associated glycoprotein	-0.178769	0.0264588	0.324351	-0.244786	0.0715388	0.597953	-0.651858	0.00437581	0.0159365	-0.771185	0.00147711	0.00495539	77.2361	70.9458	75.9778	79.503	72.58	41.043	57.7794	48.3978	25.2065	51.4454	58.8179	44.1031	33.1905	23.4204	24.6148	34.8739
382793	ENSMUSG00000021704	Mtx3	metaxin 3	-0.141969	0.0264339	0.324351	0.0198644	0.85453	0.97878	0.330804	0.0050351	0.0179536	0.546532	1.21e-09	1.15e-08	626.975	660.409	556.538	574.942	531.648	550.797	520.015	545.82	635.205	845.858	721.064	876.259	703.834	910.202	753.427	795.351
13476	ENSMUSG00000005873	Reep5	receptor accessory protein 5	-0.0881258	0.0264461	0.324351	0.0284029	0.708113	0.959904	0.0352528	0.646798	0.772112	0.175446	0.00136048	0.00461347	6423.31	6152.14	6638.56	6038.35	5926.16	5998.85	5694.59	6065.86	6049.57	6111.23	6480.87	7307.19	6585.38	7293.33	6428.75	6467.43
67045	ENSMUSG00000116564	Riok2	RIO kinase 2	-0.144798	0.0264159	0.324351	-0.0549344	0.489435	0.90729	0.173045	0.0448436	0.108994	0.306261	0.000130066	0.000559213	728.745	808.432	655.309	772.73	672.272	626.316	692.406	633.653	834.841	855.429	838.7	830.996	752.643	854.845	878.642	769.476
20354	ENSMUSG00000021451	Sema4d	sema domain, immunoglobulin domain (Ig), transmembrane domain (TM) and short cytoplasmic domain, (semaphorin) 4D	-0.0989951	0.0263829	0.324351	0.0301785	0.726101	0.961374	-0.159376	0.0629426	0.142181	-0.00494988	0.940288	0.963664	2839.56	3013.88	3111.29	3149.09	2801.59	2871.37	2739.31	2844.72	2433.94	2524.41	2894.06	2999.01	3061.33	2939.26	2546.03	2670.67
244091	ENSMUSG00000038663	Fsd2	fibronectin type III and SPRY domain containing 2	0.123301	0.0265466	0.325084	0.225432	0.014298	0.380206	0.493322	1.85e-06	1.59e-05	0.629102	3.55e-17	7.06e-16	10340.5	9738.84	10605.6	9776.92	12648.9	11425.6	10461.9	10147.4	14835.6	11385	15252.4	16147.5	18534.9	17836.8	17021.7	16120.8
213575	ENSMUSG00000024253	Dync2li1	dynein cytoplasmic 2 light intermediate chain 1	-0.183358	0.0268241	0.326416	-0.177582	0.201073	0.767158	-0.321575	0.0968493	0.198514	-0.246894	0.196939	0.321162	129.03	97.222	123.464	99.8635	97.0757	91.1155	67.2515	87.8331	82.6774	117.248	84.9593	67.3153	78.0953	83.036	53.5105	69.7479
668829	NA	Gm9385	predicted pseudogene 9385	-0.0838342	0.0267125	0.326416	-0.0249632	0.736538	0.963772	0.494404	3.5e-17	1.25e-15	0.572421	9.14e-21	2.33e-19	4113.5	4283.9	4363.98	4202.02	4071.74	4062.44	3941.31	3895.13	5911.44	6485.71	5802.28	5829.74	5965.5	6453.39	6048.82	5364.96
53415	ENSMUSG00000039745	Htatip2	HIV-1 Tat interactive protein 2	-0.175437	0.0267715	0.326416	-0.207588	0.0797124	0.610877	0.0443358	0.692046	0.805225	0.0576776	0.697343	0.799503	241.703	296.045	289.665	298.621	244.05	232.303	265.217	193.591	284.33	299.101	295.179	286.67	302.619	205.461	205.48	260.992
17388	ENSMUSG00000031790	Mmp15	matrix metallopeptidase 15	0.120368	0.0268004	0.326416	0.102961	0.345589	0.852276	-0.194067	0.0782209	0.168571	-0.192303	0.0418019	0.0920102	1056.77	1102.73	1112.13	984.091	1242.93	1151.67	1168.85	1123.91	921.551	742.967	1022.78	1024.82	1081.62	818.65	1126.93	1064.22
74143	ENSMUSG00000038084	Opa1	OPA1, mitochondrial dynamin like GTPase	0.103155	0.0267397	0.326416	0.121007	0.244467	0.801997	0.5489	1.3e-05	9.37e-05	0.614787	1.32e-34	6.97e-33	5338.37	4776.14	4995.54	4581.12	5480.7	5429.17	5345.07	5060.26	8705.33	5388.6	7613.66	7622.88	8280.05	7712.77	8531.71	8203.25
230895	ENSMUSG00000020220	Vps13d	vacuolar protein sorting 13D	0.122585	0.0267926	0.326416	0.125984	0.040779	0.508308	0.922362	6.46e-34	7.54e-32	0.93602	3.13e-56	4.41e-54	1869.11	1831.45	1783.58	1569.7	2057.64	1994.69	1901.98	1831.05	3526.9	3172.86	3485.51	3339.07	3850.1	3586.52	3605.54	3936.25
71914	ENSMUSG00000029338	Antxr2	anthrax toxin receptor 2	0.144729	0.0268829	0.326789	-0.0749057	0.573623	0.927002	-0.0451268	0.792872	0.873232	-0.316294	0.00389879	0.0117006	521.571	508.007	479.61	492.531	616.93	583.632	562.639	506.385	297.437	607.773	548.967	487.456	500.786	366.21	449.488	494.985
66714	ENSMUSG00000036934	4921524J17Rik	RIKEN cDNA 4921524J17 gene	0.152859	0.0269292	0.327009	-0.0558377	0.550271	0.92406	0.48408	1.39e-06	1.22e-05	0.247768	0.00543721	0.0157349	346.199	319.694	301.062	317.042	354.735	384.983	377.934	355.814	417.42	491.722	440.045	468.886	448.072	404.534	468.752	434.237
67095	ENSMUSG00000032536	Trak1	trafficking protein, kinesin binding 1	0.101632	0.0269591	0.32703	0.142038	0.15041	0.730844	-0.0635894	0.586996	0.725597	0.00378938	0.941246	0.964145	8896.69	9210.69	9932.2	9348.38	10445.2	10354.3	10298	9329.13	10141.1	6695.08	9743.08	9219.87	10316.4	9862.12	10451.7	9909.82
22601	ENSMUSG00000053110	Yap1	yes-associated protein 1	0.111005	0.0270013	0.3272	0.0718865	0.368531	0.862898	0.2954	0.00079816	0.00370093	0.27008	8.5e-06	4.56e-05	3146.69	2827.32	2813.08	2626.51	3209.85	3101.21	2981.8	3154.82	3739.64	3326	3855.84	3173.1	3889.14	3452.38	4042.18	3652.76
16907	ENSMUSG00000062075	Lmnb2	lamin B2	0.170782	0.0271654	0.328841	-0.101384	0.450425	0.891895	0.10279	0.557513	0.703201	-0.266884	0.0371772	0.0835404	207.174	198.823	172.85	194.879	224.998	212.603	238.695	246.47	180.479	295.512	166.651	197.303	215.738	179.911	206.55	157.495
245857	ENSMUSG00000034616	Ssh3	slingshot protein phosphatase 3	-0.180842	0.0271994	0.328841	-0.203904	0.134698	0.71122	-0.305531	0.0460396	0.111377	-0.301111	0.0975116	0.183445	208.083	209.334	226.984	246.265	192.337	217.528	140.186	166.704	155.272	226.12	148.134	184.537	161.072	114.973	111.302	184.494
381310	ENSMUSG00000053963	Stum	mechanosensory transduction mediator	-0.180063	0.0272217	0.328841	-0.339493	0.0107792	0.347125	0.410433	0.0184116	0.0530207	0.345737	0.0802136	0.15692	129.938	92.8426	114.916	108.589	92.5395	106.712	60.621	68.1155	118.975	181.853	143.777	165.967	92.7381	129.877	95.2486	111.372
72713	ENSMUSG00000033544	Angptl1	angiopoietin-like 1	0.180311	0.0273592	0.330159	0.0511965	0.702235	0.958966	-0.358356	0.036685	0.0930349	-0.56755	0.000189557	0.000786883	187.184	195.32	160.503	180.336	270.36	179.768	235.854	212.413	114.942	167.497	165.562	106.776	138.619	125.619	160.531	167.62
68465	ENSMUSG00000030168	Adipor2	adiponectin receptor 2	0.0826576	0.0275772	0.332099	0.00273825	0.967899	0.997353	-0.0279192	0.688218	0.802554	-0.0963213	0.0425709	0.0933966	7660	7462.45	7537	7548.9	7893.07	7850.71	8523.89	7866.44	8325.22	6920	7290.16	7155.15	7543.03	7459.4	7788.98	7258.28
14314	ENSMUSG00000022816	Fstl1	follistatin-like 1	0.146108	0.0275719	0.332099	-0.182667	0.184953	0.755915	0.116478	0.643966	0.770001	-0.442721	1.55e-05	7.98e-05	1466.58	1922.54	1721.85	1678.29	1906.13	1760.75	2126.47	1926.05	1221	3141.76	1616.4	1544.77	1655.62	1159.31	1300.3	1519.83
17700	ENSMUSG00000026100	Mstn	myostatin	-0.155673	0.0276089	0.332136	-0.130349	0.220093	0.780095	0.584626	4.41e-06	3.51e-05	0.658042	4.46e-12	5.57e-11	1849.12	1703.57	1501.51	1400.03	1199.38	1408.6	1443.54	1555.9	2171.8	2222.92	2381.04	3096.5	2436.57	2294.14	2325.57	1877.57
58909	ENSMUSG00000037709	Fam13a	family with sequence similarity 13, member A	-0.160794	0.0277696	0.333701	-0.0384415	0.744001	0.964367	0.254261	0.104354	0.210231	0.44544	1.73e-07	1.24e-06	562.46	734.858	699.946	646.689	568.846	644.375	552.22	509.97	1003.22	553.935	834.343	805.462	795.596	744.13	779.112	798.725
17886	ENSMUSG00000022443	Myh9	myosin, heavy polypeptide 9, non-muscle	0.150689	0.0277964	0.333701	-0.173553	0.0394561	0.502896	0.612946	1.17e-14	3.16e-13	0.24784	0.0121001	0.0317573	3067.63	3196.94	3361.07	2798.12	4238.67	3652.01	3243.23	3083.12	4661.19	5235.46	4466.9	4815.36	4501.22	3701.49	4134.22	4617.98
15511	ENSMUSG00000090877	Hspa1b	heat shock protein 1B	0.172224	0.0278429	0.333913	-0.0194136	0.889138	0.984095	0.597322	0.007732	0.0258679	0.141239	0.509024	0.646892	76.3274	169.044	95.922	72.7161	171.47	130.517	156.289	136.231	163.338	178.264	177.543	154.361	275.286	133.07	127.355	127.121
24128	ENSMUSG00000027433	Xrn2	5'-3' exoribonuclease 2	-0.137414	0.0279842	0.334916	-0.170901	0.0733992	0.602628	0.11422	0.229574	0.382341	0.100734	0.243696	0.377142	767.817	718.217	778.773	685.471	655.942	595.945	690.511	691.91	805.601	894.91	700.369	807.783	669.667	786.713	711.689	659.23
100504626	ENSMUSG00000086915	Gm16364	predicted gene 16364	-0.176492	0.0280723	0.335624	0.130783	0.337918	0.848231	-0.356066	0.0863765	0.181621	0.270658	0.162188	0.27519	107.222	73.5734	113.017	74.6552	76.209	51.7142	77.6707	60.9454	77.6361	53.8382	77.3347	69.6365	90.7858	68.1321	75.9849	92.2472
68943	ENSMUSG00000028756	Pink1	PTEN induced putative kinase 1	-0.100953	0.0281085	0.335711	0.0833827	0.278148	0.823535	-0.241114	3.19e-05	0.000209121	-0.0250448	0.733786	0.825546	44001.8	41477	43769.9	40982.8	40366.3	39906.9	35784.4	41820.2	33577.1	37276.4	37458.3	35872.1	36565.2	43358.6	35139.3	40085.9
100705	ENSMUSG00000042010	Acacb	acetyl-Coenzyme A carboxylase beta	0.145153	0.0285727	0.339708	-0.0349463	0.689555	0.957111	0.736112	1.02e-15	3.11e-14	0.535057	1.25e-08	1.06e-07	15260	14822.4	15307.6	13785	19728.1	18060.6	15098.4	14296.2	29154.9	22909.9	25551	22261.6	22771.6	23296.9	26246.9	25824.7
11717	ENSMUSG00000005686	Ampd3	adenosine monophosphate deaminase 3	-0.165979	0.0285835	0.339708	-0.125529	0.328593	0.845887	0.023433	0.907325	0.945328	0.403956	0.00207037	0.00670631	518.845	651.65	514.75	1021.9	466.326	482.666	388.353	501.903	887.27	734.592	620.856	521.113	451.976	645.126	712.759	655.855
67693	ENSMUSG00000027245	Hypk	huntingtin interacting protein K	-0.118321	0.0285894	0.339708	0.0099223	0.875302	0.981732	-0.0278908	0.704504	0.813201	0.132047	0.0161339	0.0408003	1278.48	1384.76	1476.82	1279.8	1248.38	1205.84	1248.41	1241.31	1295.62	1373.47	1333.21	1326.58	1312.98	1355.19	1377.36	1376.96
218035	ENSMUSG00000041236	Vps41	VPS41 HOPS complex subunit	-0.0987672	0.0285616	0.339708	-0.0171603	0.822494	0.9755	0.0769929	0.340586	0.505433	0.181184	0.00186638	0.00611043	2363.42	2239.61	2348.66	2356	2164.7	2094.84	2091.43	2298	2662.82	2127.21	2520.46	2535.93	2487.33	2580.5	2433.66	2314.05
268721	ENSMUSG00000021819	Zswim8	zinc finger SWIM-type containing 8	0.0965803	0.0285774	0.339708	-0.088237	0.150521	0.730891	0.11467	0.0559539	0.130037	-0.0651373	0.224815	0.355262	2068.11	2048.67	2157.77	2011.81	2311.67	2290.2	2170.99	2145.64	2119.37	2271.97	2309.15	2301.49	2090.02	2227.07	2101.89	2105.94
67603	ENSMUSG00000019960	Dusp6	dual specificity phosphatase 6	0.17581	0.0286734	0.340357	-0.287523	0.0206125	0.409506	-0.125286	0.474362	0.63295	-0.776079	3.12e-14	4.8e-13	576.09	384.509	384.638	377.154	549.793	531.918	558.85	455.298	298.445	498.901	353.997	421.301	273.333	292.755	326.414	316.115
29875	ENSMUSG00000030536	Iqgap1	IQ motif containing GTPase activating protein 1	0.125907	0.0287541	0.34064	-0.231806	0.0346618	0.484092	0.623557	4.85e-08	5.47e-07	0.225779	0.00977408	0.0263453	1018.61	1117.62	1074.14	1081.05	1291.92	1215.69	1083.6	1164.24	1508.36	2124.81	1529.27	1566.82	1453.55	1192.31	1394.48	1538.95
72055	ENSMUSG00000061306	Slc38a10	solute carrier family 38, member 10	0.110172	0.0287559	0.34064	0.0405639	0.605002	0.937657	-0.256798	0.00222135	0.00889845	-0.321735	2.64e-07	1.85e-06	2221.67	2312.31	2425.59	2383.15	2402.4	2541.38	2760.15	2481.73	1946.95	1720.43	2190.42	1953.3	2028.52	1901.31	2102.96	2101.44
381110	ENSMUSG00000036368	Rmdn2	regulator of microtubule dynamics 2	-0.142181	0.0288847	0.341553	0.106739	0.327678	0.845645	0.0258823	0.813218	0.88507	0.340385	0.000938187	0.00330225	429.796	409.909	430.224	408.18	366.529	387.446	359.937	372.843	481.949	357.725	421.529	450.316	493.953	433.278	549.017	417.362
20350	ENSMUSG00000034684	Sema3f	sema domain, immunoglobulin domain (Ig), short basic domain, secreted, (semaphorin) 3F	0.15717	0.0288918	0.341553	-0.114632	0.337011	0.848231	0.115606	0.337918	0.502788	-0.21574	0.0760217	0.150687	298.949	268.893	289.665	298.621	371.972	324.24	326.785	315.482	346.842	343.368	260.324	308.722	326.048	232.075	271.833	316.115
100503871	NA	4833432E10Rik	RIKEN cDNA 4833432E10 gene	0.180463	0.0290254	0.342087	0.305668	0.0285805	0.456561	-0.225862	0.300341	0.462696	0.0373845	0.837075	0.898661	130.847	116.491	146.257	147.371	212.296	144.471	158.183	167.6	74.6114	94.5159	110.011	174.091	196.214	226.752	120.934	157.495
15184	ENSMUSG00000008855	Hdac5	histone deacetylase 5	-0.107875	0.0290063	0.342087	0.00524028	0.954066	0.994871	-0.0905117	0.291535	0.452653	0.0476925	0.549865	0.683471	3389.3	3451.82	3550.06	3498.13	3335.96	3395.9	2885.18	3179.92	3101.41	2934.78	3791.58	3231.13	2886.6	3637.61	3245.95	3469.39
56531	ENSMUSG00000021244	Ylpm1	YLP motif containing 1	0.134872	0.0290246	0.342087	0.00397267	0.957016	0.994977	0.562319	1.01e-14	2.76e-13	0.42261	5.97e-08	4.6e-07	674.225	661.285	710.393	674.806	856.444	736.312	729.347	725.071	1013.3	1068.39	1007.53	958.662	1065.02	968.753	1062.72	1004.59
66300	ENSMUSG00000091811	Inafm1	InaF motif containing 1	-0.130729	0.0291698	0.342982	-0.0396598	0.708054	0.959904	-0.0575246	0.600673	0.736512	0.0630726	0.457531	0.600322	622.432	564.939	579.331	571.064	509.874	526.171	534.223	532.376	530.346	646.058	602.339	471.207	498.834	601.479	574.702	524.234
20181	ENSMUSG00000015846	Rxra	retinoid X receptor alpha	0.0773045	0.02919	0.342982	0.174462	0.0047092	0.255132	-0.0846942	0.148449	0.275469	0.0333531	0.495684	0.635376	8914.86	8493.35	9198.06	8998.38	9481.67	9594.22	9170.83	9458.19	8088.27	8282.71	9020.93	8246.12	9768.74	9995.19	8944.81	9889.57
50995	ENSMUSG00000052997	Uba2	ubiquitin-like modifier activating enzyme 2	-0.108015	0.0291506	0.342982	0.0339591	0.670494	0.954599	0.0377179	0.663264	0.784078	0.211262	1.89e-05	9.6e-05	1885.47	2123.12	1996.32	2134.95	1893.43	1870.74	1883.99	1853.46	1926.79	2237.28	1920.3	2299.17	2198.38	2173.84	2233.53	2085.69
76884	ENSMUSG00000020340	Cyfip2	cytoplasmic FMR1 interacting protein 2	0.180109	0.0295105	0.345986	-0.0348087	0.795919	0.970781	1.33916	9.58e-15	2.63e-13	0.93828	3.36e-07	2.3e-06	89.0486	104.229	102.57	127.98	166.027	146.934	102.298	138.92	281.305	230.906	374.692	275.064	191.333	265.076	366.012	307.116
19170	ENSMUSG00000014769	Psmb1	proteasome (prosome, macropain) subunit, beta type 1	-0.0926951	0.029535	0.345986	-0.0292795	0.616087	0.941146	-0.111043	0.0270352	0.0728057	-0.0263028	0.638213	0.754675	3672.8	3647.14	3585.2	3651.32	3171.75	3562.53	3425.09	3438.93	3454.3	3346.34	3462.63	3239.26	3292.69	3447.06	3163.54	3451.39
22003	ENSMUSG00000032366	Tpm1	tropomyosin 1, alpha	-0.0789447	0.0295163	0.345986	0.0769168	0.456858	0.895572	-0.390868	0.000219887	0.00117182	-0.207933	0.00552987	0.0159728	658790	645727	672065	635761	630010	628107	580050	630728	392698	483100	527399	578386	556941	606290	473118	497310
227634	ENSMUSG00000026933	Camsap1	calmodulin regulated spectrin-associated protein 1	0.113519	0.0297774	0.346726	0.122853	0.0710775	0.597109	0.596386	8.21e-15	2.28e-13	0.618931	1.01e-23	3.05e-22	1849.12	1659.78	1721.85	1617.21	2017.72	1862.53	1777.9	1831.95	2641.65	2419.13	2840.69	2538.25	3093.55	2814.71	2783.61	2855.16
208647	ENSMUSG00000038648	Creb3l2	cAMP responsive element binding protein 3-like 2	0.179014	0.029775	0.346726	0.0492913	0.603848	0.937414	0.939731	4.72e-13	1.07e-11	0.702395	1.04e-07	7.73e-07	335.295	248.748	296.313	275.352	474.492	356.253	338.152	276.047	534.379	507.275	679.674	565.216	615	578.058	605.739	602.981
13144	ENSMUSG00000034974	Dapk3	death-associated protein kinase 3	0.130937	0.0296982	0.346726	-0.11279	0.212378	0.775703	0.27728	0.001732	0.00720198	0.0159056	0.845025	0.902985	654.235	731.355	748.382	660.262	757.554	772.43	819.331	767.195	839.882	926.017	860.485	782.25	738.977	877.201	817.64	717.728
17930	ENSMUSG00000031461	Myom2	myomesin 2	0.102629	0.0297701	0.346726	-0.0646675	0.443893	0.890928	0.277028	0.00331824	0.0125846	0.113638	0.046435	0.100468	81037	72329.7	74602.6	67065.6	81015.6	81225.8	80630.7	76411.2	105225	80415.1	86759.7	87485.5	83756.2	89028.4	93461.4	79460.8
56210	ENSMUSG00000026082	Rev1	REV1, DNA directed polymerase	0.123841	0.0296699	0.346726	0.153401	0.0760629	0.605402	0.206504	0.0164932	0.0485064	0.251653	0.00105821	0.00368758	795.986	779.528	798.717	867.746	920.859	845.486	885.635	933.003	1019.35	880.553	868.109	989.999	1130.43	1153.99	1019.91	971.97
70465	ENSMUSG00000000561	Wdr77	WD repeat domain 77	-0.122578	0.0297426	0.346726	-0.118136	0.175646	0.752316	-0.318986	0.000482424	0.00236758	-0.296855	1.84e-05	9.36e-05	1271.21	1348.85	1283.08	1481.47	1201.2	1249.35	1170.74	1265.51	1207.9	1099.5	997.727	1000.44	1077.71	952.785	925.731	1012.47
11431	ENSMUSG00000044573	Acp1	acid phosphatase 1, soluble	-0.119632	0.0299399	0.347921	0.0277871	0.75474	0.96636	-0.146648	0.0823507	0.174942	0.0353629	0.647036	0.761135	1044.96	991.489	965.868	1110.13	914.508	935.781	947.204	946.446	1002.21	963.105	896.429	854.208	954.715	1075.21	951.416	856.099
23938	ENSMUSG00000058444	Map2k5	mitogen-activated protein kinase kinase 5	0.122978	0.0299182	0.347921	0.113292	0.193095	0.762213	-0.122512	0.144512	0.269834	-0.121598	0.121058	0.217639	765.091	733.982	814.862	804.725	829.226	851.232	911.21	853.236	724.94	667.594	692.745	781.089	796.572	842.07	826.202	696.354
60533	ENSMUSG00000016496	Cd274	CD274 antigen	-0.179454	0.0300974	0.347975	-0.20282	NA	NA	0.159825	NA	NA	-0.684694	0.000124575	0.000538863	332.569	275.9	237.431	233.661	256.752	201.111	237.748	161.326	161.322	866.197	142.688	184.537	89.8096	127.748	143.408	151.87
407800	ENSMUSG00000043631	Ecm2	extracellular matrix protein 2, female organ and adipocyte specific	0.138397	0.0301013	0.347975	-0.105597	0.320305	0.843291	-0.419803	3.43e-05	0.000223024	-0.694689	1.53e-11	1.82e-10	980.444	812.811	793.018	786.304	997.975	911.976	966.148	920.455	588.825	604.184	686.209	629.05	577.905	457.762	611.09	671.604
69129	ENSMUSG00000069633	Pex11g	peroxisomal biogenesis factor 11 gamma	-0.176383	0.0299785	0.347975	-0.0266151	0.831221	0.9755	-0.326574	0.023596	0.065029	-0.0678037	0.643017	0.7582	149.02	145.395	163.352	137.676	110.684	122.308	122.189	130.853	131.074	107.676	115.457	114.9	131.786	108.586	109.161	112.497
70661	ENSMUSG00000034135	Sik3	SIK family kinase 3	0.101482	0.030075	0.347975	-0.0317606	0.6097	0.939367	0.240819	3.14e-05	0.000206084	0.113327	0.0491493	0.105242	1794.6	1939.18	1896.6	1856.68	2012.28	2042.3	2116.05	1927.85	2299.84	2228.9	2187.16	2164.53	2130.05	2339.91	2173.6	2122.81
107358	ENSMUSG00000025016	Tm9sf3	transmembrane 9 superfamily member 3	-0.0921482	0.0301245	0.347975	0.046839	0.507124	0.912523	0.207321	0.00722827	0.0244175	0.373471	1.4e-13	2.02e-12	4158.03	3936.18	3959.39	3746.33	3761.46	3563.35	3611.69	3831.5	4964.68	4073.76	4485.41	4797.95	5036.17	4826.73	4635.08	4661.86
50493	ENSMUSG00000020250	Txnrd1	thioredoxin reductase 1	-0.0949686	0.0300504	0.347975	-0.0719506	0.408972	0.879826	-0.0246458	0.79786	0.875841	0.0125027	0.800618	0.873444	4006.28	4256.75	4412.41	4460.89	3987.36	4066.54	3876.9	4046.6	5055.42	3895.49	4092.2	3834.65	4161.5	4069.83	3774.63	4114
224727	ENSMUSG00000024392	Bag6	BCL2-associated athanogene 6	-0.0684601	0.0301979	0.348152	0.011371	0.849992	0.978058	-0.108899	0.0260057	0.0705218	-0.00986126	0.833743	0.896869	9313.76	9106.46	9549.46	9348.38	8779.46	8866.93	8869.61	9045.91	8603.5	8968.25	8831.41	8271.66	8385.48	9380.94	8675.12	8883.85
66573	ENSMUSG00000042156	Dzip1	DAZ interacting protein 1	0.179666	0.0302297	0.348152	0.234948	0.0851657	0.624563	-0.328191	0.0682104	0.151658	-0.298962	0.0935187	0.177626	77.2361	78.8286	79.7767	73.6857	105.241	94.3989	84.3011	116.513	55.4544	57.4274	64.2641	64.9941	87.8572	62.8093	78.1253	91.1222
99377	ENSMUSG00000027547	Sall4	spalt like transcription factor 4	0.17902	0.0302249	0.348152	0.177732	0.0895752	0.633901	0.602842	3.87e-05	0.0002485	0.518984	3.4e-05	0.00016485	169.011	150.65	127.263	183.245	204.131	159.247	231.118	198.969	213.751	242.87	269.038	257.655	274.31	305.53	288.957	282.366
18640	ENSMUSG00000026409	Pfkfb2	6-phosphofructo-2-kinase/fructose-2,6-biphosphatase 2	0.112681	0.0303117	0.34875	-0.106417	0.384988	0.870242	0.732472	3.95e-06	3.17e-05	0.523734	2.01e-20	5.02e-19	867.77	905.654	906.985	841.568	987.088	953.84	948.151	961.683	2166.75	1144.96	1436.68	1326.58	1395.95	1390.32	1413.75	1351.08
19305	ENSMUSG00000005069	Pex5	peroxisomal biogenesis factor 5	-0.104375	0.0304284	0.349746	0.00771237	0.915985	0.987734	-0.451614	8.29e-10	1.22e-08	-0.316198	4.01e-08	3.17e-07	1557.44	1608.98	1459.72	1462.08	1407.14	1420.91	1402.81	1399.06	1131.27	1123.42	1166.56	1022.5	1084.55	1113.53	1194.35	1123.84
107869	ENSMUSG00000028179	Cth	cystathionase (cystathionine gamma-lyase)	-0.173563	0.0306316	0.350696	-0.167761	0.227317	0.789707	0.216098	0.368578	0.533852	0.320599	0.139898	0.244796	121.76	119.995	122.514	86.2898	60.7857	100.966	60.621	103.966	184.512	113.658	173.186	68.4759	84.9286	84.1005	116.653	136.121
13167	ENSMUSG00000026385	Dbi	diazepam binding inhibitor	-0.107501	0.0305937	0.350696	-0.0300703	0.728019	0.961954	-0.240375	0.003372	0.0127537	-0.1417	0.0578965	0.120335	2699.63	2727.47	2685.82	2568.33	2406.93	2712.12	2328.23	2394.8	2567.03	2015.94	2249.24	2202.83	2046.1	2101.45	2437.94	2329.8
269700	ENSMUSG00000042744	Hectd4	HECT domain E3 ubiquitin protein ligase 4	0.125391	0.0306621	0.350696	0.239299	0.00367089	0.225777	0.632091	1.59e-13	3.83e-12	0.768345	1.31e-24	4.17e-23	972.266	916.164	979.164	1003.48	1144.04	1115.55	1064.66	963.475	1366.19	1499.09	1705.72	1491.38	1972.88	1742.69	1907.11	1732.45
16855	ENSMUSG00000053964	Lgals4	lectin, galactose binding, soluble 4	-0.172068	0.0306347	0.350696	-0.109363	0.413065	0.88116	-0.167013	0.18043	0.318851	-0.052314	0.767178	0.848492	238.977	303.928	282.068	255.961	192.337	258.571	233.959	213.309	228.875	269.191	239.629	223.997	164	303.401	227.955	168.745
19712	ENSMUSG00000029249	Rest	RE1-silencing transcription factor	0.168965	0.0305535	0.350696	0.0544689	0.572175	0.925473	2.21007	5.88e-38	8.32e-36	1.84842	2.65e-32	1.26e-30	98.1352	61.3112	104.47	64.9597	163.305	125.592	89.0371	90.5219	414.395	464.205	480.347	376.037	465.643	458.827	439.856	466.861
20917	ENSMUSG00000061838	Suclg2	succinate-Coenzyme A ligase, GDP-forming, beta subunit	-0.115128	0.0307492	0.351346	0.0217723	0.808595	0.973077	-0.0341192	0.713624	0.819026	0.133141	0.0761432	0.150875	1671.93	1716.71	1675.31	1640.48	1614.9	1631.87	1384.81	1499.44	1820.92	1365.1	1650.17	1721.18	1616.57	1565.97	1826.85	1726.82
71745	ENSMUSG00000024231	Cul2	cullin 2	-0.0912012	0.0308575	0.351891	0.00522148	0.952754	0.994871	0.0990137	0.311765	0.47496	0.219162	3.05e-05	0.000149195	2940.42	2882.5	2907.1	2775.82	2635.56	2788.46	2566.92	2769.43	3583.36	2559.11	3049.82	3177.75	3186.29	3032.94	3264.14	3057.66
227154	ENSMUSG00000026027	Stradb	STE20-related kinase adaptor beta	0.0802702	0.0308335	0.351891	0.125725	0.117398	0.688602	-0.142034	0.104387	0.210274	-0.0755143	0.122939	0.220421	4796.81	4687.68	4801.8	4873.92	4970.82	5041.72	5017.34	5312.11	4639.01	3628.69	4706.52	4394.06	5040.07	4860.8	4820.22	4577.48
57320	ENSMUSG00000028964	Park7	Parkinson disease (autosomal recessive, early onset) 7	-0.0817167	0.0309366	0.352174	0.088242	0.264454	0.818249	-0.401902	6.7e-08	7.4e-07	-0.206481	0.000660946	0.00241245	13862.5	14585.9	14652.3	14312.5	13651.4	13796.2	12826.1	13866	9674.27	10450.6	11543.6	11724.5	11866.6	12799.3	10701	11501.6
52055	ENSMUSG00000051343	Rab11fip5	RAB11 family interacting protein 5 (class I)	-0.10056	0.030943	0.352174	-0.0342109	0.726819	0.961571	0.238859	0.0158599	0.0469276	0.325079	2.25e-05	0.000112765	1790.06	1844.59	1813.02	1738.4	1746.46	1709.03	1604.56	1606.09	2131.46	1920.23	2557.49	1924.29	2008.02	1856.6	2344.83	2171.18
209212	ENSMUSG00000041153	Osgin2	oxidative stress induced growth inhibitor family member 2	-0.157246	0.0309867	0.352325	0.0465231	0.67262	0.954599	-0.0785165	0.4894	0.646919	0.200452	0.0702771	0.141152	266.237	256.631	268.772	261.778	234.978	217.528	227.329	230.338	262.148	251.245	215.666	269.261	275.286	277.851	269.693	226.118
53881	ENSMUSG00000089774	Slc5a3	solute carrier family 5 (inositol transporters), member 3	0.177037	0.031028	0.35245	0.0763064	0.543791	0.922784	0.303055	0.0614762	0.1397	0.129752	0.353817	0.499301	135.39	119.995	109.218	103.742	150.603	134.621	159.13	138.023	133.091	131.604	178.632	145.076	165.952	140.522	146.619	186.744
66353	ENSMUSG00000028139	Riiad1	regulatory subunit of type II PKA R-subunit (RIIa) domain containing 1	-0.171099	0.0310706	0.352589	0.0562297	0.657637	0.952047	-0.187465	0.201986	0.347633	0.154747	0.274184	0.412309	212.626	208.458	206.09	191.971	179.635	175.664	141.133	185.525	145.19	161.515	192.792	217.034	190.357	228.881	173.374	170.995
216874	ENSMUSG00000040712	Camta2	calmodulin binding transcription activator 2	0.0832448	0.0311251	0.352862	0.126643	0.0403151	0.504971	-0.161969	0.00206539	0.00837343	-0.101012	0.0688445	0.138956	3098.53	3018.26	3108.44	3145.21	3209.85	3239.11	3394.78	3323.32	2782.8	2646.45	2818.9	2824.92	3257.55	3161.75	2966.62	2882.16
217258	ENSMUSG00000041828	Abca8a	ATP-binding cassette, sub-family A (ABC1), member 8a	0.116201	0.0315968	0.356124	0.0629352	0.577109	0.927902	-0.218201	0.0799294	0.171236	-0.260253	0.00209106	0.0067668	2025.4	2025.02	1852.91	1778.15	2181.03	2072.67	2222.14	1955.63	1239.15	1727.61	1959.51	1653.87	1660.5	1620.27	1664.18	2076.69
54411	ENSMUSG00000019087	Atp6ap1	ATPase, H+ transporting, lysosomal accessory protein 1	-0.0743709	0.0315893	0.356124	-0.0326142	0.560573	0.924832	-0.426175	2.78e-15	8.11e-14	-0.367846	1.12e-17	2.33e-16	4734.12	4868.11	4771.41	4791.51	4448.25	4592.71	4601.52	4537.74	3509.76	3407.36	3581.36	3769.66	3575.79	3418.31	3609.82	3470.52
67445	ENSMUSG00000040794	C1qtnf4	C1q and tumor necrosis factor related protein 4	-0.169453	0.0315465	0.356124	0.150076	0.273386	0.819564	-0.193441	0.234648	0.388581	0.29852	0.0795613	0.155984	296.223	275.9	311.509	291.834	264.917	191.26	265.217	263.499	188.545	343.368	260.324	229.8	257.714	437.536	253.64	281.241
270190	ENSMUSG00000032537	Ephb1	Eph receptor B1	0.174774	0.0315752	0.356124	0.187028	0.171733	0.748751	-0.490232	0.0407394	0.101278	-0.471509	0.0288879	0.067452	54.5196	46.4213	55.0839	57.2033	84.3742	77.1609	58.7266	68.1155	30.2478	47.8562	22.8736	41.7819	44.9048	63.8738	34.2467	56.2483
320398	ENSMUSG00000020105	Lrig3	leucine-rich repeats and immunoglobulin-like domains 3	0.168622	0.0315163	0.356124	-0.17427	0.193174	0.762213	0.0786106	0.611046	0.743473	-0.400088	0.00802039	0.0221375	159.924	143.643	158.604	165.793	193.244	191.26	181.863	182.836	129.057	186.639	160.116	192.661	125.929	185.234	129.495	118.121
75735	ENSMUSG00000033610	Pank1	pantothenate kinase 1	-0.12463	0.0315049	0.356124	-0.24391	0.0449271	0.526768	0.508521	0.000325221	0.0016646	0.360941	0.000178981	0.000747231	813.25	880.253	891.79	852.233	727.614	832.352	770.077	780.639	1709	1089.92	1113.18	1081.69	814.143	1057.11	1056.3	1093.47
69754	ENSMUSG00000001786	Fbxo7	F-box protein 7	-0.145955	0.031701	0.356951	0.0653599	0.520959	0.916513	-0.284766	0.00438244	0.0159501	-0.011712	0.909039	0.944619	466.142	430.054	452.068	480.896	440.016	380.879	373.198	415.863	357.933	363.707	352.908	423.622	434.405	429.019	355.31	376.863
100702	ENSMUSG00000104713	Gbp6	guanylate binding protein 6	-0.177597	0.0317652	0.357328	-0.373901	0.00306207	0.214657	0.92523	1.78e-08	2.15e-07	0.777114	1.6e-07	1.16e-06	292.588	230.355	232.682	265.656	248.586	190.44	145.869	227.649	587.816	642.469	414.993	395.767	402.191	333.208	373.503	326.24
83675	ENSMUSG00000014329	Bicc1	BicC family RNA binding protein 1	0.171852	0.0319373	0.357747	-0.00753896	0.956194	0.994977	0.326596	0.0921558	0.190769	0.0928438	0.508183	0.646285	176.28	147.147	165.252	149.31	215.018	202.753	172.391	181.044	164.347	308.672	184.078	167.128	192.31	236.333	166.953	230.618
23879	ENSMUSG00000018765	Fxr2	fragile X mental retardation, autosomal homolog 2	-0.0725636	0.0319362	0.357747	0.037848	0.586002	0.930758	-0.0634946	0.309141	0.472258	0.0682686	0.185659	0.30658	6197.06	6035.65	6198.84	5983.08	5817.29	5823.18	5620.71	5927.84	6074.78	5988	6051.71	5294.7	5854.22	6490.65	5788.76	6191.81
320795	ENSMUSG00000057672	Pkn1	protein kinase N1	0.118656	0.0318642	0.357747	-0.0823408	0.322694	0.843618	0.0900947	0.25574	0.412781	-0.11799	0.108241	0.198729	980.444	995.869	1026.65	1015.12	1130.43	1179.58	1103.49	1005.6	1078.84	1152.14	1108.83	951.699	957.643	985.786	1073.42	1054.09
19263	ENSMUSG00000020154	Ptprb	protein tyrosine phosphatase, receptor type, B	0.117834	0.0318517	0.357747	-0.0251343	0.778177	0.970781	0.441247	8.66e-06	6.49e-05	0.30032	2.93e-05	0.000144177	2996.76	2679.3	2747.55	2578.03	3355.01	2962.48	2941.07	2833.07	4162.1	3095.1	3962.59	3864.83	3756.38	3350.18	3927.67	3896.88
213541	ENSMUSG00000040025	Ythdf2	YTH N6-methyladenosine RNA binding protein 2	-0.134526	0.0319566	0.357747	-0.0349178	0.67274	0.954599	0.17004	0.0408208	0.101408	0.308558	0.000159292	0.00067409	973.174	1003.75	853.801	920.101	765.719	815.114	893.213	882.812	988.096	1093.51	1035.85	1124.63	967.405	1158.25	1042.38	1003.47
100993	ENSMUSG00000087516	AW549542	expressed sequence AW549542	-0.175803	0.0320308	0.358232	-0.177333	0.204045	0.767452	-0.400455	0.0423294	0.104376	-0.323697	0.13037	0.231015	101.77	80.5804	80.7264	66.8988	56.2495	67.3105	59.6738	64.5304	54.4461	69.3914	54.4611	64.9941	33.1905	44.7117	62.0721	52.8734
71130	ENSMUSG00000052631	Sh2d6	SH2 domain containing 6	-0.176391	0.0320851	0.358495	-0.176495	0.198854	0.766884	-0.0189686	0.920704	0.953704	0.0891935	0.636999	0.754124	70.8754	91.0909	73.1287	93.0766	58.064	62.3854	65.3571	62.7379	64.5287	80.1591	83.87	96.3305	54.6667	61.7447	78.1253	71.9978
18972	ENSMUSG00000020471	Pold2	polymerase (DNA directed), delta 2, regulatory subunit	-0.107079	0.0321393	0.358597	0.00116187	0.989056	0.999145	-0.341382	5.75e-06	4.47e-05	-0.206847	0.00449609	0.0132675	1068.58	1118.49	1151.06	1141.16	1021.56	1025.25	1038.14	1044.14	844.923	902.089	951.979	833.317	884.429	996.432	821.921	868.473
67031	ENSMUSG00000038398	Upf3a	UPF3 regulator of nonsense transcripts homolog A (yeast)	-0.13812	0.0321561	0.358597	0.0635589	0.513407	0.914744	0.0374574	0.698189	0.809213	0.293358	0.00121973	0.00419039	528.84	554.428	504.303	560.399	518.04	458.04	474.549	462.468	545.469	581.452	484.703	601.195	640.381	623.834	553.298	534.359
56812	ENSMUSG00000026203	Dnajb2	DnaJ heat shock protein family (Hsp40) member B2	0.0974435	0.0322408	0.358853	-0.00884424	0.89113	0.98477	-0.231312	0.000814953	0.00377215	-0.331867	8.12e-10	7.87e-09	3167.59	3231.97	3129.34	3311.01	3472.05	3320.38	3709.25	3338.55	2897.74	2471.77	2858.12	2712.34	2797.76	2739.12	2657.33	2784.29
214952	ENSMUSG00000025733	Rhot2	ras homolog family member T2	0.0783423	0.0322225	0.358853	0.00194699	0.98446	0.998307	-0.34694	0.00164045	0.00688996	-0.420414	2.14e-12	2.74e-11	5998.97	5999.74	5930.07	5990.84	6174.74	6653.07	6365.21	6164.45	5472.84	3659.8	5050.72	4522.89	4306.95	4642.56	5061.02	4898.1
66395	ENSMUSG00000069833	Ahnak	AHNAK nucleoprotein (desmoyokin)	0.0865082	0.0323533	0.359416	-0.0596933	0.473322	0.900596	0.799152	3.42e-19	1.45e-17	0.670686	4.8e-54	6.01e-52	10980.2	11286.5	11074.7	10088.1	11763.4	11893.4	11278.4	11421	16050.5	20946.6	19342.4	20267.7	18811.2	18993.9	17619.9	18527.1
17761	ENSMUSG00000019996	Map7	microtubule-associated protein 7	-0.165975	0.0323391	0.359416	0.0729031	0.454001	0.895414	0.692578	2.12e-12	4.41e-11	1.02092	9.33e-18	1.95e-16	296.223	268.893	319.107	275.352	207.76	255.288	236.801	278.736	495.056	473.776	477.079	453.798	561.31	472.666	558.649	442.111
75869	ENSMUSG00000017418	Arl5b	ADP-ribosylation factor-like 5B	0.167343	0.0324077	0.359676	0.164946	0.17366	0.749214	2.12751	1.33e-27	1.08e-25	1.97401	2.73e-34	1.43e-32	90.866	73.5734	93.0728	40.721	119.757	91.1155	125.031	87.8331	378.098	330.208	404.101	438.71	603.286	390.695	424.873	404.988
54604	ENSMUSG00000021140	Pcnx	pecanex homolog	0.111691	0.0325565	0.360983	0.0833769	0.297045	0.833332	0.817263	9.94e-20	4.43e-18	0.807296	2.78e-36	1.61e-34	3881.79	3562.18	3332.58	3269.32	4073.55	3846.55	3761.35	3661.21	6545.63	5490.3	6895.86	6161.67	7285.31	6080.79	6777.64	6853.29
56752	ENSMUSG00000026687	Aldh9a1	aldehyde dehydrogenase 9, subfamily A1	-0.17141	0.0329562	0.365065	-0.150678	0.242188	0.800511	-0.0733853	0.643088	0.769226	-0.00365671	0.979512	0.987751	309.853	501	443.521	393.637	328.424	344.761	361.832	329.822	365.999	427.116	319.142	453.798	336.786	458.827	279.325	285.741
68188	ENSMUSG00000023118	Sympk	symplekin	0.0733271	0.0330479	0.365732	0.0199794	0.765695	0.9689	-0.0105236	0.840305	0.902145	-0.049493	0.36579	0.511638	5727.28	5655.52	5718.28	5945.27	6097.63	5981.61	6128.41	6127.7	5848.93	5885.11	5790.3	5408.43	5408.1	6288.38	5769.5	6048.94
18514	ENSMUSG00000052534	Pbx1	pre B cell leukemia homeobox 1	-0.141778	0.0331717	0.366753	0.0540351	0.441925	0.890023	0.783495	4.48e-23	2.64e-21	1.02947	4.76e-34	2.44e-32	1092.21	950.323	981.064	1062.62	1051.5	902.126	838.275	824.556	1768.49	1647.45	1902.87	1789.66	1917.24	1734.17	1845.04	1977.69
12484	ENSMUSG00000047139	Cd24a	CD24a antigen	0.109038	0.0332385	0.366789	-0.0482093	0.585791	0.930758	-0.0450473	0.669027	0.7885	-0.205446	2.89e-05	0.000142542	13532.7	11819	11459.4	11419.3	12898.4	12441	13756.2	13441.2	14263.9	10459	11032.7	11059.4	11903.7	11067.2	11441.6	11116.9
18844	ENSMUSG00000030084	Plxna1	plexin A1	0.151091	0.0332698	0.366789	0.018032	0.852753	0.978422	0.495933	4.22e-09	5.6e-08	0.332541	0.00327469	0.0100285	727.836	780.404	832.907	803.756	1083.26	907.051	825.962	798.564	1004.23	1137.78	1176.36	1155.97	1363.74	987.915	1125.86	1106.97
329251	ENSMUSG00000073557	Ppp1r12b	protein phosphatase 1, regulatory subunit 12B	0.0962589	0.0332407	0.366789	0.0827769	0.433496	0.887559	4.40408	5.47e-182	1.31e-178	1.92715	4.33e-09	3.88e-08	342.565	235.61	362.794	273.413	1554.12	642.734	444.239	248.263	9429.26	5960.49	8632.08	7368.7	8631.48	7646.76	9055.04	8617.24
18477	ENSMUSG00000028691	Prdx1	peroxiredoxin 1	-0.0812557	0.033338	0.367017	-0.0593555	0.485561	0.905006	-0.29583	0.000921827	0.00419129	-0.264407	5.25e-07	3.47e-06	5461.04	5699.31	5272.86	5626.29	5236.65	5232.16	5121.53	5218.9	5253.04	4024.7	4179.34	4479.95	4688.65	4236.96	4095.69	4282.74
11837	ENSMUSG00000067274	Rplp0	ribosomal protein, large, P0	0.0735799	0.0333624	0.367017	-0.0300049	0.681613	0.954908	-0.159041	0.011145	0.0351083	-0.251398	2.64e-06	1.56e-05	17081.9	17015.6	17371.4	17409.2	17631.5	18980.8	18410.8	17721.7	16001.1	16719.7	14559.6	14499.5	14357.8	16308.1	15618.6	14766.3
13830	ENSMUSG00000026880	Stom	stomatin	-0.133089	0.0333853	0.367017	-0.110433	0.37361	0.865464	0.269401	0.0279743	0.0747926	0.291256	0.0245187	0.0584956	2304.36	2398.14	2336.32	2132.04	1954.22	2409.23	1870.73	1978.04	3476.49	2263.6	2945.25	2473.26	2243.29	1884.28	3060.8	2950.78
69168	ENSMUSG00000015943	Bola1	bolA-like 1 (E. coli)	0.143701	0.0335866	0.367215	-0.115085	0.267323	0.818249	-0.118904	0.23724	0.391785	-0.415541	4.06e-05	0.000193573	339.839	368.743	375.14	344.19	387.396	426.847	414.875	392.56	304.495	330.208	326.766	355.146	272.357	334.273	279.325	322.865
67460	ENSMUSG00000028223	Decr1	2,4-dienoyl CoA reductase 1, mitochondrial	-0.117786	0.0334449	0.367215	0.00710035	0.946601	0.994162	-0.0925451	0.440426	0.603116	0.0606289	0.449105	0.59201	5846.32	6123.23	5708.78	5714.52	5771.92	5786.24	4902.73	4869.36	6637.39	4139.56	5596.42	5561.64	5383.69	5072.65	6175.11	5636.08
15182	ENSMUSG00000019777	Hdac2	histone deacetylase 2	-0.0969133	0.0335205	0.367215	0.0328296	0.675123	0.954621	-0.164113	0.0573632	0.132703	-0.00994587	0.854493	0.909396	2351.61	2166.91	2236.6	2209.6	1968.73	2170.35	2131.21	2069.46	2185.91	1710.86	1994.36	2108.83	2088.07	2129.13	2063.36	2002.44
26400	ENSMUSG00000002948	Map2k7	mitogen-activated protein kinase kinase 7	-0.0891066	0.0335931	0.367215	0.075994	0.223183	0.784348	-0.265568	1.22e-06	1.09e-05	-0.0746043	0.195791	0.319601	4787.73	4382	4376.32	4610.2	4178.79	4451.53	4148.75	4228.54	3732.58	3738.76	3785.04	3863.67	4004.34	4376.42	3763.93	4002.63
18813	ENSMUSG00000025364	Pa2g4	proliferation-associated 2G4	-0.0945882	0.0334847	0.367215	-0.175497	0.0149756	0.383014	-0.0386479	0.580208	0.720233	-0.108156	0.0441737	0.0962835	2118.99	2248.37	2170.12	2206.69	2018.63	1983.2	2019.44	2133.99	2303.88	2196.6	1954.06	2076.33	1951.41	1903.44	1902.83	1803.32
65106	ENSMUSG00000035199	Arl6ip5	ADP-ribosylation factor-like 6 interacting protein 5	-0.0889973	0.0337389	0.367889	-0.142315	0.0625958	0.586282	0.0247501	0.711551	0.817834	-0.017941	0.769133	0.849982	4107.14	4426.67	4121.8	4285.4	4078.09	4062.44	3895.85	3840.46	4628.93	4486.52	4147.75	4016.87	3986.76	3537.55	4221.98	3936.25
71904	ENSMUSG00000037348	Paqr7	progestin and adipoQ receptor family member VII	0.163788	0.0337073	0.367889	0.167563	0.183867	0.755136	-0.197822	0.215983	0.365461	-0.195074	0.0969173	0.182696	219.896	189.189	198.492	227.844	264.01	222.453	253.851	247.367	187.537	136.39	171.008	227.479	207.929	220.365	239.727	190.119
226470	ENSMUSG00000033964	Zbtb41	zinc finger and BTB domain containing 41	0.142101	0.0337498	0.367889	0.144123	0.135106	0.711452	0.984141	5.92e-17	2.05e-15	1.00989	1.76e-41	1.37e-39	448.878	483.482	438.772	419.814	477.213	503.187	493.493	556.575	1083.88	770.484	948.712	834.477	1041.6	1079.47	1011.35	994.469
77053	ENSMUSG00000036817	Sun1	Sad1 and UNC84 domain containing 1	-0.087822	0.0338675	0.368606	-0.0322079	0.608736	0.939367	-0.185166	0.00448691	0.0162559	-0.110695	0.0282122	0.0660674	2904.08	2871.99	2967.88	2794.24	2743.52	2826.22	2619.02	2631.41	2541.83	2422.72	2761.18	2431.47	2460.98	2540.05	2452.92	2567.17
192169	ENSMUSG00000031634	Ufsp2	UFM1-specific peptidase 2	-0.114611	0.0338791	0.368606	0.121059	0.200597	0.766884	-0.255825	0.0083418	0.0275709	0.0225521	0.776604	0.855759	1398.43	1481.1	1362.85	1380.64	1175.8	1335.54	1283.46	1348.87	1193.78	973.873	1310.33	1220.96	1316.88	1464.84	1261.78	1182.34
52440	ENSMUSG00000004535	Tax1bp1	Tax1 (human T cell leukemia virus type I) binding protein 1	-0.074466	0.0339253	0.368763	-0.102765	0.0960371	0.643262	0.240188	0.000167346	0.000920322	0.227581	2.19e-08	1.8e-07	4164.39	4135	3978.39	4030.41	3846.74	3885.13	3857.01	3879	5234.89	4674.35	4913.48	4515.93	4616.41	4587.21	4501.3	4417.74
75593	ENSMUSG00000029815	Malsu1	mitochondrial assembly of ribosomal large subunit 1	-0.124921	0.0340472	0.369147	0.0468871	0.56043	0.924827	-0.147261	0.0801377	0.171494	0.0634189	0.39564	0.54155	1002.25	1072.07	1131.12	944.34	932.653	906.23	928.26	986.778	986.08	906.874	965.05	890.187	920.548	1096.5	955.697	952.846
70122	ENSMUSG00000028496	Mllt3	myeloid/lymphoid or mixed-lineage leukemia; translocated to, 3	-0.120068	0.0340545	0.369147	-0.0673032	0.274455	0.820582	0.264148	0.00064424	0.00306267	0.348615	1.26e-08	1.07e-07	4165.3	4675.41	5150.35	4643.17	4073.55	4591.07	4185.69	4095.89	5699.7	5274.95	5826.24	5691.62	5538.91	5767.81	5076	5244.59
403175	ENSMUSG00000047819	Tigd4	tigger transposable element derived 4	-0.144405	0.034056	0.369147	0.12562	0.312174	0.839411	0.229976	0.161951	0.294364	0.606516	1.38e-12	1.8e-11	639.696	653.402	593.577	668.019	617.837	508.933	516.226	609.454	947.766	514.454	918.213	656.904	831.715	861.232	871.15	890.973
12847	ENSMUSG00000026553	Copa	coatomer protein complex subunit alpha	0.077333	0.0341372	0.369147	0.00185636	0.977466	0.998064	0.0670218	0.327845	0.49218	0.00428081	0.925434	0.954269	6189.79	5668.66	5893.98	5804.69	6138.45	6203.24	6378.47	6232.57	6777.53	5785.81	6254.31	5928.39	6159.77	6627.97	6183.67	6057.94
319518	ENSMUSG00000033624	Pdpr	pyruvate dehydrogenase phosphatase regulatory subunit	0.10987	0.0341515	0.369147	0.251583	0.00472921	0.255132	3.33342	8.43e-89	7.4e-86	1.99665	4.14e-11	4.7e-10	390.724	294.294	444.47	228.813	1258.36	723.178	485.915	309.208	4256.88	3288.92	4530.07	4384.78	4983.46	4791.6	5334.99	5121.97
217069	ENSMUSG00000000275	Trim25	tripartite motif-containing 25	-0.137026	0.0341331	0.369147	-0.291082	0.015783	0.384595	0.17412	0.145341	0.270958	-0.0202189	0.86379	0.915343	743.284	868.867	841.454	750.43	753.017	760.117	672.515	668.607	878.196	1122.23	872.466	769.483	525.191	722.839	763.059	805.475
50760	ENSMUSG00000030598	Fbxo17	F-box protein 17	0.171669	0.0342257	0.369553	0.239701	0.0805086	0.612511	-0.133432	0.399809	0.565096	-0.00334059	0.985181	0.991147	149.929	183.934	210.838	195.849	198.688	225.737	256.692	221.375	133.091	184.246	184.078	171.77	293.833	275.722	160.531	168.745
21401	ENSMUSG00000001604	Tcea3	transcription elongation factor A (SII), 3	-0.0894265	0.0342526	0.369553	0.151772	0.0591512	0.575996	-0.417642	2.5e-06	2.1e-05	-0.146793	0.00592137	0.0169316	12548.6	12680	13243.9	12183.3	11599.2	12760.3	11474.4	11610.1	9165.1	8008.73	10337.8	10280.7	10530.2	11372.7	10390.7	10539.8
224432	ENSMUSG00000022983	Scaf4	SR-related CTD-associated factor 4	0.121187	0.0343347	0.370094	0.0266646	0.75698	0.967756	0.317018	0.000302424	0.0015594	0.226583	0.00128603	0.00439119	692.399	651.65	675.253	626.328	761.183	730.566	733.136	695.495	837.865	928.41	775.526	777.608	816.096	901.686	827.272	879.723
22210	ENSMUSG00000020390	Ube2b	ubiquitin-conjugating enzyme E2B	-0.0662013	0.0343814	0.370253	-0.0318536	0.68738	0.95603	0.141885	0.108699	0.21689	0.19336	9.56e-09	8.21e-08	18027.8	17039.2	17750.3	17136.8	16513.8	17047.6	16426.4	16781.5	22404.6	16628.8	19220.4	19259.1	19019.1	19057.8	19235.9	19073.8
75763	ENSMUSG00000041966	Dcaf17	DDB1 and CUL4 associated factor 17	0.160037	0.0345489	0.371369	0.045446	0.674717	0.954599	0.459711	0.000221656	0.00117942	0.31596	0.00253674	0.00802186	212.626	189.189	192.794	215.24	240.421	228.199	232.065	248.263	298.445	307.476	238.539	286.67	300.667	304.465	316.782	265.492
66049	ENSMUSG00000022540	Rogdi	rogdi homolog	-0.165373	0.0345368	0.371369	-0.117092	0.321764	0.843618	-0.369223	0.00466134	0.0167967	-0.261642	0.042267	0.0928634	246.247	265.39	309.61	254.022	194.151	245.437	232.065	233.923	188.545	229.71	187.346	220.516	185.476	212.913	190.497	160.87
80290	ENSMUSG00000044197	Gpr146	G protein-coupled receptor 146	0.124627	0.0346626	0.372246	0.0401477	0.662572	0.953117	-0.00809255	0.935824	0.962821	-0.092251	0.23604	0.368866	2016.32	2021.52	2018.16	1939.1	2025.89	2021.78	2475.99	2337.44	2348.24	1661.81	1932.28	2022.94	2061.72	2179.16	1942.43	2120.56
67579	ENSMUSG00000020300	Cpeb4	cytoplasmic polyadenylation element binding protein 4	0.153069	0.0347276	0.372483	0.351405	0.00173267	0.162477	2.49325	1.14e-47	2.67e-45	2.27621	5.49e-28	2.09e-26	234.434	204.079	228.883	133.798	416.428	333.269	264.27	200.761	1218.99	1020.53	1642.55	1350.95	1983.62	1593.65	1947.78	1641.32
93677	ENSMUSG00000029683	Lmod2	leiomodin 2 (cardiac)	-0.123742	0.0347488	0.372483	-0.309968	0.0193573	0.40362	0.606529	3.01e-06	2.49e-05	0.292923	0.133112	0.235125	8163.4	8102.71	6990.91	7146.54	6173.84	7579	6835.02	6940.61	13343.3	13829.2	11467.3	8650.01	5323.17	10531.7	10513.7	8095.25
69538	ENSMUSG00000033420	Antxr1	anthrax toxin receptor 1	0.161242	0.0347969	0.372654	-0.0436027	0.746483	0.964649	-0.181242	0.336957	0.501934	-0.469237	3.18e-05	0.000155252	478.864	554.428	444.47	422.723	628.724	582.811	564.533	460.676	270.214	601.791	419.35	369.073	399.262	344.919	438.786	417.362
216739	ENSMUSG00000020333	Acsl6	acyl-CoA synthetase long-chain family member 6	-0.116439	0.0351753	0.372928	0.0532811	0.45954	0.896309	0.266495	0.000345573	0.00175585	0.471933	7.08e-12	8.68e-11	1107.66	1048.42	1083.63	1101.41	1044.24	1014.58	893.213	1008.29	1224.03	1284.94	1437.77	1301.04	1413.52	1419.06	1367.73	1313.96
11992	ENSMUSG00000021460	Auh	AU RNA binding protein/enoyl-coenzyme A hydratase	-0.0993599	0.0348645	0.372928	0.0484916	0.546508	0.923289	-0.176816	0.0370623	0.0937709	-0.00264701	0.964916	0.978386	1772.79	1632.63	1632.57	1614.3	1533.25	1510.38	1527.84	1604.3	1598.09	1276.56	1519.46	1489.06	1434.02	1560.65	1632.07	1540.08
55932	ENSMUSG00000028268	Gbp3	guanylate binding protein 3	-0.17352	0.0351265	0.372928	-0.156814	NA	NA	0.311298	NA	NA	-0.325701	0.0376285	0.0842838	232.617	186.561	213.688	205.544	156.954	197.006	194.177	128.165	128.049	1019.34	110.011	168.288	131.786	130.941	142.338	127.121
15387	ENSMUSG00000021546	Hnrnpk	heterogeneous nuclear ribonucleoprotein K	-0.108967	0.0349688	0.372928	-0.124543	0.0631688	0.58661	0.114464	0.0532059	0.125079	0.12028	0.0679838	0.137533	1807.32	1920.79	1793.08	1844.08	1606.74	1707.39	1623.51	1837.33	1991.32	2049.44	1910.49	2049.63	1721.02	1904.5	1925.31	1822.44
15108	ENSMUSG00000025260	Hsd17b10	hydroxysteroid (17-beta) dehydrogenase 10	-0.100153	0.0353004	0.372928	0.00188458	0.980283	0.998064	-0.258598	2.82e-05	0.000188103	-0.131015	0.0678877	0.137388	1657.4	1602.85	1730.39	1661.81	1565.91	1613.81	1529.73	1459.11	1362.16	1385.44	1455.2	1361.39	1363.74	1408.42	1565.72	1290.34
18130	ENSMUSG00000035161	Ints6	integrator complex subunit 6	0.161265	0.0351473	0.372928	-0.00930382	0.924897	0.988862	0.729941	1.36e-09	1.94e-08	0.517903	2.02e-07	1.44e-06	261.694	274.149	265.922	206.514	276.711	300.435	315.419	294.868	451.701	453.437	421.529	383.001	401.214	460.956	462.33	390.363
68691	ENSMUSG00000026004	Kansl1l	KAT8 regulatory NSL complex subunit 1-like	0.126305	0.0353343	0.372928	0.189419	0.0119367	0.354631	0.38385	1.3e-05	9.37e-05	0.458694	1.47e-11	1.75e-10	1044.05	1078.2	1154.86	968.579	1171.26	1211.59	1074.13	1256.55	1264.36	1363.9	1522.73	1432.19	1730.79	1600.04	1603.17	1567.08
16985	ENSMUSG00000018819	Lsp1	lymphocyte specific 1	0.110167	0.0352551	0.372928	-0.259257	0.0610704	0.580028	0.0816016	0.746167	0.841789	-0.45381	1.25e-09	1.19e-08	912.294	986.234	984.862	956.944	1093.24	1022.79	1040.98	1034.28	753.171	1780.25	800.578	797.338	822.929	760.099	679.583	784.101
18542	ENSMUSG00000029718	Pcolce	procollagen C-endopeptidase enhancer protein	0.156814	0.0353364	0.372928	-0.0418914	0.721416	0.960212	-0.855845	2.36e-09	3.24e-08	-1.13021	4.46e-29	1.8e-27	1009.52	1358.48	1230.84	1172.18	1481.54	1191.07	1613.09	1274.48	509.172	832.697	611.053	606.998	639.405	558.896	643.196	650.23
68671	ENSMUSG00000025137	Pcyt2	phosphate cytidylyltransferase 2, ethanolamine	0.113297	0.0353184	0.372928	0.128252	0.112035	0.676905	-0.385692	4.78e-06	3.77e-05	-0.36009	6.47e-08	4.95e-07	1257.58	1099.22	1204.25	1209.03	1236.58	1287.93	1314.72	1380.23	1016.33	861.411	883.358	878.581	995.715	977.27	1094.82	988.845
64424	ENSMUSG00000028318	Polr1e	polymerase (RNA) I polypeptide E	0.174855	0.0349929	0.372928	0.0392332	0.766166	0.9689	-0.00662234	0.970216	0.983294	-0.26805	0.100648	0.188163	110.856	127.878	94.0226	144.463	126.108	149.397	181.863	154.156	128.049	131.604	119.814	96.3305	108.357	143.716	144.478	104.622
16913	ENSMUSG00000024338	Psmb8	proteasome (prosome, macropain) subunit, beta type 8 (large multifunctional peptidase 7)	-0.165693	0.0352529	0.372928	-0.287155	0.0366228	0.494644	0.0142035	0.955376	0.975126	-0.388921	0.00645501	0.0182768	249.881	225.975	220.336	244.326	218.647	195.365	212.174	164.911	143.173	453.437	143.777	215.873	158.143	144.781	124.144	168.745
56275	ENSMUSG00000006456	Rbm14	RNA binding motif protein 14	0.145772	0.0351158	0.372928	0.0614624	0.613086	0.939877	-0.0910085	0.485117	0.643086	-0.178589	0.104291	0.193168	303.492	313.563	321.956	320.92	351.106	338.194	383.617	364.776	260.131	370.885	291.911	261.137	266.5	315.111	319.993	365.614
192656	ENSMUSG00000041135	Ripk2	receptor (TNFRSF)-interacting serine-threonine kinase 2	-0.174052	0.0349876	0.372928	-0.255249	0.0590198	0.575121	0.134924	0.432732	0.595345	0.0678745	0.682093	0.788086	113.582	111.236	135.81	124.102	105.241	96.0407	90.9316	96.7957	109.901	154.336	113.279	161.325	82	120.296	96.3189	111.372
235300	ENSMUSG00000048503	Tlcd5	TLC domain containing 5	-0.174615	0.0350289	0.372928	-0.0657946	0.624874	0.94273	-0.0398862	0.811095	0.883632	0.187898	0.285066	0.424675	132.664	141.016	176.648	195.849	135.18	129.696	110.823	137.127	164.347	159.122	129.617	175.252	165.952	161.814	95.2486	167.62
22151	ENSMUSG00000058672	Tubb2a	tubulin, beta 2A class IIA	0.148827	0.0352942	0.372928	-0.236362	0.0840677	0.622895	0.217466	0.241688	0.39697	-0.316257	0.010201	0.0273205	291.68	314.439	340.95	314.134	361.085	357.074	339.099	388.079	283.321	568.292	316.963	326.131	352.405	232.075	284.676	281.241
94352	ENSMUSG00000034205	Loxl2	lysyl oxidase-like 2	0.163289	0.0354143	0.373071	-0.0448985	0.747619	0.964737	-0.135908	0.511449	0.665543	-0.431674	0.0167429	0.0420931	372.55	425.675	320.057	352.916	510.782	375.954	420.558	436.477	208.71	504.883	261.413	352.825	366.072	212.913	238.657	442.111
67993	ENSMUSG00000024228	Nudt12	nudix (nucleoside diphosphate linked moiety X)-type motif 12	-0.173135	0.0353972	0.373071	-0.0932591	0.425629	0.886509	0.158035	0.276735	0.435959	0.352272	0.0130852	0.0340293	183.549	164.664	151.006	142.524	131.551	152.68	124.084	110.24	207.702	163.907	187.346	162.485	160.095	183.105	158.391	169.87
12814	ENSMUSG00000027966	Col11a1	collagen, type XI, alpha 1	0.169951	0.035532	0.373318	-0.113859	0.413888	0.881168	-0.698889	0.00049117	0.00240344	-1.25313	3.73e-08	2.97e-07	87.2313	106.857	87.3745	83.3812	146.067	75.5192	147.764	127.268	49.4048	43.0705	69.7102	49.9062	57.5953	31.9369	39.5977	51.7484
224023	ENSMUSG00000022750	Klhl22	kelch-like 22	-0.111395	0.0355342	0.373318	-0.0390533	0.589034	0.932074	-0.292366	0.000120468	0.000685786	-0.19485	0.00220073	0.00708075	1351.18	1310.31	1346.71	1486.32	1320.96	1271.51	1207.68	1239.52	1194.79	1062.41	1079.42	1145.52	1114.81	1138.02	1027.4	1118.22
17313	ENSMUSG00000030218	Mgp	matrix Gla protein	0.113251	0.0355307	0.373318	-0.196782	0.150851	0.732173	-0.157254	0.536475	0.685582	-0.77541	2.17e-15	3.75e-14	1336.64	1410.16	1342.91	1383.55	1516.01	1396.28	1632.03	1450.14	934.658	2017.14	1106.65	736.986	756.548	760.099	994.225	950.596
67226	ENSMUSG00000069520	Tmem19	transmembrane protein 19	-0.115637	0.0355985	0.373655	0.0915793	0.312579	0.839411	-0.0220005	0.766833	0.857282	0.225993	0.0105194	0.0280344	875.039	920.543	903.186	930.766	784.771	812.652	862.903	855.925	853.998	874.571	967.228	886.705	1006.45	1102.89	940.714	838.099
224273	ENSMUSG00000022723	Crybg3	beta-gamma crystallin domain containing 3	0.133327	0.0357279	0.373999	0.0201899	0.818629	0.974835	0.360352	0.000915928	0.0041656	0.244523	0.000640879	0.00234584	1965.43	1611.61	1621.18	1471.77	1934.26	1786.19	1940.82	1810.44	2371.43	1907.07	2336.38	2031.06	2309.67	1937.51	2348.04	2274.68
14391	ENSMUSG00000027361	Gabpb1	GA repeat binding protein, beta 1	-0.161122	0.0357108	0.373999	0.0290449	0.775404	0.970697	-0.213712	0.0855396	0.180361	0.0606699	0.564052	0.695336	351.651	273.273	279.218	344.19	255.844	258.571	279.425	268.877	266.181	254.834	266.859	284.349	300.667	251.237	291.097	265.492
68966	ENSMUSG00000022204	Ngdn	neuroguidin, EIF4E binding protein	-0.125131	0.0356754	0.373999	-0.0458002	0.645149	0.94934	-0.193063	0.0530418	0.124746	-0.086555	0.291766	0.431895	595.172	610.484	557.487	595.303	528.927	536.843	530.434	535.961	531.354	527.614	436.778	566.377	476.381	551.444	470.892	508.484
66467	ENSMUSG00000034345	Gtf2h5	general transcription factor IIH, polypeptide 5	-0.103762	0.0357793	0.3742	0.0459944	0.506981	0.912523	-0.272039	0.00010858	0.000626014	-0.0942258	0.112046	0.204462	1219.42	1187.68	1263.13	1263.32	1149.49	1153.31	1170.74	1086.26	1083.88	976.266	977.031	1046.87	1061.12	1048.6	1093.75	1066.47
213781	NA	Gm4786	predicted gene 4786	-0.173832	0.0358265	0.374265	-0.0342669	0.805716	0.972324	-0.59746	0.00521126	0.018483	-0.333367	0.094324	0.178764	94.5006	110.36	106.369	105.681	85.2815	62.3854	81.4595	95.0032	56.4626	98.1051	60.9964	45.2637	55.6429	78.7777	64.2126	51.7484
109815	ENSMUSG00000075701	Selenos	selenoprotein S	-0.147114	0.03585	0.374265	-0.0506199	0.620336	0.94203	-0.137622	0.209788	0.357448	0.00518602	0.958767	0.974881	394.358	399.398	388.437	345.159	359.271	322.598	313.524	344.162	315.586	329.011	394.298	349.343	338.738	372.597	317.852	314.99
19015	ENSMUSG00000002250	Ppard	peroxisome proliferator activator receptor delta	0.130127	0.0359823	0.375076	0.0622912	0.55841	0.924148	-0.192049	0.0720865	0.158357	-0.257922	0.00826451	0.0227105	1454.76	1423.29	1273.58	1516.37	1512.39	1484.94	1784.53	1545.15	1430.72	1159.32	1310.33	1051.51	1164.6	1162.5	1435.15	1509.7
67891	ENSMUSG00000032399	Rpl4	ribosomal protein L4	-0.0639036	0.0359923	0.375076	0.0134507	0.880459	0.982127	-0.154267	0.0391452	0.0980598	-0.0567853	0.407435	0.552656	18113.2	18133.2	18590.8	18392.3	17426.5	17256.9	17378.3	17965.5	14920.3	18702.2	15891.7	16362.3	16039.8	19428.3	16113.1	15720.3
100561	ENSMUSG00000029416	Slc15a4	solute carrier family 15, member 4	0.127744	0.0360629	0.375474	-0.11759	0.35137	0.854375	0.297401	0.0344959	0.0886203	0.0151735	0.893186	0.934772	602.441	595.594	597.376	608.876	620.559	647.659	681.987	725.071	773.337	942.766	739.581	539.683	829.762	699.418	602.528	570.357
51796	ENSMUSG00000028809	Srrm1	serine/arginine repetitive matrix 1	-0.0781164	0.0361006	0.37553	-0.0257276	0.700603	0.958701	0.103702	0.0598405	0.136859	0.175169	0.00134571	0.00456985	3722.78	3720.71	3661.18	3542.73	3445.74	3497.69	3372.05	3533.94	3760.82	4113.24	3860.2	4056.33	3776.88	4241.22	3890.21	3745.01
100503043	ENSMUSG00000049804	Armcx4	armadillo repeat containing, X-linked 4	-0.146301	0.0364748	0.375878	-0.111532	0.213832	0.775894	0.917522	5.91e-22	3.18e-20	0.998441	2.27e-26	7.88e-25	619.706	685.809	654.359	522.587	558.866	502.367	556.956	561.953	1213.95	1227.51	1129.52	1201.23	1271.98	1009.21	1150.48	984.345
11863	ENSMUSG00000015522	Arnt	aryl hydrocarbon receptor nuclear translocator	-0.0956061	0.0364418	0.375878	-0.0168422	0.809456	0.973537	0.0366468	0.596682	0.733159	0.13939	0.00846588	0.0231992	2662.37	2451.57	2548.11	2682.74	2405.12	2445.34	2280.87	2500.55	2736.42	2863	2561.85	2479.06	2679.64	2536.86	2747.23	2654.92
12040	ENSMUSG00000032263	Bckdhb	branched chain ketoacid dehydrogenase E1, beta polypeptide	-0.107105	0.0364862	0.375878	-0.0907333	0.351112	0.85418	-0.0808791	0.426309	0.589961	-0.0518317	0.4257	0.571062	1125.83	1220.97	1240.34	1139.22	1100.49	1096.67	1076.97	1080.88	1237.14	1250.24	1027.14	958.662	977.167	1024.11	1122.65	1078.84
114584	ENSMUSG00000007041	Clic1	chloride intracellular channel 1	0.157846	0.0362878	0.375878	-0.246145	0.0673371	0.591922	0.133579	0.431505	0.594441	-0.427399	0.00163805	0.00543932	321.665	372.246	367.543	416.906	385.581	449.831	486.863	405.108	355.916	567.096	303.893	413.177	364.119	241.656	288.957	372.364
104086	ENSMUSG00000026170	Cyp27a1	cytochrome P450, family 27, subfamily a, polypeptide 1	-0.135552	0.0362437	0.375878	-0.016528	0.810883	0.973872	-0.478731	1.4e-08	1.72e-07	-0.317718	7.18e-05	0.000327266	4494.23	3937.05	4514.98	4759.51	3758.74	4083.78	3429.82	4514.44	3252.65	2870.17	3438.67	3096.5	3038.88	3148.98	3095.05	3345.65
97998	ENSMUSG00000022419	Deptor	DEP domain containing MTOR-interacting protein	0.129675	0.0364866	0.375878	-0.252789	0.035411	0.488114	4.68681	4.69e-150	8.7e-147	2.66418	8.22e-18	1.72e-16	44.5243	49.0489	52.2348	31.9951	146.974	82.086	43.5714	34.0577	1275.45	1800.59	1249.34	1983.48	1414.5	1316.87	1133.35	1191.34
216616	ENSMUSG00000020467	Efemp1	epidermal growth factor-containing fibulin-like extracellular matrix protein 1	0.1489	0.0361739	0.375878	0.0320551	0.811341	0.974091	-0.0640734	0.692299	0.805382	-0.187737	0.178872	0.297924	419.801	430.93	361.844	402.363	438.202	469.532	520.015	426.618	253.074	458.223	408.458	425.943	514.453	364.081	302.869	435.362
654469	NA	Gm17753	predicted gene, 17753	0.173476	0.0364069	0.375878	0.434999	0.00116076	0.135182	-0.120445	0.5353	0.685018	0.210066	0.155862	0.26631	81.7794	77.0769	79.7767	77.5639	109.777	104.249	92.826	93.2106	76.6279	52.6418	67.5317	91.6881	114.214	121.36	117.723	113.622
77134	ENSMUSG00000007836	Hnrnpa0	heterogeneous nuclear ribonucleoprotein A0	-0.110213	0.036463	0.375878	-0.0585004	0.559147	0.924148	0.792978	1.22e-13	2.97e-12	0.880052	1.79e-38	1.18e-36	1192.16	1115.86	1133.97	1161.52	996.16	1086	1025.82	1118.53	1745.3	2459.81	2076.06	1847.69	1817.67	2095.06	1919.96	2001.31
71978	ENSMUSG00000022052	Ppp2r2a	protein phosphatase 2, regulatory subunit B, alpha	-0.0913783	0.0364997	0.375878	0.110998	0.227104	0.789707	0.0802662	0.358914	0.524482	0.318474	1.99e-05	0.000100492	2241.66	2265.89	2289.78	2340.49	2152.9	2061.18	2092.37	2237.06	2635.6	2064.99	2366.88	2624.14	2951.03	2366.53	2832.84	2533.42
70544	ENSMUSG00000004945	Tmem242	transmembrane protein 242	-0.0844992	0.0365226	0.375878	0.0534918	0.477423	0.90126	-0.188563	0.0145649	0.0436764	-0.0274455	0.617935	0.739064	2765.05	2795.79	2748.5	2763.21	2520.34	2678.47	2678.69	2536.4	2609.38	2110.46	2519.37	2477.9	2619.12	2591.15	2626.29	2379.3
53422	ENSMUSG00000018554	Ybx2	Y box protein 2	0.164137	0.036328	0.375878	0.164123	0.212743	0.775703	-0.450788	0.0040695	0.0149777	-0.443903	0.00294807	0.00912987	536.109	419.544	452.068	453.749	596.97	664.076	494.44	455.298	407.338	239.281	380.138	307.561	383.643	299.142	506.209	409.487
71833	ENSMUSG00000049354	Dcaf7	DDB1 and CUL4 associated factor 7	0.10066	0.0365715	0.376049	0.0764632	0.325795	0.844496	0.238859	0.00321443	0.0122521	0.228564	0.000472254	0.00178267	2440.66	2239.61	2410.4	2291.04	2637.38	2622.65	2547.03	2334.75	2759.61	2437.08	3008.43	2920.09	3023.26	3178.79	2726.89	2974.41
216848	ENSMUSG00000018474	Chd3	chromodomain helicase DNA binding protein 3	0.159652	0.0367014	0.376717	-0.102283	0.378068	0.867945	0.283612	0.0231456	0.0640148	-0.0473144	0.702629	0.80386	360.738	404.654	371.342	452.779	521.669	507.292	392.142	444.543	433.552	585.042	491.239	446.834	452.953	370.468	445.207	536.609
67941	ENSMUSG00000036781	Rps27l	ribosomal protein S27-like	0.0911077	0.0366769	0.376717	0.130641	0.0493169	0.548048	0.100523	0.104965	0.211056	0.157842	0.00245473	0.00780076	1782.79	1810.43	1878.55	1852.81	1893.43	1965.96	1982.5	2008.51	1860.24	2086.53	1944.26	1989.28	2116.38	2284.55	2219.61	2145.31
110842	ENSMUSG00000032314	Etfa	electron transferring flavoprotein, alpha polypeptide	-0.0920557	0.0369482	0.376785	-0.0290592	0.79932	0.970781	0.0479753	0.711486	0.817834	0.125407	0.113528	0.206671	8381.48	8100.08	7592.08	7992.96	7560.11	8000.93	7228.11	7170.95	10918.5	6592.19	8278.08	7487.08	7516.67	7324.2	9440.32	8451.87
98952	ENSMUSG00000039157	Fam102a	family with sequence similarity 102, member A	-0.155561	0.0368553	0.376785	-0.178698	0.181572	0.755136	0.0949353	0.420326	0.584395	0.0495367	0.772336	0.8523	301.675	310.935	304.861	318.012	285.784	291.405	228.276	258.122	341.801	364.903	350.729	268.101	236.238	235.269	225.814	408.362
269180	ENSMUSG00000026113	Inpp4a	inositol polyphosphate-4-phosphatase, type I	0.122297	0.036937	0.376785	-0.144822	0.0632149	0.58661	0.615378	4.96e-14	1.28e-12	0.336692	1.67e-06	1.02e-05	692.399	722.596	764.527	706.801	847.371	823.323	762.499	757.336	1218.99	1129.41	1028.22	1086.33	1049.41	963.43	1039.17	988.845
16514	ENSMUSG00000096146	Kcnj11	potassium inwardly rectifying channel, subfamily J, member 11	0.0795971	0.0368133	0.376785	0.134568	0.146235	0.723558	-0.31439	0.00221762	0.00889126	-0.236521	1.42e-06	8.78e-06	6811.31	6491.1	6767.72	6884.76	7455.78	6997.83	7265.05	6892.21	4486.76	5094.29	6440.57	5579.04	5832.74	6374.61	6030.63	6028.69
66889	ENSMUSG00000031438	Rnf128	ring finger protein 128	-0.127679	0.0368955	0.376785	-0.0977496	0.322315	0.843618	0.407641	1.88e-06	1.61e-05	0.457189	6.73e-06	3.68e-05	865.953	817.19	780.672	804.725	704.933	822.502	717.98	697.287	1177.65	964.302	1118.63	1106.06	1110.91	818.65	1060.58	1083.34
59044	ENSMUSG00000020376	Rnf130	ring finger protein 130	-0.102562	0.0369677	0.376785	-0.0319955	0.59647	0.934412	-0.0881042	0.195418	0.338739	0.00725488	0.888792	0.931684	2133.53	1935.68	1945.98	1837.29	1782.75	1773.06	1862.2	1848.98	1777.57	1886.73	1849.5	1888.31	1788.38	1889.6	1788.32	1838.19
66993	ENSMUSG00000028949	Smarcd3	SWI/SNF related, matrix associated, actin dependent regulator of chromatin, subfamily d, member 3	0.0824252	0.0369612	0.376785	0.157639	0.0719809	0.599467	-0.138684	0.115973	0.227999	-0.0359718	0.575405	0.704354	7199.31	7122.61	7055.49	6866.34	7122.82	7404.98	7873.16	7649.55	6072.76	5584.81	6615.93	7393.08	7495.19	7966.13	7251.74	6590.05
72404	ENSMUSG00000036769	Wdr44	WD repeat domain 44	-0.120159	0.0369499	0.376785	-0.0747664	0.322084	0.843618	0.525394	1.1e-13	2.7e-12	0.598221	1.29e-14	2.05e-13	834.149	804.928	875.644	818.299	738.501	742.058	725.558	821.867	1245.2	1137.78	1199.23	1246.49	1277.83	1143.34	1098.03	1090.09
71520	ENSMUSG00000004837	Grap	GRB2-related adaptor protein	-0.159411	0.0370014	0.376798	-0.175441	0.176855	0.752316	-0.784871	1.8e-08	2.17e-07	-0.79751	1.76e-08	1.47e-07	293.497	248.748	296.313	254.022	260.381	219.991	233.012	219.583	174.429	161.515	156.848	124.185	106.405	158.62	134.846	122.621
217303	ENSMUSG00000034652	Cd300a	CD300A molecule	0.165737	0.0371543	0.377494	-0.217593	0.101045	0.657501	0.903636	0.00150874	0.00640121	0.145486	0.451669	0.59438	48.159	61.3112	51.285	54.2947	64.4147	54.9976	86.1955	92.3144	80.6609	265.602	75.1563	88.2062	75.1667	86.2297	83.4763	87.7473
100042023	NA	Gm10193	predicted gene 10193	-0.169473	0.0371284	0.377494	0.0400033	0.772791	0.970437	-1.16197	3.75e-08	4.27e-07	-0.687968	0.00253798	0.00802425	85.414	71.8217	78.827	98.8939	78.9307	57.4602	64.4098	49.2941	38.3139	33.4993	34.8551	26.694	33.1905	46.8408	27.8254	35.9989
84113	ENSMUSG00000038502	Ptov1	prostate tumor over expressed gene 1	-0.0831541	0.0371673	0.377494	0.0879334	0.27984	0.824728	-0.313654	0.000110474	0.000635618	-0.115595	0.0269568	0.0634373	3451.09	3342.33	3414.25	3382.75	3155.42	3239.94	3057.57	3340.35	2342.19	2950.33	2895.15	2737.88	2871.95	3093.62	2866.02	2974.41
329002	ENSMUSG00000041258	Zfp236	zinc finger protein 236	0.140053	0.0372437	0.377939	0.0665445	0.454861	0.895572	0.845859	3.44e-23	2.06e-21	0.759025	1.6e-15	2.81e-14	487.042	449.323	504.303	504.165	615.115	519.605	556.009	509.97	932.642	863.804	921.481	820.55	1020.12	808.004	1001.72	935.971
19016	ENSMUSG00000000440	Pparg	peroxisome proliferator activated receptor gamma	-0.170986	0.0373188	0.378371	-0.0195795	0.882081	0.982542	-0.0785743	0.604649	0.739517	0.187863	0.261245	0.397482	168.102	162.037	132.011	162.884	108.87	132.979	143.028	123.683	177.454	138.783	137.242	136.952	133.738	169.266	109.161	173.245
117160	ENSMUSG00000034714	Ttyh2	tweety family member 2	0.152866	0.0374212	0.379077	0.176082	0.16029	0.740473	0.0372809	0.814419	0.885968	0.0913467	0.396126	0.541915	458.873	422.171	491.007	367.459	490.822	466.249	564.533	492.045	309.536	510.865	455.294	518.792	624.762	465.214	564	492.735
226841	ENSMUSG00000037568	Vash2	vasohibin 2	0.160884	0.0376293	0.380853	-0.0276938	0.835832	0.976241	0.545717	0.0514223	0.121691	0.151455	0.493637	0.633478	41.7983	78.8286	85.475	75.6248	83.467	91.9364	140.186	85.1443	54.4461	200.996	82.7808	132.309	138.619	149.039	86.687	76.4977
66462	ENSMUSG00000058833	Rex1bd	required for excision 1-B domain containing	-0.0991699	0.0377092	0.38133	0.184259	0.0499766	0.548687	-0.155232	0.102807	0.207944	0.176743	0.0120416	0.0316242	1559.26	1570.44	1707.6	1662.78	1473.37	1546.5	1506.05	1505.71	1223.02	1448.85	1592.44	1573.78	1737.62	1851.28	1502.57	1736.95
64144	ENSMUSG00000024212	Mllt1	myeloid/lymphoid or mixed-lineage leukemia; translocated to, 1	0.0963493	0.0377676	0.381587	0.176123	0.0381741	0.499341	-0.44545	1.15e-06	1.02e-05	-0.345419	7.49e-09	6.54e-08	1625.59	1561.68	1647.77	1683.14	1790	1768.95	1795.9	1664.35	1223.02	1021.73	1350.63	1168.73	1472.1	1334.96	1343.11	1362.33
12168	ENSMUSG00000067336	Bmpr2	bone morphogenetic protein receptor, type II (serine/threonine kinase)	0.166659	0.0378722	0.381874	0.305569	0.00113368	0.133167	1.39025	1.94e-29	1.76e-27	1.50584	1.94e-46	1.71e-44	201.722	186.561	203.241	178.397	189.615	270.063	244.379	222.272	590.841	439.08	563.127	507.186	691.143	690.902	651.758	673.854
231912	ENSMUSG00000041298	Katnal1	katanin p60 subunit A-like 1	0.151338	0.0378799	0.381874	-0.0213267	0.858697	0.979652	0.526794	0.00107292	0.00479467	0.339777	5.97e-05	0.000276511	269.872	325.825	340.001	300.56	371.972	346.403	366.568	342.37	528.329	307.476	499.953	495.58	444.167	466.279	447.348	455.611
52023	ENSMUSG00000022064	Pibf1	progesterone immunomodulatory binding factor 1	-0.157284	0.0378947	0.381874	-0.164974	0.138771	0.713814	0.280574	0.020468	0.0577567	0.313593	0.00955169	0.0257914	343.473	404.654	365.643	375.215	313.908	377.596	301.211	283.217	540.428	398.403	412.815	473.528	455.881	410.922	391.697	339.74
16019	ENSMUSG00000076617	Ighm	immunoglobulin heavy constant mu	0.163273	0.0380007	0.381948	-0.0248376	0.756283	0.967273	0.419926	0.169875	0.30452	0.427634	0.0491412	0.105242	997.708	1873.49	1712.35	1790.76	2361.57	1990.59	2626.6	1923.37	1679.76	478.562	2474.71	10366.6	3741.74	3637.61	1850.39	3251.15
214663	ENSMUSG00000021265	Slc25a29	solute carrier family 25 (mitochondrial carrier, palmitoylcarnitine transporter), member 29	0.148924	0.0379789	0.381948	0.204875	0.0917482	0.635763	-0.207669	0.108957	0.217229	-0.122669	0.322006	0.465449	404.353	362.612	359.945	336.433	365.622	442.444	430.03	442.751	348.858	251.245	355.086	305.24	310.429	360.887	465.541	403.863
75909	ENSMUSG00000018171	Vmp1	vacuole membrane protein 1	-0.121708	0.0379684	0.381948	-0.022947	0.783428	0.970781	-0.19642	0.0628844	0.142126	-0.0680237	0.202526	0.328358	3006.75	2449.82	2438.89	2444.23	2330.73	2283.63	2292.23	2468.29	2625.51	2062.6	2273.2	2046.15	2293.07	2201.52	2300.95	2144.18
20185	ENSMUSG00000018501	Ncor1	nuclear receptor co-repressor 1	0.0952595	0.0383058	0.384221	0.159859	0.00348024	0.224367	1.01262	5.33e-65	2.34e-62	1.09223	1.15e-87	4.49e-85	3967.21	3752.24	4057.22	3826.81	4552.58	4039.45	4049.3	4146.98	8153.81	7464.37	8305.31	7822.5	9304.08	9192.51	8842.07	8647.61
20410	ENSMUSG00000022091	Sorbs3	sorbin and SH3 domain containing 3	0.100083	0.038291	0.384221	-0.0858802	0.381551	0.870242	-0.277257	0.00212645	0.00858347	-0.469656	1.84e-08	1.53e-07	4260.7	4278.64	4504.53	4149.67	4279.5	4795.47	4540.89	4964.36	4128.83	3515.04	3438.67	3081.42	3002.76	3899.5	3093.98	3352.4
20912	ENSMUSG00000027882	Stxbp3	syntaxin binding protein 3	-0.121524	0.0383261	0.384221	-0.0716142	0.295932	0.833024	0.128074	0.0997416	0.202973	0.209684	0.00274353	0.00858037	1316.65	1142.14	1240.34	1169.28	1143.13	1170.55	991.722	1107.77	1290.57	1276.56	1334.3	1439.15	1308.1	1321.12	1256.43	1228.46
107765	ENSMUSG00000024803	Ankrd1	ankyrin repeat domain 1 (cardiac muscle)	-0.0882191	0.0385067	0.385365	-0.481704	5.39e-05	0.0216174	0.0263182	0.934584	0.96202	0.70884	2.69e-08	2.18e-07	752.37	4172.66	1100.73	899.741	841.928	756.012	616.63	592.425	1681.78	2265.99	1801.57	1437.99	913.715	1182.73	1312.08	1274.59
69131	ENSMUSG00000003119	Cdk12	cyclin-dependent kinase 12	0.153866	0.0385017	0.385365	-0.0614058	0.517604	0.915546	0.931905	1.95e-18	7.75e-17	0.675561	2.12e-11	2.48e-10	324.391	320.57	377.04	300.56	439.109	362.82	369.409	363.88	669.486	699.896	628.481	579.144	697.977	628.093	588.615	563.608
21678	ENSMUSG00000002249	Tead3	TEA domain family member 3	0.145851	0.0387169	0.387135	-0.103806	0.267578	0.818249	-0.0184847	0.84414	0.904393	-0.305148	0.00229666	0.00736396	383.454	351.225	373.241	376.185	405.541	463.786	374.145	450.817	363.982	393.617	360.532	350.504	328	330.015	363.871	344.239
353156	ENSMUSG00000026921	Egfl7	EGF-like domain 7	-0.131737	0.0390171	0.389668	-0.137776	0.159047	0.738988	-0.716942	5.27e-12	1.04e-10	-0.708113	1.44e-15	2.53e-14	1777.34	2000.5	2113.13	2023.45	1718.33	2047.23	1686.97	1634.77	1418.62	1082.75	1079.42	1178.02	1114.81	946.397	1077.7	1162.09
15183	ENSMUSG00000024454	Hdac3	histone deacetylase 3	-0.0852509	0.0390373	0.389668	0.0502429	0.401778	0.876314	-0.400187	1.31e-10	2.18e-09	-0.24248	4.66e-07	3.11e-06	2821.39	2802.8	2984.03	2752.55	2607.44	2755.63	2651.22	2660.09	2111.3	2055.42	2149.03	2291.04	2296	2280.3	2175.74	2264.56
17873	ENSMUSG00000015312	Gadd45b	growth arrest and DNA-damage-inducible 45 beta	-0.16645	0.0391531	0.390153	-0.260703	0.0310355	0.467345	-0.320515	0.0270029	0.0727531	-0.381208	0.0066566	0.0187811	735.106	915.288	1150.11	918.162	915.415	813.473	757.763	600.492	662.428	723.825	653.533	908.756	479.31	699.418	498.718	663.73
71063	ENSMUSG00000039789	Zfp597	zinc finger protein 597	0.14943	0.0391281	0.390153	0.178565	0.088052	0.63338	0.516591	3.29e-05	0.000215159	0.55488	5.91e-09	5.22e-08	298.04	327.577	299.163	279.23	360.178	362.82	355.201	308.312	423.47	380.457	417.172	531.559	563.262	514.184	474.103	501.735
75273	ENSMUSG00000018921	Pelp1	proline, glutamic acid and leucine rich protein 1	-0.107885	0.0391903	0.390189	-0.00249028	0.977376	0.998064	-0.18678	0.0185856	0.053347	-0.0549304	0.490654	0.630954	1251.22	1227.98	1123.52	1189.64	1056.95	1154.95	1098.76	1099.71	1015.32	969.087	1128.43	1099.1	935.191	1184.86	1032.75	1093.47
17979	ENSMUSG00000027678	Ncoa3	nuclear receptor coactivator 3	0.123472	0.0393328	0.391272	-0.0850201	0.310346	0.839343	0.455609	3.1e-06	2.56e-05	0.238965	0.000712575	0.00258291	1509.28	1314.69	1416.04	1218.72	1640.31	1476.73	1496.58	1433.11	2134.49	1680.95	1847.32	1896.43	1784.48	1641.56	1779.76	1946.19
380614	ENSMUSG00000060798	Intu	inturned planar cell polarity protein	-0.170729	0.039401	0.391615	0.0093603	0.943405	0.992964	0.227422	0.185802	0.325574	0.583286	0.000849709	0.00302317	143.568	105.105	115.866	132.828	119.757	98.5032	91.8788	78.8705	171.404	117.248	166.651	134.631	165.952	168.201	156.251	111.372
66950	ENSMUSG00000026627	Pacc1	proton activated chloride channel 1	0.16937	0.0395867	0.393124	-0.0627826	0.640872	0.9481	0.445608	0.0156132	0.0463124	0.0166119	0.927131	0.95549	83.5967	66.5664	69.3298	61.0815	111.592	78.8026	83.3539	94.1069	116.958	84.9447	90.4054	102.134	83.9524	80.9069	117.723	89.9972
104263	ENSMUSG00000053470	Kdm3a	lysine (K)-specific demethylase 3A	-0.13382	0.0397152	0.393798	-0.170233	0.0668348	0.591652	0.01715	0.848626	0.907777	0.0042053	0.964375	0.978047	879.582	826.825	761.678	795.03	756.646	810.189	691.459	654.267	900.378	869.786	790.775	749.753	678.453	818.65	678.513	748.102
20441	ENSMUSG00000028538	St3gal3	ST3 beta-galactoside alpha-2,3-sialyltransferase 3	0.0828658	0.0397224	0.393798	-0.0210685	0.835419	0.976241	-0.111743	0.306107	0.469253	-0.211317	0.00127369	0.00435347	3158.5	3239.86	3273.69	3152.97	3252.49	3528.88	3448.77	3421.01	3684.19	2525.61	2944.16	2712.34	2955.91	2664.6	3255.58	2900.16
214063	ENSMUSG00000040697	Dnajc16	DnaJ heat shock protein family (Hsp40) member C16	0.125867	0.0397913	0.393812	0.00396773	0.968704	0.997459	0.13771	0.23436	0.388259	0.0124587	0.877614	0.924445	857.775	772.521	873.745	764.004	974.386	918.543	913.104	824.556	1079.85	760.913	939.998	832.156	999.62	941.074	845.465	875.223
18585	ENSMUSG00000041119	Pde9a	phosphodiesterase 9A	0.166762	0.0397917	0.393812	-0.00366356	0.97905	0.998064	-0.475899	0.0446601	0.108662	-0.894778	2.18e-06	1.3e-05	55.4282	94.5944	61.732	62.0511	79.838	87.8321	100.404	100.381	42.347	62.213	33.7659	47.5849	41	51.0991	41.7382	52.8734
66315	ENSMUSG00000052917	Senp7	SUMO1/sentrin specific peptidase 7	0.139062	0.0399352	0.394896	0.0197086	0.843585	0.97747	0.642284	2.03e-08	2.42e-07	0.519252	3.82e-10	3.86e-09	340.747	344.218	348.548	355.824	412.799	407.147	360.885	389.871	578.742	533.596	457.473	637.174	587.667	569.542	550.088	557.983
435391	ENSMUSG00000063821	Dupd1	dual specificity phosphatase and pro isomerase domain containing 1	0.155969	0.0402261	0.397434	0.257766	0.0553496	0.561018	-0.529199	0.00681378	0.0232147	-0.381082	0.000312273	0.00122794	940.463	1062.43	992.46	1443.66	1303.72	1290.39	1334.61	1260.14	576.726	524.025	754.83	1100.26	1251.48	965.559	862.589	874.098
78943	ENSMUSG00000020715	Ern1	endoplasmic reticulum (ER) to nucleus signalling 1	0.164568	0.0402754	0.397434	-0.12683	0.312213	0.839411	1.56439	1.34e-16	4.44e-15	1.04171	3.89e-09	3.49e-08	208.083	149.774	214.637	135.737	354.735	246.258	204.596	156.845	824.758	544.364	511.934	473.528	473.453	573.8	566.141	492.735
73095	ENSMUSG00000002346	Slc25a42	solute carrier family 25, member 42	-0.105119	0.0402946	0.397434	0.0522413	0.56429	0.925426	-0.452098	2.79e-07	2.78e-06	-0.265116	0.000601986	0.00221848	2129.9	2216.84	2343.92	2294.92	2031.33	2249.16	1949.35	2058.7	1781.6	1397.4	1629.47	1732.79	1509.19	1886.41	1719.83	1768.45
219150	ENSMUSG00000021972	Hmbox1	homeobox containing 1	0.16712	0.0404647	0.398435	0.306623	0.0121261	0.356645	2.2261	2.31e-34	2.74e-32	2.35099	7.96e-67	1.78e-64	66.3321	56.9318	63.6314	71.7466	95.2612	105.07	67.2515	75.2855	285.338	293.119	471.633	358.628	504.691	430.084	455.909	502.86
16889	ENSMUSG00000024781	Lipa	lysosomal acid lipase A	0.14091	0.0404395	0.398435	-0.361537	0.00942581	0.33269	0.253884	0.213828	0.362666	-0.526249	7.35e-05	0.000334403	384.363	341.591	384.638	367.459	412.799	399.759	402.562	461.572	399.272	739.378	323.499	347.022	232.333	239.527	339.256	336.365
109900	ENSMUSG00000025533	Asl	argininosuccinate lyase	-0.159261	0.0405205	0.398488	-0.0846156	0.514904	0.915455	-0.0271231	0.869518	0.921213	0.0975675	0.414371	0.559395	210.809	208.458	181.397	207.483	167.841	177.306	173.338	168.496	192.578	269.191	174.275	159.003	178.643	182.04	174.444	202.494
211429	ENSMUSG00000098488	Pla2g4b	phospholipase A2, group IVB (cytosolic)	0.156231	0.040573	0.398488	-0.124442	0.267106	0.818249	-0.0330453	0.793995	0.874238	-0.38618	0.000578512	0.00213902	199.905	236.486	201.341	217.179	244.05	267.6	253.851	234.819	212.743	233.299	186.257	205.428	205	180.976	184.076	188.994
56508	ENSMUSG00000049044	Rapgef4	Rap guanine nucleotide exchange factor (GEF) 4	-0.169606	0.0405423	0.398488	-0.085329	0.519892	0.916082	0.379681	0.0303724	0.0800988	0.580623	0.00029488	0.00116638	126.304	121.746	133.911	129.919	86.1887	94.3989	125.978	103.966	224.842	136.39	180.811	139.273	162.048	137.329	184.076	146.246
28169	ENSMUSG00000001211	Agpat3	1-acylglycerol-3-phosphate O-acyltransferase 3	-0.0709175	0.0407535	0.39889	0.040006	0.580313	0.929491	0.0153535	0.800808	0.877128	0.147101	0.0134793	0.0349241	4761.38	4558.05	4636.55	4531.67	4422.84	4339.89	4483.11	4335.19	5026.18	4402.77	4752.27	4547.26	4392.86	4928.93	4906.91	5262.59
11752	ENSMUSG00000021950	Anxa8	annexin A8	0.166898	0.0407858	0.39889	-0.0334557	0.797598	0.970781	-0.33338	0.184536	0.324083	-0.759174	0.00181208	0.00595123	61.7888	66.5664	57.9331	84.3507	70.7655	85.3695	98.5092	104.862	42.347	75.3735	58.8179	27.8546	39.0476	45.7762	27.8254	79.8725
19347	ENSMUSG00000035901	Dennd5a	DENN/MADD domain containing 5A	0.0925072	0.0407213	0.39889	-0.0363043	0.516048	0.915546	0.251393	3.08e-05	0.000203104	0.130245	0.00859967	0.0234777	2805.03	2843.09	2633.58	2566.39	3031.12	2892.71	2908.86	2816.04	3363.56	3196.79	3253.5	3151.05	3089.64	3167.08	3168.89	3334.4
217335	ENSMUSG00000020776	Fbf1	Fas (TNFRSF6) binding factor 1	0.120073	0.0406842	0.39889	0.0515834	0.548366	0.923289	-0.156568	0.0626423	0.141733	-0.22328	0.00480941	0.0140661	645.148	593.842	652.46	624.389	723.985	665.718	716.086	671.296	609.998	541.971	563.127	540.843	617.929	570.606	549.017	635.605
18129	ENSMUSG00000027878	Notch2	notch 2	0.143401	0.0406524	0.39889	-0.121758	0.293883	0.832164	0.535941	6.79e-05	0.000411247	0.230901	0.0193372	0.0477004	497.037	452.827	467.264	448.901	605.136	512.217	546.537	463.364	543.453	874.571	701.458	644.138	632.572	558.896	647.477	667.105
26379	ENSMUSG00000024955	Esrra	estrogen related receptor, alpha	0.0754807	0.0408629	0.399036	0.181468	0.0728623	0.601789	-0.0745405	0.52828	0.679718	0.0714778	0.125911	0.224393	4482.42	4355.72	4266.15	4227.23	4514.48	4558.24	4743.6	4522.51	4676.32	3121.42	4697.81	3966.96	4613.48	4890.61	4750.66	5025.22
66841	ENSMUSG00000027809	Etfdh	electron transferring flavoprotein, dehydrogenase	-0.0967622	0.0408833	0.399036	-0.00740603	0.950719	0.994871	-0.0987422	0.47907	0.636941	0.00637219	0.942196	0.964735	8416	8366.35	8385.1	8057.92	7575.54	8556.65	7537.85	7230.99	10255	5614.72	7622.37	7494.05	7045.17	6873.89	9105.34	8025.5
70044	ENSMUSG00000071645	Tut1	terminal uridylyl transferase 1, U6 snRNA-specific	-0.129155	0.0409038	0.399036	-0.09382	0.405778	0.878537	-0.216294	0.0199425	0.0564458	-0.15853	0.170331	0.286542	557.917	541.29	535.644	541.977	485.379	525.351	497.282	446.336	442.627	534.793	447.67	449.155	436.357	516.313	446.277	345.364
234214	ENSMUSG00000031626	Sorbs2	sorbin and SH3 domain containing 2	-0.139696	0.0410127	0.399761	-0.0472257	0.52078	0.916513	0.114753	0.19869	0.3432	0.255892	0.0035748	0.0108251	4539.66	4022.89	4353.53	3682.34	3738.78	3883.49	2976.11	4080.65	4078.42	4386.02	4958.14	4621.54	4130.26	4634.05	4318.3	4507.74
57344	ENSMUSG00000003559	As3mt	arsenite methyltransferase	-0.11976	0.0411134	0.400408	0.00350668	0.959333	0.995487	-0.126221	0.106671	0.213919	0.031437	0.64132	0.75673	1773.7	1669.42	1541.4	1817.9	1586.78	1430.76	1668.03	1495.85	1462.99	1537.38	1640.37	1599.32	1522.86	1542.55	1570	1684.07
109689	ENSMUSG00000018909	Arrb1	arrestin, beta 1	0.156066	0.0411571	0.400481	-0.119548	0.192787	0.762122	0.331917	9.12e-05	0.000535409	-0.00683899	0.955738	0.973432	995.891	965.213	1021.9	830.903	1379.02	1165.62	1010.67	907.011	1166.56	1228.71	1263.5	1174.54	1275.88	942.139	1162.25	1060.84
26893	ENSMUSG00000019494	Cops6	COP9 signalosome subunit 6	-0.0813465	0.0412587	0.400481	-0.00922822	0.8701	0.98109	-0.163053	0.00567279	0.0198542	-0.071042	0.103615	0.192276	2851.37	2925.42	3042.91	2971.67	2725.38	2836.07	2762.05	2791.84	2600.31	2542.36	2598.88	2805.19	2639.62	2655.02	2645.56	2641.42
67391	ENSMUSG00000031198	Fundc2	FUN14 domain containing 2	-0.0814374	0.0412856	0.400481	-0.0156609	0.840169	0.976411	0.341201	5.14e-05	0.000319102	0.430117	3.49e-17	6.96e-16	8527.77	7878.49	7704.15	7705.97	7430.38	7564.23	7304.83	7690.77	11238.1	8812.71	9913	10604.5	10613.1	10557.3	9749.61	9562.21
217708	ENSMUSG00000085793	Lin52	lin-52 homolog (C. elegans)	-0.145125	0.0413542	0.400481	-0.146044	0.101827	0.657501	0.0586218	0.557072	0.702697	0.100374	0.28954	0.429624	517.027	603.477	571.733	513.861	419.149	522.067	472.655	519.829	641.254	538.382	542.432	582.625	492.976	558.896	506.209	519.734
228576	ENSMUSG00000027377	Mall	mal, T cell differentiation protein-like	0.16878	0.0413624	0.400481	-0.0206742	0.879217	0.982127	0.100252	0.52896	0.68019	-0.208305	0.256231	0.392021	107.222	127.878	117.766	107.62	141.531	134.621	176.18	122.787	145.19	117.248	105.654	128.828	167.905	103.263	96.3189	122.621
26414	ENSMUSG00000046709	Mapk10	mitogen-activated protein kinase 10	0.152941	0.0413026	0.400481	0.133177	0.33633	0.848231	-0.0138115	0.952471	0.973597	-0.191339	0.443063	0.58703	61.7888	40.2902	47.4861	38.7819	78.9307	54.9976	93.7732	46.6053	48.3966	53.8382	34.8551	49.9062	72.2381	68.1321	61.0019	31.499
30935	ENSMUSG00000060519	Tor3a	torsin family 3, member A	-0.155475	0.041241	0.400481	-0.206061	0.114485	0.680616	-0.109475	0.478072	0.636093	-0.174056	0.194264	0.317611	408.897	515.014	386.537	399.454	355.642	354.612	347.624	410.485	378.098	514.454	379.049	311.043	237.214	342.79	330.695	385.863
66771	ENSMUSG00000018415	Gid4	GID complex subunit 4, VID24 homolog	0.0723433	0.0414217	0.400507	0.22825	0.0131126	0.368426	-0.251015	0.00635072	0.0218466	-0.0559022	0.406526	0.551824	5008.53	4864.6	4952.8	4814.78	5323.74	5072.1	5057.12	5274.47	3871.72	3517.43	4421.15	4670.29	5464.72	5087.55	4379.3	5000.47
170643	ENSMUSG00000041734	Kirrel	kirre like nephrin family adhesion molecule 1	0.143176	0.0414342	0.400507	-0.128841	0.25573	0.81027	-0.172197	0.142635	0.267316	-0.497139	4.86e-06	2.74e-05	430.705	514.138	517.599	501.256	626.002	538.484	563.586	510.866	365.999	501.293	435.688	438.71	386.572	343.854	373.503	467.986
76551	ENSMUSG00000048701	Ccdc6	coiled-coil domain containing 6	0.101435	0.041788	0.400727	0.030522	0.722568	0.960397	0.340708	7.91e-06	6.01e-05	0.280478	0.000224175	0.000914077	3891.79	3751.37	3418.05	3608.66	4136.15	3699.62	4151.59	3896.92	4223.61	5102.66	4727.22	4637.79	5367.1	5119.49	4316.15	4539.24
12576	ENSMUSG00000003031	Cdkn1b	cyclin-dependent kinase inhibitor 1B	-0.0977593	0.0416148	0.400727	-0.214818	0.0195329	0.40362	-0.00185192	0.976999	0.987048	-0.120205	0.170158	0.286311	1391.16	1309.43	1335.31	1303.07	1233.86	1273.98	1184	1267.31	1303.68	1417.74	1324.49	1301.04	960.572	1298.77	1116.23	1183.46
13106	ENSMUSG00000025479	Cyp2e1	cytochrome P450, family 2, subfamily e, polypeptide 1	0.157686	0.0418404	0.400727	-0.185573	0.182028	0.755136	-0.626163	0.000130794	0.000737775	-1.12161	0.000158805	0.000672198	304.401	510.634	365.643	430.479	411.891	488.412	710.403	659.645	281.305	214.156	237.45	279.707	115.191	357.693	140.197	157.495
72047	ENSMUSG00000020705	Ddx42	DEAD box helicase 42	-0.0923938	0.0418711	0.400727	0.0161284	0.795058	0.970781	0.137205	0.0232637	0.0642551	0.270828	6.28e-07	4.1e-06	1915.45	1761.38	1826.32	1816.93	1784.56	1678.66	1655.71	1715.43	2069.96	2045.85	1912.67	2048.47	2103.69	2047.16	2128.65	1976.56
70604	ENSMUSG00000074212	Dnajb14	DnaJ heat shock protein family (Hsp40) member B14	0.166971	0.0416494	0.400727	0.331261	0.00685527	0.29376	0.934475	2.97e-08	3.44e-07	1.01009	4.39e-10	4.42e-09	74.5101	70.0699	60.7823	82.4116	87.096	73.8774	113.664	104.862	129.057	147.158	168.829	135.791	239.167	190.557	189.427	179.994
666170	NA	Gm7964	heterogeneous nuclear ribonucleoprotein K pseudogene	-0.0848405	0.041579	0.400727	-0.0382688	0.595446	0.934047	0.094343	0.133822	0.254806	0.159977	0.00753209	0.0209517	2251.66	2265.01	2154.92	2200.87	2054.92	2145.73	2099.95	2039.88	2239.35	2368.88	2346.18	2549.86	2200.33	2511.31	2396.2	2221.81
23918	ENSMUSG00000062867	Impdh2	inosine monophosphate dehydrogenase 2	-0.123962	0.0418365	0.400727	-0.0378977	0.69694	0.958525	-0.259232	0.003937	0.0145736	-0.142209	0.126665	0.22545	620.614	622.746	699.946	614.694	573.382	599.228	559.797	578.085	579.75	508.472	533.718	510.668	496.881	602.543	460.19	530.984
98386	ENSMUSG00000004880	Lbr	lamin B receptor	-0.123222	0.0415012	0.400727	0.0377205	0.571049	0.925473	0.0136263	0.866498	0.919542	0.214227	0.00146562	0.00492238	1261.22	1033.53	1076.99	1101.41	1038.8	1068.76	948.151	988.571	1131.27	1119.83	1155.66	1119.99	1178.26	1116.73	1163.32	1244.21
97287	ENSMUSG00000030269	Mtmr14	myotubularin related protein 14	-0.107727	0.0418171	0.400727	-0.0545731	0.576511	0.927765	-0.114417	0.202235	0.347955	-0.0401792	0.620713	0.741421	992.256	1019.52	1079.83	1002.51	910.879	984.212	917.84	952.72	882.229	1097.1	899.697	908.756	842.453	1046.47	861.519	912.347
20440	ENSMUSG00000022885	St6gal1	beta galactoside alpha 2,6 sialyltransferase 1	0.152521	0.0415799	0.400727	-0.252725	0.0427606	0.518476	-0.0519098	0.668683	0.788178	-0.572125	4.05e-05	0.000193188	263.511	240.865	294.414	275.352	309.372	293.868	348.571	294.868	261.14	254.834	229.826	291.313	211.833	157.555	194.778	258.742
21454	ENSMUSG00000068039	Tcp1	t-complex protein 1	-0.0681736	0.0418187	0.400727	-0.0133242	0.828511	0.9755	0.0426073	0.344724	0.510314	0.115986	0.0263868	0.062297	5912.65	5875.36	5781.91	5864.8	5488.86	5507.97	5621.65	5715.43	6100.99	6253.6	5961.31	5885.44	6251.53	6384.19	5951.43	5628.2
107197	ENSMUSG00000071654	Uqcc3	ubiquinol-cytochrome c reductase complex assembly factor 3	0.10273	0.0416959	0.400727	0.053549	0.568376	0.925473	-0.314588	0.000665722	0.00315401	-0.35443	1.47e-06	9.06e-06	926.833	903.026	973.466	932.705	1028.82	1009.66	1015.4	994.844	693.684	711.86	870.288	720.738	720.429	836.747	850.817	750.352
140721	ENSMUSG00000034471	Caskin2	CASK-interacting protein 2	0.0929725	0.0421011	0.401559	-0.0322972	0.738158	0.963772	-0.405294	2.9e-06	2.41e-05	-0.528493	8.97e-11	9.77e-10	1704.65	1624.75	1617.38	1660.84	1812.69	1842.83	1757.06	1683.17	1417.62	1123.42	1274.39	1155.97	1256.36	1030.5	1255.36	1351.08
192119	ENSMUSG00000041415	Dicer1	dicer 1, ribonuclease type III	0.108153	0.0421936	0.401559	0.138329	0.0944619	0.640291	0.640543	1.61e-13	3.88e-12	0.691028	1.44e-22	4.04e-21	1992.69	1986.48	1890.9	1837.29	2206.43	2186.77	2128.37	1879.45	2713.23	2812.75	3301.43	3319.34	3601.17	3518.38	3418.25	3101.53
14180	ENSMUSG00000021974	Fgf9	fibroblast growth factor 9	-0.160049	0.0422347	0.401559	0.0324418	0.814636	0.974138	-0.0427182	0.856272	0.912996	0.447999	0.0140171	0.0361002	56.3369	89.3391	111.118	78.5334	67.1365	69.7731	48.3074	57.3604	106.876	72.9807	90.4054	53.388	88.8334	80.9069	81.3359	89.9972
14281	ENSMUSG00000021250	Fos	FBJ osteosarcoma oncogene	0.159648	0.0420826	0.401559	6.06e-05	0.99927	0.999768	0.795523	NA	NA	0.867096	0.00809858	0.0223167	71.7841	113.864	145.308	110.529	135.18	136.263	115.559	225.857	166.363	185.443	213.487	2056.6	1665.38	612.124	134.846	237.368
16477	ENSMUSG00000052837	Junb	jun B proto-oncogene	-0.168505	0.0421757	0.401559	-0.0488077	0.713973	0.960186	1.3392	3.54e-11	6.27e-10	1.36319	3.58e-07	2.44e-06	204.448	245.245	234.582	359.702	196.873	236.408	179.969	215.101	769.304	527.614	616.499	1060.8	1113.83	661.094	384.205	566.983
98956	ENSMUSG00000027185	Nat10	N-acetyltransferase 10	-0.0992649	0.0422272	0.401559	0.0012806	0.987764	0.99913	-0.238327	0.00109589	0.00487255	-0.111931	0.110637	0.202397	1179.44	1150.02	1098.83	1172.18	1059.67	1063.84	1078.86	1066.54	944.741	1030.1	909.5	1019.01	1015.24	1034.76	876.502	1020.34
66091	ENSMUSG00000035674	Ndufa3	NADH:ubiquinone oxidoreductase subunit A3	-0.0779626	0.0420694	0.401559	0.0922791	0.173477	0.749158	-0.269772	1.02e-06	9.24e-06	-0.0744451	0.21341	0.341844	5339.28	5377.87	5502.69	5334.45	5018.91	5380.74	4920.72	5054.88	4691.44	4246.04	4605.23	4349.96	4363.57	4974.71	5020.35	4991.47
241327	ENSMUSG00000046618	Olfml2a	olfactomedin-like 2A	0.168496	0.0420804	0.401559	0.0803467	0.554824	0.924148	-0.07481	0.695022	0.807337	-0.246062	0.13295	0.234868	116.308	128.753	141.509	112.468	196.873	158.426	144.922	126.372	82.6774	116.051	156.848	117.221	131.786	106.456	139.127	145.121
30795	ENSMUSG00000020949	Fkbp3	FK506 binding protein 3	-0.0848956	0.0422894	0.401613	0.0212529	0.788138	0.970781	-0.0294886	0.721411	0.824787	0.0991949	0.0812171	0.158353	3730.05	3526.27	3740.01	3500.07	3359.55	3397.54	3287.74	3577.85	3896.93	3065.19	3579.18	3687.25	3666.57	3572.68	3927.67	3434.52
112406	ENSMUSG00000058709	Egln2	egl-9 family hypoxia-inducible factor 2	0.0844753	0.0424824	0.402924	0.120851	0.0429411	0.518897	-0.192494	0.000858789	0.0039466	-0.140619	0.00727197	0.0203022	3717.33	3545.54	3851.13	3929.58	4003.69	3945.88	4101.39	3984.75	3270.8	3197.99	3351.53	3359.96	3594.34	3909.08	3587.34	3446.89
396184	ENSMUSG00000047787	Flrt1	fibronectin leucine rich transmembrane protein 1	0.16822	0.0425262	0.403009	0.371275	0.00483178	0.255709	1.14513	9.07e-10	1.33e-08	1.41757	2.14e-21	5.67e-20	89.0486	90.215	102.57	102.772	146.974	131.338	106.087	102.173	153.256	235.692	290.822	246.049	339.714	402.405	278.254	355.489
13423	ENSMUSG00000003812	Dnase2a	deoxyribonuclease II alpha	-0.165288	0.042679	0.403492	-0.116827	0.362418	0.859248	-0.348888	0.0345764	0.0887731	-0.235014	0.0884329	0.16987	212.626	196.196	227.933	161.915	156.954	181.41	143.028	176.562	127.041	195.014	152.491	143.915	131.786	130.941	138.057	155.245
14130	ENSMUSG00000026656	Fcgr2b	Fc receptor, IgG, low affinity IIb	0.167636	0.0427222	0.403492	-0.18706	0.0704802	0.596137	0.521386	0.103799	0.209443	-0.482455	0.0172596	0.0432559	95.4093	124.374	89.2739	107.62	128.829	110.816	173.338	124.58	147.206	474.972	65.3533	134.631	116.167	58.551	85.6168	109.122
16452	ENSMUSG00000024789	Jak2	Janus kinase 2	0.134313	0.0428205	0.403492	0.119567	0.211325	0.775181	0.047328	0.637787	0.765079	0.0344455	0.719294	0.814869	2596.04	2426.17	2990.68	2970.7	2797.96	2841	3283.96	3428.18	2957.23	2499.29	2745.93	3182.39	3327.84	3667.42	2806.09	2852.91
77697	ENSMUSG00000029575	Mmab	methylmalonic aciduria (cobalamin deficiency) cblB type homolog (human)	-0.102409	0.0428552	0.403492	0.0857137	0.290761	0.829828	-0.420076	7.68e-07	7.05e-06	-0.201573	0.00207142	0.00670842	1950.89	1940.06	2036.21	2006.96	1928.81	1923.28	1670.87	1813.13	1364.18	1330.4	1579.37	1638.78	1530.67	1572.36	1672.74	1598.58
18148	ENSMUSG00000057113	Npm1	nucleophosmin 1	-0.0886263	0.0428149	0.403492	-0.157511	0.0339832	0.480253	0.184251	0.00683527	0.0232737	0.127876	0.0223439	0.0540369	2229.85	2187.93	2300.23	2238.69	2012.28	2099.76	2073.43	2203.89	2499.48	2790.01	2355.99	2574.23	2232.55	2336.72	2196.07	2410.8
74122	ENSMUSG00000030095	Tmem43	transmembrane protein 43	0.141349	0.0426822	0.403492	-0.0484538	0.53605	0.919589	-0.0819761	0.268797	0.427765	-0.296367	0.00237637	0.00758766	835.967	858.356	868.996	919.132	849.186	950.556	1177.37	983.193	815.684	870.982	825.63	783.411	821.953	744.13	796.236	847.099
237858	ENSMUSG00000046275	Trarg1	trafficking regulator of GLUT4 (SLC2A4) 1	0.161386	0.0427674	0.403492	-0.0698885	0.616476	0.941317	-0.432754	0.0270683	0.0728658	-0.802447	1.56e-06	9.58e-06	155.381	173.423	154.805	161.915	176.914	178.948	197.966	216.894	132.082	76.5699	156.848	96.3305	82.9762	87.2942	115.583	139.496
53857	ENSMUSG00000030137	Tuba8	tubulin, alpha 8	0.0830191	0.04283	0.403492	0.178697	0.0159977	0.384595	-0.58418	2.22e-13	5.25e-12	-0.470701	8.27e-20	1.99e-18	8845.8	8489.85	8036.55	8384.65	9423.61	8958.05	8564.62	8996.62	5400.25	4954.31	5973.29	6096.68	6381.36	6572.62	6128.02	6809.42
14469	ENSMUSG00000028270	Gbp2	guanylate binding protein 2	-0.149494	0.0430254	0.404256	-0.149132	NA	NA	0.0823998	NA	NA	-0.538353	0.000131542	0.000565066	414.349	434.433	368.492	350.976	361.085	329.165	367.515	305.623	215.768	1099.5	197.149	244.888	230.381	172.459	226.884	292.491
226830	ENSMUSG00000026603	Smyd2	SET and MYND domain containing 2	0.0724962	0.0430224	0.404256	0.023668	0.841227	0.976789	0.0633983	0.594373	0.731128	0.0382133	0.689853	0.793681	10095.2	9617.09	10519.1	9961.14	10444.3	10624.4	10856.8	10493.4	8546.02	13130.5	9296.5	11205.7	9480.77	13247.4	11545.4	9312.46
24086	ENSMUSG00000020694	Tlk2	tousled-like kinase 2 (Arabidopsis)	-0.0990873	0.0430408	0.404256	0.0519692	0.381887	0.870242	0.137966	0.0114028	0.0357148	0.316681	3.24e-07	2.23e-06	2094.46	2066.19	2001.07	1974.97	1795.45	1807.53	1927.56	2021.06	2205.07	2212.15	2292.81	2272.47	2510.76	2334.59	2318.07	2257.81
21366	ENSMUSG00000030096	Slc6a6	solute carrier family 6 (neurotransmitter transporter, taurine), member 6	0.0832299	0.0432113	0.405275	0.128025	0.0480675	0.540462	0.195078	0.00790736	0.0263647	0.258735	1.12e-08	9.57e-08	5444.69	5237.73	5713.53	5625.32	5907.1	6105.56	5840.46	5595.33	6136.28	5758.29	6949.23	6469.23	7198.43	6993.12	7060.17	6830.79
20660	ENSMUSG00000049313	Sorl1	sortilin-related receptor, LDLR class A repeats-containing	0.124882	0.0432191	0.405275	0.208271	0.0194135	0.40362	0.654691	5.29e-10	8e-09	0.763276	6.06e-24	1.85e-22	1983.6	1771.89	2034.31	1878.98	2209.15	2388.7	2053.54	1863.32	3149.81	2530.39	3580.27	2994.37	3439.12	3668.49	3750.01	3704.51
216618	ENSMUSG00000020462	Cfap36	cilia and flagella associated protein 36	-0.162921	0.0432621	0.405351	-0.217145	0.0443126	0.523276	0.591453	8.63e-06	6.48e-05	0.612051	5.43e-07	3.58e-06	271.689	311.811	364.694	280.199	259.473	224.095	308.788	233.027	396.247	520.436	455.294	521.113	400.238	450.311	376.714	362.239
68112	ENSMUSG00000026927	Entr1	endosome associated trafficking regulator 1	0.101362	0.0433826	0.406152	-0.0235746	0.792875	0.970781	-0.0877341	0.324326	0.488826	-0.210722	0.00260289	0.00819723	970.448	965.213	1009.56	1025.78	1071.46	1077.79	1099.7	1049.52	1073.8	878.161	923.66	862.332	966.429	928.3	832.623	980.97
23972	ENSMUSG00000024899	Papss2	3'-phosphoadenosine 5'-phosphosulfate synthase 2	0.151363	0.0435133	0.407047	-0.04336	0.701806	0.95896	-0.470088	0.000203633	0.00109755	-0.717645	5.74e-10	5.67e-09	555.191	422.171	412.18	401.393	533.463	550.797	477.391	514.451	326.677	299.101	314.785	337.737	299.691	244.85	340.327	358.864
270035	ENSMUSG00000037363	Letm2	leucine zipper-EF-hand containing transmembrane protein 2	0.154775	0.0435896	0.407433	-0.0302634	0.795177	0.970781	0.0403282	0.767902	0.857959	-0.198354	0.0828947	0.16102	230.8	254.003	279.218	254.022	272.175	339.015	305.947	272.462	238.958	297.905	297.357	217.034	239.167	257.624	251.499	285.741
18452	ENSMUSG00000018906	P4ha2	procollagen-proline, 2-oxoglutarate 4-dioxygenase (proline 4-hydroxylase), alpha II polypeptide	0.10079	0.0436654	0.407813	0.00735001	0.945194	0.993417	-0.232916	0.033131	0.0858278	-0.322582	0.000181552	0.000757022	1591.06	1480.23	1416.99	1510.56	1676.6	1543.22	1670.87	1602.51	1539.62	1098.3	1304.89	1145.52	1466.24	1084.79	1275.69	1344.33
68077	ENSMUSG00000041560	Nop53	NOP53 ribosome biogenesis factor	-0.0857624	0.0437135	0.407934	0.00567656	0.942533	0.992851	-0.164659	0.0215563	0.0603179	-0.0508076	0.385258	0.531162	2488.82	2312.31	2514.87	2518.89	2300.79	2276.25	2346.22	2311.44	2154.65	2427.5	2130.52	2071.69	2050.98	2360.14	2184.3	2320.8
234839	ENSMUSG00000014444	Piezo1	piezo-type mechanosensitive ion channel component 1	0.164084	0.0438205	0.408306	-0.162929	0.140268	0.714652	0.588005	1.56e-06	1.36e-05	0.143964	0.311791	0.453772	609.711	536.911	583.13	485.744	863.702	740.416	565.481	514.451	734.014	1028.91	775.526	856.529	799.5	644.061	703.128	835.849
22273	ENSMUSG00000025651	Uqcrc1	ubiquinol-cytochrome c reductase core protein 1	0.0745063	0.0438237	0.408306	0.180164	0.0753507	0.605402	-0.423598	0.000270477	0.00140903	-0.287588	1.09e-07	8.05e-07	35484.1	34696	35645	34301.6	36935.1	39456.3	35898.1	35857.4	30072.4	19311.2	27472.3	26779.9	28322.2	30088.8	32226.1	30596.8
12331	ENSMUSG00000028656	Cap1	CAP, adenylate cyclase-associated protein 1 (yeast)	0.117707	0.0439734	0.408393	-0.17617	0.0807576	0.612511	-0.0456102	0.656399	0.778932	-0.369526	5.5e-06	3.07e-05	1019.52	1141.26	966.818	973.426	1134.97	1107.34	1185.9	1092.54	938.691	1142.57	872.466	1029.46	991.81	772.873	861.519	857.224
13805	ENSMUSG00000026814	Eng	endoglin	0.114372	0.0439264	0.408393	-0.167128	0.135451	0.711522	-0.292321	0.00207147	0.00839401	-0.607315	3.02e-08	2.43e-07	2404.31	2592.59	2572.8	2476.23	2586.57	2704.73	3135.24	2600.04	2389.58	2074.56	1964.96	1754.84	1699.55	1389.26	1990.59	2073.31
229542	ENSMUSG00000042390	Gatad2b	GATA zinc finger domain containing 2B	0.166783	0.0439098	0.408393	-0.0172585	0.800133	0.970781	1.9954	3.1e-92	3.05e-89	1.58943	3.51e-25	1.16e-23	279.867	225.975	247.878	219.118	408.262	368.566	263.323	206.139	972.972	991.819	1058.72	999.284	986.929	1016.66	1037.03	970.845
80750	ENSMUSG00000031652	N4bp1	NEDD4 binding protein 1	0.11649	0.0439737	0.408393	-0.0181043	0.777091	0.970781	0.323572	4.87e-06	3.84e-05	0.186315	0.00884938	0.0240732	1568.35	1419.79	1612.63	1552.25	1877.1	1685.23	1668.03	1536.18	1914.69	1817.34	2028.13	1977.68	1944.57	1973.7	1807.58	1986.69
69260	ENSMUSG00000063049	Ing2	inhibitor of growth family, member 2	-0.137678	0.0441868	0.410044	0.10922	0.278032	0.823535	-0.111899	0.319728	0.483123	0.201933	0.0281042	0.0658235	638.788	576.325	642.962	551.673	498.08	498.262	537.064	602.284	457.751	571.881	615.41	586.107	616.953	644.061	554.368	647.98
27784	ENSMUSG00000029213	Commd8	COMM domain containing 8	-0.117601	0.0443037	0.41025	-0.0279712	0.698761	0.958605	-0.105625	0.15675	0.286939	0.016136	0.823321	0.889694	892.304	837.335	834.806	929.797	772.977	756.833	853.43	797.668	830.807	782.448	818.005	819.389	784.858	842.07	764.13	825.725
71832	ENSMUSG00000046934	Csl	citrate synthase like	0.158218	0.0442875	0.41025	0.125885	0.346086	0.852276	-0.85492	1.95e-07	1.99e-06	-0.907061	6.23e-11	6.94e-10	197.179	174.299	184.246	163.854	193.244	238.049	208.385	210.62	108.892	70.5878	108.922	91.6881	115.191	91.5525	120.934	112.497
18451	ENSMUSG00000019916	P4ha1	procollagen-proline, 2-oxoglutarate 4-dioxygenase (proline 4-hydroxylase), alpha 1 polypeptide	0.103952	0.044315	0.41025	-0.165181	0.123731	0.699234	0.13418	0.168112	0.302458	-0.161543	0.106346	0.196237	1724.64	1700.95	1700.95	1667.62	1904.32	1819.85	1978.71	1674.21	2215.15	1682.14	1919.21	1671.28	2003.14	1391.39	1567.86	1614.33
107476	ENSMUSG00000020532	Acaca	acetyl-Coenzyme A carboxylase alpha	0.142613	0.044429	0.410627	-0.114881	0.340531	0.84969	0.350847	0.0134636	0.0409743	0.0451795	0.675422	0.783363	487.042	409.909	450.169	515.8	594.249	528.634	503.912	496.526	770.312	604.184	484.703	552.45	540.81	534.411	650.687	466.861
11637	ENSMUSG00000028792	Ak2	adenylate kinase 2	0.111947	0.0445303	0.410627	-0.000635737	0.993606	0.999768	-0.224532	0.00295491	0.0114009	-0.33659	6.11e-06	3.38e-05	757.822	774.272	829.108	774.669	817.432	901.305	851.536	860.406	680.577	638.88	691.655	671.992	686.262	687.708	718.111	616.481
107589	ENSMUSG00000022836	Mylk	myosin, light polypeptide kinase	0.122737	0.0444414	0.410627	-0.192848	0.0416709	0.512192	-0.171614	0.0916994	0.190107	-0.520907	3.64e-10	3.7e-09	1796.42	1411.91	1475.87	1533.83	1713.8	1736.94	1618.77	1817.61	1550.71	1228.71	1377.86	1356.75	1126.52	1034.76	1316.36	1297.09
242406	ENSMUSG00000028468	Rgp1	RAB6A GEF compex partner 1	0.0898056	0.0445367	0.410627	-0.0697548	0.305007	0.836683	-0.0281185	0.638907	0.765872	-0.182689	0.00240583	0.00767441	1834.58	1867.36	1900.4	1864.44	2030.43	2087.45	1986.29	1892.89	1724.13	1837.68	1889.8	1889.47	1636.1	1806.56	1828.99	1770.7
217449	ENSMUSG00000020628	Trappc12	trafficking protein particle complex 12	-0.11555	0.044568	0.410627	-0.109735	0.159613	0.73962	0.0715215	0.347116	0.512854	0.100959	0.180094	0.299633	840.51	900.398	841.454	795.999	728.522	796.235	760.605	796.772	905.419	835.09	908.41	912.238	748.738	860.168	871.15	831.349
67074	ENSMUSG00000034602	Mon2	MON2 homolog, regulator of endosome to Golgi trafficking	0.0913917	0.0446456	0.410794	0.0819571	0.236671	0.796495	0.606534	3.09e-19	1.31e-17	0.614475	1.44e-30	6.4e-29	1901.82	1919.92	1852.91	1738.4	2034.96	1990.59	1925.67	2002.24	2839.26	3074.76	2728.5	2729.75	3109.17	3104.27	3147.49	2850.66
21682	ENSMUSG00000029217	Tec	tec protein tyrosine kinase	-0.166463	0.0446569	0.410794	-0.132935	0.308528	0.839062	0.225156	0.235563	0.38971	0.391435	0.00715368	0.0200286	149.929	239.114	209.889	189.062	160.583	192.081	121.242	147.882	180.479	313.458	194.971	251.852	217.691	191.622	216.182	203.619
68581	ENSMUSG00000021248	Tmed10	transmembrane p24 trafficking protein 10	-0.0915834	0.0447002	0.410867	-0.0249566	0.718038	0.960186	0.114952	0.0852406	0.179867	0.203826	0.000530866	0.00198206	2589.68	2809.8	2854.87	2798.12	2612.88	2520.04	2519.56	2674.43	2846.32	2909.65	3036.75	3217.21	3015.45	3217.11	2874.58	2800.04
110880	ENSMUSG00000001027	Scn4a	sodium channel, voltage-gated, type IV, alpha	0.126113	0.0447468	0.410969	0.142612	0.0361629	0.491676	0.548676	9.35e-13	2.04e-11	0.56267	1.03e-11	1.24e-10	22670.1	21134.8	23694.6	21682	28978.5	25969.6	22103	22198.5	32604.2	29169.5	34009.8	35702.6	38066.6	38064.5	35140.3	36276.8
18803	ENSMUSG00000016933	Plcg1	phospholipase C, gamma 1	0.103171	0.044844	0.411537	-0.0259716	0.74079	0.963772	-0.0269257	0.721903	0.825294	-0.153787	0.0238062	0.0570961	1184.89	1129.88	1199.5	1088.8	1175.8	1283.83	1258.83	1273.58	1217.98	1079.16	1069.62	1159.45	1069.91	1074.14	1227.53	1112.59
67905	ENSMUSG00000020253	Ppm1m	protein phosphatase 1M	-0.161683	0.0449098	0.411815	-0.209701	0.106167	0.666509	-0.338194	0.0107201	0.0339653	-0.357696	0.0286354	0.0669183	180.823	200.575	179.498	181.306	166.027	148.576	175.233	130.853	133.091	145.961	140.51	163.646	113.238	92.6171	147.689	122.621
18208	ENSMUSG00000020902	Ntn1	netrin 1	0.135836	0.0449589	0.41194	0.101177	0.359877	0.858293	-0.297487	0.0102685	0.0327896	-0.329354	0.00130969	0.00446289	650.6	599.098	559.387	663.171	772.977	695.269	617.577	702.665	409.354	558.721	540.254	495.58	571.072	483.312	516.911	636.73
19737	ENSMUSG00000026678	Rgs5	regulator of G-protein signaling 5	0.129882	0.0450673	0.412608	-0.0202897	0.853278	0.978584	0.22585	0.0853821	0.180075	0.063925	0.470236	0.612395	2904.98	2316.69	2312.57	2187.3	2924.97	2635.78	2534.72	2774.81	3116.54	2157.12	3220.83	2979.28	2411.19	2679.51	3061.87	3225.28
99382	ENSMUSG00000032724	Abtb2	ankyrin repeat and BTB (POZ) domain containing 2	0.14525	0.0451373	0.412922	0.202399	0.0919028	0.635763	0.0999282	0.478268	0.636229	0.185809	0.110136	0.201766	899.573	705.078	680.951	681.592	968.943	828.248	800.387	803.942	920.543	668.79	930.195	677.795	905.905	762.228	1119.44	1100.22
100042498	ENSMUSG00000085148	Mir22hg	Mir22 host gene (non-protein coding)	-0.137953	0.0452995	0.413755	-0.151084	0.208116	0.772996	0.494621	7.86e-05	0.000467728	0.494433	2.85e-05	0.000140442	815.068	835.584	906.985	836.72	670.458	712.507	730.294	891.775	1133.29	1521.83	968.318	1241.85	928.358	1332.83	994.225	1028.22
171171	ENSMUSG00000035513	Ntng2	netrin G2	0.148927	0.0452669	0.413755	0.224628	0.0695996	0.596137	0.157602	0.331697	0.496421	0.277548	0.00719394	0.0201246	386.18	302.176	402.682	358.733	427.315	457.219	383.617	404.212	336.759	325.422	438.956	532.719	429.524	529.088	561.86	519.734
27225	ENSMUSG00000041645	Ddx24	DEAD box helicase 24	-0.0872744	0.0453362	0.413764	-0.00498594	0.944169	0.993098	0.159072	0.04008	0.0998917	0.264689	5.56e-08	4.3e-07	3568.31	3323.07	3249.95	3482.62	3165.39	3166.06	3099.25	3344.83	4285.11	3544.95	3828.61	3611.81	3675.36	3926.11	3914.83	3851.88
17151	ENSMUSG00000023572	Ccndbp1	cyclin D-type binding-protein 1	-0.124745	0.0453799	0.413837	0.0146632	0.860253	0.979805	0.0707266	0.374043	0.539271	0.250753	0.00356987	0.010814	825.972	869.743	894.639	893.923	800.194	854.516	688.617	797.668	829.799	930.802	946.533	965.626	1037.69	882.523	917.169	912.347
11843	ENSMUSG00000021877	Arf4	ADP-ribosylation factor 4	-0.108349	0.0455207	0.414036	-0.142489	0.131934	0.70682	0.144964	0.0200339	0.0566852	0.119677	0.220773	0.350392	1038.6	1096.59	1074.14	1058.75	934.467	950.556	982.25	1056.69	1183.7	1217.94	1178.54	1155.97	1281.74	1074.14	930.012	983.22
53313	ENSMUSG00000020788	Atp2a3	ATPase, Ca++ transporting, ubiquitous	0.129526	0.0456741	0.414036	-0.116892	0.222999	0.784239	-0.231259	0.031004	0.0814686	-0.509238	1.82e-09	1.7e-08	792.351	664.788	722.739	624.389	773.884	776.534	835.434	750.166	661.42	527.614	590.358	602.356	475.405	579.123	567.211	570.357
233103	ENSMUSG00000066571	Garre1	granule associated Rac and RHOG effector 1	0.165115	0.0456632	0.414036	-0.0791741	0.316949	0.841246	1.02351	2.17e-12	4.51e-11	0.686349	1.96e-09	1.83e-08	492.493	387.136	510.001	307.347	634.168	574.602	443.291	443.647	951.799	802.787	919.303	927.326	807.31	900.621	841.185	877.473
75695	ENSMUSG00000029392	Rilpl1	Rab interacting lysosomal protein-like 1	0.0876305	0.0455157	0.414036	-0.00400672	0.96743	0.997353	-0.10662	0.351955	0.517707	-0.19288	3.19e-06	1.85e-05	11828.9	10126	10937	11168.2	11907.7	11506	11620.3	12062.7	12861.4	9552.09	9897.75	8604.75	10171.9	10066.5	10201.2	10750.2
20044	ENSMUSG00000024608	Rps14	ribosomal protein S14	-0.0753826	0.0454411	0.414036	0.00802373	0.917618	0.987744	-0.0760703	0.267633	0.426491	0.0287535	0.610959	0.732914	5539.19	5450.56	5667	5692.22	5178.58	5139.41	5376.33	5477.92	4942.5	5919.81	5214.1	5168.19	5340.74	5898.75	5194.8	5168.09
214597	ENSMUSG00000034908	Sidt2	SID1 transmembrane family, member 2	0.0805545	0.0456846	0.414036	-0.0650249	0.393196	0.873292	-0.0791246	0.294362	0.4556	-0.219592	1.49e-05	7.69e-05	3109.43	3074.32	2998.27	2964.88	3110.96	3248.97	3364.47	3185.29	3114.52	2969.48	2908.22	2524.32	2637.67	2761.48	2829.63	2851.79
20692	ENSMUSG00000018593	Sparc	secreted acidic cysteine rich glycoprotein	0.136211	0.0455772	0.414036	-0.237906	0.0472919	0.535643	-0.569336	7.93e-05	0.000471205	-1.04943	1.87e-30	8.25e-29	3273.9	4177.92	3838.78	3892.74	4125.27	3679.1	4812.74	4534.16	2116.34	3436.07	2122.89	2363	2261.83	1845.95	1896.41	2163.31
99526	ENSMUSG00000039701	Usp53	ubiquitin specific peptidase 53	0.146678	0.0456869	0.414036	-0.0169614	0.819872	0.97535	1.27861	1.79e-36	2.38e-34	1.09345	3.01e-43	2.45e-41	328.935	293.418	307.71	254.991	344.755	361.999	335.31	320.86	777.37	692.718	724.332	755.556	759.477	710.064	736.304	736.852
56430	ENSMUSG00000049550	Clip1	CAP-GLY domain containing linker protein 1	0.0814372	0.0458749	0.415414	-0.112107	0.157996	0.738148	0.652033	8.55e-15	2.36e-13	0.468128	5.62e-25	1.82e-23	12993.8	12326.2	13484.2	12324.9	13985.3	13783.9	13782.8	12816.5	22046.6	21742.3	20025.3	17376.6	18249.9	18884.3	18739.4	19466.4
93694	ENSMUSG00000030157	Clec2d	C-type lectin domain family 2, member d	-0.142689	0.0460942	0.417075	-0.086784	0.416702	0.883345	0.099436	0.371729	0.537002	0.198365	0.0708121	0.142005	1993.6	2578.57	2405.65	2472.35	1842.62	2481.46	2006.18	1969.07	2341.18	2889.32	2196.96	2748.32	2661.1	2729.54	2061.22	2109.31
109711	ENSMUSG00000015143	Actn1	actinin, alpha 1	0.124477	0.0462521	0.417537	-0.310735	0.00622701	0.287847	-0.0583293	0.646394	0.771904	-0.57653	4.46e-12	5.57e-11	638.788	682.306	616.37	605.968	767.533	658.33	717.033	685.636	589.833	782.448	555.503	518.792	482.238	450.311	499.788	451.111
11603	ENSMUSG00000041936	Agrn	agrin	0.143375	0.0464309	0.417537	-0.111415	0.193474	0.762213	0.119314	0.167827	0.30218	-0.173148	0.0937106	0.17783	815.068	776.9	882.292	775.639	1079.63	1012.94	811.754	810.216	833.832	985.837	858.306	868.135	769.238	887.846	803.727	825.725
433520	NA	Gm14403	predicted gene 14403	0.156938	0.0462771	0.417537	0.153825	0.164312	0.744174	0.497506	0.000736343	0.00344556	0.4815	4.37e-06	2.48e-05	393.45	329.329	323.855	435.327	450.903	368.566	501.071	431.099	615.04	418.741	497.774	606.998	566.191	584.446	671.021	644.605
68291	ENSMUSG00000032342	Mto1	mitochondrial tRNA translation optimization 1	-0.110755	0.0464144	0.417537	-0.0272679	0.729519	0.962021	-0.161653	0.0394843	0.0987611	-0.0505645	0.491254	0.631484	1194.89	1040.54	1128.27	1123.71	1000.7	995.704	1107.28	1010.08	1066.74	928.41	1016.24	1000.44	962.524	925.106	1088.4	994.469
66880	ENSMUSG00000034544	Rsrc1	arginine/serine-rich coiled-coil 1	-0.12461	0.0464329	0.417537	0.112433	0.236927	0.796843	0.0548248	0.609164	0.742511	0.347529	5.17e-06	2.9e-05	749.644	691.064	673.353	626.328	624.188	590.199	601.474	656.956	709.816	674.772	633.927	839.12	757.524	773.938	767.34	859.474
229782	ENSMUSG00000027957	Slc35a3	solute carrier family 35 (UDP-N-acetylglucosamine (UDP-GlcNAc) transporter), member 3	0.156414	0.0463988	0.417537	-0.10326	0.383933	0.870242	0.852674	2.69e-10	4.24e-09	0.518656	5.23e-05	0.000244469	230.8	210.21	208.939	171.61	252.215	224.095	232.065	261.707	398.263	404.385	312.606	416.658	409.024	386.437	280.395	332.99
69019	ENSMUSG00000021917	Spcs1	signal peptidase complex subunit 1 homolog (S. cerevisiae)	-0.0803469	0.0462504	0.417537	0.0148861	0.824748	0.9755	-0.266472	4.83e-06	3.81e-05	-0.149563	0.00526989	0.0153008	2258.02	2243.99	2336.32	2283.29	2212.78	2137.52	2114.16	2140.26	1948.97	1984.83	1838.61	1817.51	1857.69	1998.19	2020.56	1877.57
22596	ENSMUSG00000026187	Xrcc5	X-ray repair complementing defective repair in Chinese hamster cells 5	0.107241	0.0462976	0.417537	0.15362	0.191121	0.759419	-0.0336046	0.812228	0.884453	0.0563899	0.475232	0.616747	1128.56	1243.74	1288.77	1159.58	1304.63	1262.48	1328.93	1356.93	1156.48	853.036	1200.32	1504.15	1561.91	1343.48	1342.04	1214.96
104112	ENSMUSG00000020917	Acly	ATP citrate lyase	0.141383	0.046915	0.417668	0.0702137	0.547196	0.923289	-0.132371	0.217471	0.367055	-0.2062	0.10512	0.194381	835.058	824.197	667.655	740.735	978.923	925.11	758.71	833.518	652.345	802.787	649.176	696.365	948.858	586.575	709.549	768.351
494468	ENSMUSG00000072969	Armcx5	armadillo repeat containing, X-linked 5	-0.16324	0.0467179	0.417668	-0.165796	0.16837	0.7462	0.208782	0.117321	0.229944	0.283255	0.0644924	0.131672	162.65	203.203	178.548	197.788	141.531	176.485	125.031	165.807	242.991	220.138	206.952	194.982	172.786	228.881	162.672	186.744
67856	ENSMUSG00000039063	Echdc3	enoyl Coenzyme A hydratase domain containing 3	-0.152187	0.0468617	0.417668	0.0904177	0.461137	0.896935	-0.346209	0.00528629	0.0187213	-0.00413563	0.975924	0.985563	237.16	212.837	217.487	231.722	210.482	183.873	195.124	183.733	188.545	156.729	187.346	168.288	168.881	162.878	214.042	226.118
276770	ENSMUSG00000078812	Eif5a	eukaryotic translation initiation factor 5A	-0.0699633	0.0465175	0.417668	0.0715604	0.183312	0.755136	-0.172246	0.000370657	0.00186738	-0.00893387	0.836741	0.898555	10437.8	10588.4	10779.4	11078.1	10092.2	10217.2	10021.4	10473.6	9140.9	9680.11	9624.36	9681.79	9978.62	10603.1	10215.1	9760.2
110826	ENSMUSG00000004610	Etfb	electron transferring flavoprotein, beta polypeptide	-0.0826388	0.0467344	0.417668	0.0213335	0.831952	0.9755	-0.233087	0.0177812	0.0515432	-0.108936	0.171518	0.288194	7221.12	7564.92	7327.11	7255.13	6992.18	7348.34	6544.23	6767.63	7246.38	5303.66	6699.8	5693.94	5615.05	5936.01	7241.04	6829.67
15289	ENSMUSG00000066551	Hmgb1	high mobility group box 1	-0.110808	0.0467557	0.417668	-0.0505527	0.497977	0.909522	0.680185	1.42e-18	5.71e-17	0.769243	9.02e-27	3.22e-25	1427.5	1309.43	1359.05	1384.51	1392.63	1173.01	1213.37	1244.9	2433.94	2003.98	2230.73	2192.39	2156.41	2294.14	2166.1	2000.19
330723	ENSMUSG00000037406	Htra4	HtrA serine peptidase 4	0.164602	0.0467261	0.417668	0.16469	0.180522	0.755136	-1.04421	4.09e-05	0.000260274	-0.610324	0.0546517	0.11474	140.842	222.472	219.386	239.478	297.578	235.587	250.062	237.508	55.4544	143.568	47.9257	89.3668	157.167	240.591	44.9488	84.3724
17991	ENSMUSG00000014294	Ndufa2	NADH:ubiquinone oxidoreductase subunit A2	-0.0853904	0.0467816	0.417668	0.0521999	0.491514	0.908131	-0.411813	1.49e-09	2.1e-08	-0.249509	0.000110137	0.000481623	4888.59	4843.58	4804.65	4610.2	4388.37	4846.36	4350.51	4397.03	3702.34	3516.23	3885.25	3274.08	3437.17	4066.63	3865.6	3737.14
242608	ENSMUSG00000028600	Podn	podocan	0.152772	0.0466409	0.417668	0.00500603	0.970321	0.997719	-0.657716	0.000537955	0.00261093	-0.900066	5.42e-17	1.06e-15	457.056	643.767	587.878	503.196	548.886	664.897	697.142	649.786	196.611	355.332	344.194	431.746	387.548	305.53	309.291	345.364
[truncated: 19,136 more rows]
