# Supplementary material for: The transcription regulator ATF4 is a mediator of skeletal muscle aging
Source: GeroScience. 2023 Apr 4;45(4):2525–43. doi: 10.1007/s11357-023-00772-y (PMC10071239; doi:10.1007/s11357-023-00772-y)
Supplement: Supplementary file 9 — Reactome gene set enrichment analysis (GSEA) of ATF4 mKO and littermate control muscles at 6 and 22 months of age. (XLSX 72 kb) [file 11357_2023_772_MOESM9_ESM.xlsx]

## Sheet: Sheet1
Table S2. Reactome gene set enrichment analysis (GSEA) of ATF4 mKO and littermate control muscles at 6 and 22 months of age.
	22mo Control / 6mo Control		22mo ATF4 mKO / 6mo ATF4 mKO
Gene Set	NES	FDR	NES	FDR
REACTOME_A_TETRASACCHARIDE_LINKER_SEQUENCE_IS_REQUIRED_FOR_GAG_SYNTHESIS	1.0264	0.6504	-1.2956	0.3517
REACTOME_ABC_FAMILY_PROTEINS_MEDIATED_TRANSPORT	0.7586	0.9316	0.8306	0.8877
REACTOME_ABC_TRANSPORTER_DISORDERS	-0.8323	0.9089	0.4717	1
REACTOME_ABERRANT_REGULATION_OF_MITOTIC_EXIT_IN_CANCER_DUE_TO_RB1_DEFECTS	0.9087	0.8046	1.0115	0.6825
REACTOME_ABERRANT_REGULATION_OF_MITOTIC_G1_S_TRANSITION_IN_CANCER_DUE_TO_RB1_DEFECTS	1.3627	0.2605	0.7914	0.9224
REACTOME_CLASS_I_PEROXISOMAL_MEMBRANE_PROTEIN_IMPORT	-1.4163	0.246	-0.4251	0.9999
REACTOME_ACTIVATED_NOTCH1_TRANSMITS_SIGNAL_TO_THE_NUCLEUS	1.0069	0.681	1.073	0.6101
REACTOME_ACTIVATED_PKN1_STIMULATES_TRANSCRIPTION_OF_AR_ANDROGEN_RECEPTOR_REGULATED_GENES_KLK2_AND_KLK3	1.3394	0.2793	1.4268	0.2232
REACTOME_ACTIVATED_TAK1_MEDIATES_P38_MAPK_ACTIVATION	0.4787	1	0.8203	0.8966
REACTOME_ACTIVATION_OF_AMPK_DOWNSTREAM_OF_NMDARS	-0.9852	0.7361	0.5769	1
REACTOME_ACTIVATION_OF_ANTERIOR_HOX_GENES_IN_HINDBRAIN_DEVELOPMENT_DURING_EARLY_EMBRYOGENESIS	0.9498	0.7539	1.1621	0.4938
REACTOME_ACTIVATION_OF_ATR_IN_RESPONSE_TO_REPLICATION_STRESS	-0.5986	0.9947	-0.8867	0.8542
REACTOME_ACTIVATION_OF_BAD_AND_TRANSLOCATION_TO_MITOCHONDRIA	0.4555	1	0.4752	1
REACTOME_ACTIVATION_OF_BH3_ONLY_PROTEINS	0.874	0.8401	-0.8204	0.9232
REACTOME_ACTIVATION_OF_GENE_EXPRESSION_BY_SREBF_SREBP	1.6479	0.1213	1.6404	0.0968
REACTOME_ACTIVATION_OF_IRF3_IRF7_MEDIATED_BY_TBK1_IKK_EPSILON	1.0634	0.5955	-0.9982	0.6846
REACTOME_ACTIVATION_OF_KAINATE_RECEPTORS_UPON_GLUTAMATE_BINDING	0.7655	0.9269	-0.9979	0.6852
REACTOME_ACTIVATION_OF_MATRIX_METALLOPROTEINASES	-1.0167	0.6829	-2.015	0.014
REACTOME_ACTIVATION_OF_NMDA_RECEPTORS_AND_POSTSYNAPTIC_EVENTS	1.3393	0.2794	1.1603	0.4957
REACTOME_ACTIVATION_OF_SMO	-0.7713	0.953	-1.0704	0.5783
REACTOME_ACTIVATION_OF_THE_MRNA_UPON_BINDING_OF_THE_CAP_BINDING_COMPLEX_AND_EIFS_AND_SUBSEQUENT_BINDING_TO_43S	-0.8302	0.9084	-0.6625	0.9927
REACTOME_ACTIVATION_OF_THE_PRE_REPLICATIVE_COMPLEX	-0.5544	0.9971	-0.8819	0.8594
REACTOME_ACYL_CHAIN_REMODELLING_OF_PC	-1.1668	0.4834	-0.9705	0.7272
REACTOME_ACYL_CHAIN_REMODELLING_OF_PE	-1.3844	0.2736	-0.7581	0.9632
REACTOME_ACYL_CHAIN_REMODELLING_OF_PS	-0.8695	0.8874	0.6829	0.9825
REACTOME_ADHERENS_JUNCTIONS_INTERACTIONS	0.9592	0.7441	0.5368	1
REACTOME_ADORA2B_MEDIATED_ANTI_INFLAMMATORY_CYTOKINES_PRODUCTION	-1.3692	0.2857	-1.6278	0.1484
REACTOME_ADP_SIGNALLING_THROUGH_P2Y_PURINOCEPTOR_1	-0.8628	0.8871	-0.9511	0.758
REACTOME_ADP_SIGNALLING_THROUGH_P2Y_PURINOCEPTOR_12	-0.6715	0.9807	-1.1001	0.5428
REACTOME_ADRENALINE_NORADRENALINE_INHIBITS_INSULIN_SECRETION	-1.3308	0.3186	-1.6599	0.1273
REACTOME_AGGREPHAGY	0.9043	0.81	0.8423	0.8772
REACTOME_AMINE_LIGAND_BINDING_RECEPTORS	-1.2338	0.4054	-1.2626	0.3805
REACTOME_AMINO_ACID_TRANSPORT_ACROSS_THE_PLASMA_MEMBRANE	1.1057	0.5319	-1.4134	0.2624
REACTOME_AMINO_ACIDS_REGULATE_MTORC1	-0.8844	0.8709	-0.754	0.9645
REACTOME_AMYLOID_FIBER_FORMATION	0.7827	0.9155	0.6203	0.9986
REACTOME_ANCHORING_OF_THE_BASAL_BODY_TO_THE_PLASMA_MEMBRANE	1.4319	0.2145	1.1848	0.4672
REACTOME_ANTI_INFLAMMATORY_RESPONSE_FAVOURING_LEISHMANIA_PARASITE_INFECTION	-1.1322	0.5302	-1.6475	0.1343
REACTOME_ANTIGEN_ACTIVATES_B_CELL_RECEPTOR_BCR_LEADING_TO_GENERATION_OF_SECOND_MESSENGERS	1.532	0.162	0.7173	0.9672
REACTOME_ANTIGEN_PRESENTATION_FOLDING_ASSEMBLY_AND_PEPTIDE_LOADING_OF_CLASS_I_MHC	0.4901	1	-0.7116	0.9785
REACTOME_ANTIGEN_PROCESSING_CROSS_PRESENTATION	0.9828	0.7141	-0.8362	0.9107
REACTOME_ANTIGEN_PROCESSING_UBIQUITINATION_PROTEASOME_DEGRADATION	1.1469	0.4812	1.5375	0.1452
REACTOME_ANTIMICROBIAL_PEPTIDES	1.0254	0.6518	-0.8631	0.8836
REACTOME_ANTIVIRAL_MECHANISM_BY_IFN_STIMULATED_GENES	1.2352	0.378	1.0229	0.6677
REACTOME_APC_C_CDC20_MEDIATED_DEGRADATION_OF_CYCLIN_B	1.1313	0.4987	0.8125	0.9037
REACTOME_APC_C_CDH1_MEDIATED_DEGRADATION_OF_CDC20_AND_OTHER_APC_C_CDH1_TARGETED_PROTEINS_IN_LATE_MITOSIS_EARLY_G1	-1.0498	0.6392	-0.7052	0.9813
REACTOME_APC_C_MEDIATED_DEGRADATION_OF_CELL_CYCLE_PROTEINS	-0.6943	0.985	-1.0018	0.6816
REACTOME_APC_CDC20_MEDIATED_DEGRADATION_OF_NEK2A	0.9329	0.7736	0.7314	0.9613
REACTOME_APOPTOSIS	0.6745	0.9733	0.6655	0.9889
REACTOME_APOPTOTIC_CLEAVAGE_OF_CELLULAR_PROTEINS	0.9562	0.7473	0.8381	0.8823
REACTOME_APOPTOTIC_EXECUTION_PHASE	1.0509	0.615	1.0017	0.6962
REACTOME_APOPTOTIC_FACTOR_MEDIATED_RESPONSE	-1.2896	0.3504	-1.1976	0.4366
REACTOME_AQUAPORIN_MEDIATED_TRANSPORT	0.9322	0.7745	-0.9779	0.7165
REACTOME_ARACHIDONIC_ACID_METABOLISM	-1.0722	0.6188	-1.4395	0.247
REACTOME_ASPARAGINE_N_LINKED_GLYCOSYLATION	0.7886	0.9116	0.7094	0.9706
REACTOME_ASSEMBLY_AND_CELL_SURFACE_PRESENTATION_OF_NMDA_RECEPTORS	1.0716	0.5841	1.0696	0.613
REACTOME_ASSEMBLY_OF_COLLAGEN_FIBRILS_AND_OTHER_MULTIMERIC_STRUCTURES	-1.8172	0.0407	-2.6285	0
REACTOME_ASSEMBLY_OF_THE_HIV_VIRION	-0.6731	0.9824	1.0357	0.6535
REACTOME_ASSEMBLY_OF_THE_ORC_COMPLEX_AT_THE_ORIGIN_OF_REPLICATION	0.7985	0.9048	0.9921	0.706
REACTOME_ASSOCIATION_OF_TRIC_CCT_WITH_TARGET_PROTEINS_DURING_BIOSYNTHESIS	0.7171	0.955	0.7765	0.9326
REACTOME_ASYMMETRIC_LOCALIZATION_OF_PCP_PROTEINS	-0.9062	0.8476	-0.5635	0.9999
REACTOME_ATF4_ACTIVATES_GENES_IN_RESPONSE_TO_ENDOPLASMIC_RETICULUM_STRESS	0.8782	0.8374	1.15	0.5097
REACTOME_ATTENUATION_PHASE	1.2936	0.3202	1.3209	0.3179
REACTOME_AUF1_HNRNP_D0_BINDS_AND_DESTABILIZES_MRNA	-0.9825	0.7393	-0.5501	1
REACTOME_AURKA_ACTIVATION_BY_TPX2	1.5386	0.16	1.1177	0.5521
REACTOME_AUTOPHAGY	0.5986	0.9923	0.8724	0.8495
REACTOME_B_WICH_COMPLEX_POSITIVELY_REGULATES_RRNA_EXPRESSION	1.0102	0.6765	1.0809	0.5988
REACTOME_BASE_EXCISION_REPAIR	-0.7814	0.9487	0.4289	1
REACTOME_BASE_EXCISION_REPAIR_AP_SITE_FORMATION	0.5687	0.9959	0.5937	1
REACTOME_BASIGIN_INTERACTIONS	0.8111	0.8963	-1.4401	0.2469
REACTOME_BBSOME_MEDIATED_CARGO_TARGETING_TO_CILIUM	-1.1129	0.5549	0.618	0.9987
REACTOME_BETA_CATENIN_INDEPENDENT_WNT_SIGNALING	1.0143	0.6686	1.1342	0.5296
REACTOME_BETA_CATENIN_PHOSPHORYLATION_CASCADE	1.1219	0.5103	1.5259	0.152
REACTOME_BILE_ACID_AND_BILE_SALT_METABOLISM	0.8282	0.8825	0.7214	0.9659
REACTOME_BINDING_AND_UPTAKE_OF_LIGANDS_BY_SCAVENGER_RECEPTORS	-1.5629	0.148	-2.4131	0
REACTOME_MRNA_CAPPING	-1.4244	0.2398	-0.6772	0.9892
REACTOME_BIOSYNTHESIS_OF_THE_N_GLYCAN_PRECURSOR_DOLICHOL_LIPID_LINKED_OLIGOSACCHARIDE_LLO_AND_TRANSFER_TO_A_NASCENT_PROTEIN	-0.8483	0.8977	-1.0423	0.6166
REACTOME_BMAL1_CLOCK_NPAS2_ACTIVATES_CIRCADIAN_GENE_EXPRESSION	1.6933	0.1	1.8314	0.0372
REACTOME_BRANCHED_CHAIN_AMINO_ACID_CATABOLISM	-0.8952	0.8637	0.5814	1
REACTOME_BUDDING_AND_MATURATION_OF_HIV_VIRION	0.8562	0.8586	1.1193	0.5504
REACTOME_BUTYRATE_RESPONSE_FACTOR_1_BRF1_BINDS_AND_DESTABILIZES_MRNA	1.0609	0.5991	1.322	0.3171
REACTOME_C_TYPE_LECTIN_RECEPTORS_CLRS	1.2619	0.3487	1.1821	0.4707
REACTOME_CA_DEPENDENT_EVENTS	0.9552	0.7485	-1.1626	0.4668
REACTOME_CA2_PATHWAY	1.5471	0.1574	1.673	0.083
REACTOME_CALNEXIN_CALRETICULIN_CYCLE	1.2635	0.3466	1.228	0.4127
REACTOME_CARBOXYTERMINAL_POST_TRANSLATIONAL_MODIFICATIONS_OF_TUBULIN	1.0174	0.6638	1.2207	0.4216
REACTOME_CARDIAC_CONDUCTION	1.4544	0.2003	1.5102	0.1595
REACTOME_CARGO_CONCENTRATION_IN_THE_ER	0.5973	0.9923	0.551	1
REACTOME_CARGO_RECOGNITION_FOR_CLATHRIN_MEDIATED_ENDOCYTOSIS	1.2056	0.4101	1.3951	0.2504
REACTOME_CARGO_TRAFFICKING_TO_THE_PERICILIARY_MEMBRANE	0.4334	1	0.7197	0.9662
REACTOME_CASPASE_ACTIVATION_VIA_EXTRINSIC_APOPTOTIC_SIGNALLING_PATHWAY	0.9332	0.7733	-1.0823	0.5655
REACTOME_CD209_DC_SIGN_SIGNALING	1.4583	0.199	1.4318	0.218
REACTOME_CD28_CO_STIMULATION	1.6431	0.1221	1.3842	0.2592
REACTOME_CD28_DEPENDENT_PI3K_AKT_SIGNALING	1.3261	0.2893	1.3264	0.3135
REACTOME_CDC42_GTPASE_CYCLE	1.096	0.547	-0.9615	0.743
REACTOME_CDT1_ASSOCIATION_WITH_THE_CDC6_ORC_ORIGIN_COMPLEX	-1.1462	0.5103	-0.5857	0.9997
REACTOME_CELL_CELL_COMMUNICATION	1.0903	0.5537	-1.1741	0.4579
REACTOME_CELL_CELL_JUNCTION_ORGANIZATION	1.0184	0.6627	-1.1114	0.5283
REACTOME_CELL_CYCLE_CHECKPOINTS	0.9918	0.7022	0.923	0.7928
REACTOME_CELL_CYCLE_MITOTIC	1.2435	0.3694	1.1136	0.5577
REACTOME_CELL_DEATH_SIGNALLING_VIA_NRAGE_NRIF_AND_NADE	1.198	0.4206	0.9947	0.7028
REACTOME_CELL_EXTRACELLULAR_MATRIX_INTERACTIONS	-0.882	0.8741	-1.4263	0.2527
REACTOME_CELL_JUNCTION_ORGANIZATION	1.0085	0.6783	-1.2922	0.3557
REACTOME_CELL_SURFACE_INTERACTIONS_AT_THE_VASCULAR_WALL	1.4492	0.203	-1.503	0.2205
REACTOME_CELLULAR_RESPONSE_TO_CHEMICAL_STRESS	0.8087	0.8981	0.6356	0.9963
REACTOME_CELLULAR_RESPONSE_TO_HEAT_STRESS	0.9815	0.7157	1.2498	0.3867
REACTOME_CELLULAR_RESPONSE_TO_HYPOXIA	0.6879	0.9695	0.651	0.9922
REACTOME_CELLULAR_RESPONSE_TO_STARVATION	-1.2941	0.3459	-0.9896	0.7001
REACTOME_CELLULAR_SENESCENCE	1.259	0.3515	1.3293	0.3099
REACTOME_CHAPERONE_MEDIATED_AUTOPHAGY	1.3587	0.2633	0.9353	0.775
REACTOME_CHEMOKINE_RECEPTORS_BIND_CHEMOKINES	1.7629	0.0812	0.937	0.7732
REACTOME_CHOLESTEROL_BIOSYNTHESIS	-0.8763	0.8838	0.536	1
REACTOME_CHONDROITIN_SULFATE_BIOSYNTHESIS	-1.5324	0.1665	-1.9435	0.027
REACTOME_CHONDROITIN_SULFATE_DERMATAN_SULFATE_METABOLISM	-1.3387	0.3136	-1.7934	0.0722
REACTOME_CHROMATIN_MODIFYING_ENZYMES	1.736	0.0882	2.1062	0.0046
REACTOME_CHROMOSOME_MAINTENANCE	0.5859	0.9934	-0.7489	0.9642
REACTOME_CILIUM_ASSEMBLY	1.1788	0.4421	1.2449	0.392
REACTOME_CIRCADIAN_CLOCK	2.008	0.0183	2.1653	0.0041
REACTOME_METABOLISM_OF_COFACTORS	-1.4454	0.2238	-1.0445	0.6144
REACTOME_CLASS_A_1_RHODOPSIN_LIKE_RECEPTORS	0.8946	0.8216	-1.4761	0.2334
REACTOME_CLASS_B_2_SECRETIN_FAMILY_RECEPTORS	-1.1639	0.4864	-1.239	0.4023
REACTOME_CLASS_I_MHC_MEDIATED_ANTIGEN_PROCESSING_PRESENTATION	1.1817	0.4389	1.3574	0.2817
REACTOME_CROSS_PRESENTATION_OF_SOLUBLE_EXOGENOUS_ANTIGENS_ENDOSOMES	-1.4473	0.2235	-1.1891	0.4462
REACTOME_CLATHRIN_MEDIATED_ENDOCYTOSIS	1.1786	0.4416	1.3121	0.3265
REACTOME_CLEC7A_DECTIN_1_SIGNALING	0.7776	0.9197	0.849	0.8715
REACTOME_COLLAGEN_BIOSYNTHESIS_AND_MODIFYING_ENZYMES	-2.409	0.0001	-2.8618	0
REACTOME_COLLAGEN_CHAIN_TRIMERIZATION	-1.9898	0.0113	-2.6512	0
REACTOME_COLLAGEN_DEGRADATION	-1.603	0.1244	-2.7376	0
REACTOME_COLLAGEN_FORMATION	-2.1365	0.0029	-2.7905	0
REACTOME_COMPLEMENT_CASCADE	-1.3477	0.3038	-1.9832	0.0188
REACTOME_POLYMERASE_SWITCHING_ON_THE_C_STRAND_OF_THE_TELOMERE	-1.461	0.2125	-1.3628	0.2978
REACTOME_CONDENSATION_OF_PROPHASE_CHROMOSOMES	1.2972	0.3175	1.0683	0.6139
REACTOME_CONSTITUTIVE_SIGNALING_BY_ABERRANT_PI3K_IN_CANCER	1.5527	0.1566	1.2911	0.347
REACTOME_CONSTITUTIVE_SIGNALING_BY_AKT1_E17K_IN_CANCER	1.4944	0.1817	1.4562	0.1966
REACTOME_CONSTITUTIVE_SIGNALING_BY_EGFRVIII	1.7753	0.0761	1.7168	0.0665
REACTOME_CONSTITUTIVE_SIGNALING_BY_LIGAND_RESPONSIVE_EGFR_CANCER_VARIANTS	1.8652	0.0726	1.8426	0.0346
REACTOME_CONVERSION_FROM_APC_C_CDC20_TO_APC_C_CDH1_IN_LATE_ANAPHASE	0.6603	0.9765	-0.9042	0.8303
REACTOME_COOPERATION_OF_PDCL_PHLP1_AND_TRIC_CCT_IN_G_PROTEIN_BETA_FOLDING	0.6799	0.9721	-0.6961	0.9845
REACTOME_COOPERATION_OF_PREFOLDIN_AND_TRIC_CCT_IN_ACTIN_AND_TUBULIN_FOLDING	-0.7384	0.9728	-0.4659	1
REACTOME_COPI_DEPENDENT_GOLGI_TO_ER_RETROGRADE_TRAFFIC	1.3043	0.3103	1.0499	0.6367
REACTOME_COPI_INDEPENDENT_GOLGI_TO_ER_RETROGRADE_TRAFFIC	0.8303	0.8815	0.8271	0.8905
REACTOME_COPI_MEDIATED_ANTEROGRADE_TRANSPORT	0.6667	0.9748	0.7279	0.9625
REACTOME_COPII_MEDIATED_VESICLE_TRANSPORT	-0.4954	0.9997	0.4118	1
REACTOME_COSTIMULATION_BY_THE_CD28_FAMILY	1.1924	0.4269	0.955	0.7493
REACTOME_CREB1_PHOSPHORYLATION_THROUGH_NMDA_RECEPTOR_MEDIATED_ACTIVATION_OF_RAS_SIGNALING	1.5448	0.1589	1.3691	0.2735
REACTOME_NONSENSE_MEDIATED_DECAY_NMD	-1.4815	0.1984	-0.9635	0.7396
REACTOME_CRMPS_IN_SEMA3A_SIGNALING	1.3785	0.248	1.1579	0.499
REACTOME_REGULATION_OF_EXPRESSION_OF_SLITS_AND_ROBOS	-1.5338	0.1658	-0.9905	0.6982
REACTOME_CROSSLINKING_OF_COLLAGEN_FIBRILS	-1.4093	0.2499	-2.1193	0.0041
REACTOME_CTLA4_INHIBITORY_SIGNALING	0.9836	0.7133	0.8905	0.8302
REACTOME_CYCLIN_A_B1_B2_ASSOCIATED_EVENTS_DURING_G2_M_TRANSITION	0.9567	0.7471	-1.0279	0.6403
REACTOME_CYCLIN_A_CDK2_ASSOCIATED_EVENTS_AT_S_PHASE_ENTRY	0.3502	1	0.4872	1
REACTOME_CYCLIN_D_ASSOCIATED_EVENTS_IN_G1	1.1381	0.4903	0.9508	0.7542
REACTOME_CYTOCHROME_P450_ARRANGED_BY_SUBSTRATE_TYPE	-1.1174	0.5494	-1.0391	0.6228
REACTOME_CYTOPROTECTION_BY_HMOX1	0.7681	0.9256	0.8673	0.8532
REACTOME_CYTOSOLIC_SENSORS_OF_PATHOGEN_ASSOCIATED_DNA	1.3331	0.2841	1.1027	0.5733
REACTOME_CYTOSOLIC_TRNA_AMINOACYLATION	-0.7346	0.9743	0.5825	1
REACTOME_DAG_AND_IP3_SIGNALING	1.21	0.4054	0.8415	0.8783
REACTOME_DAP12_INTERACTIONS	1.8347	0.0736	-0.7774	0.9547
REACTOME_DAP12_SIGNALING	1.7304	0.0898	0.8686	0.8524
REACTOME_DARPP_32_EVENTS	-0.9031	0.8515	0.7335	0.9598
REACTOME_DDX58_IFIH1_MEDIATED_INDUCTION_OF_INTERFERON_ALPHA_BETA	1.2778	0.3337	0.9767	0.7235
REACTOME_DEACTIVATION_OF_THE_BETA_CATENIN_TRANSACTIVATING_COMPLEX	1.36	0.263	1.5126	0.1589
REACTOME_DEADENYLATION_DEPENDENT_MRNA_DECAY	1.3748	0.2504	1.4896	0.1721
REACTOME_DEADENYLATION_OF_MRNA	1.2944	0.3196	1.3266	0.3133
REACTOME_DEATH_RECEPTOR_SIGNALLING	0.9399	0.7648	0.8428	0.877
REACTOME_DECTIN_1_MEDIATED_NONCANONICAL_NF_KB_SIGNALING	-1.1645	0.4866	-0.5469	1
REACTOME_DEFECTIVE_B4GALT7_CAUSES_EDS_PROGEROID_TYPE	-1.1564	0.4952	-1.652	0.1326
REACTOME_DEFECTIVE_CFTR_CAUSES_CYSTIC_FIBROSIS	-1.0608	0.6256	-0.5347	1
REACTOME_DEFECTIVE_INTRINSIC_PATHWAY_FOR_APOPTOSIS	1.0386	0.6315	0.6714	0.9871
REACTOME_DEFECTS_IN_VITAMIN_AND_COFACTOR_METABOLISM	-0.8377	0.9041	-0.7311	0.9747
REACTOME_DEGRADATION_OF_AXIN	-0.7681	0.9569	0.753	0.948
REACTOME_DEGRADATION_OF_BETA_CATENIN_BY_THE_DESTRUCTION_COMPLEX	-0.7962	0.9372	0.7466	0.9531
REACTOME_DEGRADATION_OF_DVL	-1.3616	0.2902	-0.654	0.9963
REACTOME_DEGRADATION_OF_GLI1_BY_THE_PROTEASOME	-1.3162	0.3286	-0.5872	0.9996
REACTOME_DEGRADATION_OF_THE_EXTRACELLULAR_MATRIX	-1.0376	0.6555	-2.4206	0
REACTOME_DEPOSITION_OF_NEW_CENPA_CONTAINING_NUCLEOSOMES_AT_THE_CENTROMERE	1.1091	0.5284	0.7384	0.9573
REACTOME_DETOXIFICATION_OF_REACTIVE_OXYGEN_SPECIES	0.7817	0.916	-1.3981	0.2748
REACTOME_DEUBIQUITINATION	1.376	0.2491	1.7045	0.0719
REACTOME_DISASSEMBLY_OF_THE_DESTRUCTION_COMPLEX_AND_RECRUITMENT_OF_AXIN_TO_THE_MEMBRANE	0.865	0.8494	1.2957	0.3405
REACTOME_DISEASES_ASSOCIATED_WITH_GLYCOSAMINOGLYCAN_METABOLISM	-1.7203	0.068	-1.8492	0.049
REACTOME_DISEASES_ASSOCIATED_WITH_GLYCOSYLATION_PRECURSOR_BIOSYNTHESIS	-1.0012	0.7099	-1.3048	0.3479
REACTOME_DISEASES_ASSOCIATED_WITH_N_GLYCOSYLATION_OF_PROTEINS	-1.0897	0.5888	-1.1016	0.541
REACTOME_DISEASES_ASSOCIATED_WITH_O_GLYCOSYLATION_OF_PROTEINS	1.3524	0.2693	-1.241	0.4002
REACTOME_DISEASES_OF_CARBOHYDRATE_METABOLISM	-1.3357	0.3171	-1.0735	0.5739
REACTOME_DISEASES_OF_DNA_REPAIR	0.8519	0.8631	1.2469	0.3899
REACTOME_DISEASES_OF_GLYCOSYLATION	0.8842	0.8318	-1.604	0.1581
REACTOME_DISEASES_OF_IMMUNE_SYSTEM	1.4244	0.2184	-0.8149	0.9267
REACTOME_DISEASES_OF_METABOLISM	0.6877	0.9696	-1.5157	0.2127
REACTOME_DISEASES_OF_MITOTIC_CELL_CYCLE	1.274	0.3364	0.9909	0.7073
REACTOME_DISEASES_OF_PROGRAMMED_CELL_DEATH	0.8305	0.882	0.6268	0.9974
REACTOME_DISEASES_OF_SIGNAL_TRANSDUCTION_BY_GROWTH_FACTOR_RECEPTORS_AND_SECOND_MESSENGERS	1.5901	0.1424	1.7912	0.0461
REACTOME_DISORDERS_OF_TRANSMEMBRANE_TRANSPORTERS	0.7514	0.9348	0.8464	0.8738
REACTOME_DNA_DAMAGE_BYPASS	0.7329	0.9464	0.6995	0.9756
REACTOME_DNA_DAMAGE_RECOGNITION_IN_GG_NER	-0.5537	0.9965	0.7077	0.9717
REACTOME_DNA_DAMAGE_TELOMERE_STRESS_INDUCED_SENESCENCE	1.1723	0.449	1.4143	0.2334
REACTOME_DNA_DOUBLE_STRAND_BREAK_REPAIR	0.9087	0.8045	1.036	0.6533
REACTOME_DNA_DOUBLE_STRAND_BREAK_RESPONSE	1.1336	0.4961	1.292	0.3458
REACTOME_DNA_METHYLATION	0.8404	0.8729	0.6189	0.9988
REACTOME_DNA_REPAIR	0.6665	0.9746	0.9098	0.8082
REACTOME_DNA_REPLICATION	-0.4632	0.9993	-0.585	0.9984
REACTOME_DNA_REPLICATION_PRE_INITIATION	-0.4315	0.9988	-0.5404	1
REACTOME_DNA_STRAND_ELONGATION	-0.8527	0.8936	-1.2485	0.3964
REACTOME_DOPAMINE_NEUROTRANSMITTER_RELEASE_CYCLE	1.4675	0.1924	0.8311	0.8874
REACTOME_DOWNREGULATION_OF_ERBB2_SIGNALING	1.4066	0.2278	1.3981	0.2491
REACTOME_DOWNREGULATION_OF_SMAD2_3_SMAD4_TRANSCRIPTIONAL_ACTIVITY	1.7803	0.077	1.9123	0.0226
REACTOME_DOWNREGULATION_OF_TGF_BETA_RECEPTOR_SIGNALING	1.1882	0.4308	1.497	0.1669
REACTOME_DOWNSTREAM_SIGNAL_TRANSDUCTION	0.8286	0.8823	0.8619	0.8567
REACTOME_DOWNSTREAM_SIGNALING_EVENTS_OF_B_CELL_RECEPTOR_BCR	0.8665	0.8479	1.011	0.6833
REACTOME_DOWNSTREAM_SIGNALING_OF_ACTIVATED_FGFR1	1.6825	0.1026	1.526	0.152
REACTOME_DOWNSTREAM_SIGNALING_OF_ACTIVATED_FGFR2	1.3556	0.266	1.1942	0.4555
REACTOME_DOWNSTREAM_SIGNALING_OF_ACTIVATED_FGFR3	1.5281	0.1629	1.4061	0.2414
REACTOME_DOWNSTREAM_SIGNALING_OF_ACTIVATED_FGFR4	1.5648	0.1518	1.2485	0.3879
REACTOME_DUAL_INCISION_IN_GG_NER	0.4267	1	0.5197	1
REACTOME_DUAL_INCISION_IN_TC_NER	0.4622	1	0.7683	0.9384
REACTOME_E2F_MEDIATED_REGULATION_OF_DNA_REPLICATION	0.996	0.6962	-0.6137	0.9981
REACTOME_E3_UBIQUITIN_LIGASES_UBIQUITINATE_TARGET_PROTEINS	0.9525	0.7512	1.4671	0.1889
REACTOME_ECM_PROTEOGLYCANS	-1.2812	0.3557	-2.3079	0.0001
REACTOME_EFFECTS_OF_PIP2_HYDROLYSIS	1.1503	0.4761	0.8656	0.8542
REACTOME_EGFR_DOWNREGULATION	1.3005	0.3139	1.5604	0.1331
REACTOME_EGR2_AND_SOX10_MEDIATED_INITIATION_OF_SCHWANN_CELL_MYELINATION	-1.3282	0.3183	-1.2986	0.3521
REACTOME_ELASTIC_FIBRE_FORMATION	-1.1925	0.4511	-2.168	0.002
REACTOME_ENDOGENOUS_STEROLS	-0.8951	0.8633	-0.7988	0.9404
REACTOME_ENDOSOMAL_SORTING_COMPLEX_REQUIRED_FOR_TRANSPORT_ESCRT	0.7351	0.9447	0.9809	0.72
REACTOME_ENERGY_DEPENDENT_REGULATION_OF_MTOR_BY_LKB1_AMPK	0.8072	0.899	0.9378	0.7721
REACTOME_EPH_EPHRIN_MEDIATED_REPULSION_OF_CELLS	-0.988	0.7329	-1.2959	0.352
REACTOME_EPH_EPHRIN_SIGNALING	0.6747	0.9736	-1.0367	0.6255
REACTOME_EPHA_MEDIATED_GROWTH_CONE_COLLAPSE	1.2327	0.3799	1.0763	0.6055
REACTOME_EPHB_MEDIATED_FORWARD_SIGNALING	0.6873	0.9697	-0.8996	0.837
REACTOME_EPHRIN_SIGNALING	-0.8792	0.88	-1.1262	0.5104
REACTOME_EPIGENETIC_REGULATION_OF_GENE_EXPRESSION	1.3263	0.2891	1.5159	0.1568
REACTOME_ER_QUALITY_CONTROL_COMPARTMENT_ERQC	1.4312	0.2149	1.4331	0.217
REACTOME_ER_TO_GOLGI_ANTEROGRADE_TRANSPORT	0.6692	0.9745	0.7634	0.9418
REACTOME_ERCC6_CSB_AND_EHMT2_G9A_POSITIVELY_REGULATE_RRNA_EXPRESSION	1.0202	0.66	1.2634	0.3726
REACTOME_ERK_MAPK_TARGETS	1.0673	0.5905	1.1259	0.5412
REACTOME_ESR_MEDIATED_SIGNALING	1.8278	0.072	1.8763	0.0277
REACTOME_ESTROGEN_DEPENDENT_GENE_EXPRESSION	1.847	0.0747	2.0479	0.0078
REACTOME_ESTROGEN_DEPENDENT_NUCLEAR_EVENTS_DOWNSTREAM_OF_ESR_MEMBRANE_SIGNALING	1.609	0.1345	1.6982	0.0741
REACTOME_EUKARYOTIC_TRANSLATION_ELONGATION	-1.8914	0.0248	-1.4522	0.2428
REACTOME_BIOLOGICAL_OXIDATIONS	-1.5404	0.1616	-1.3596	0.2993
REACTOME_EXPORT_OF_VIRAL_RIBONUCLEOPROTEINS_FROM_NUCLEUS	0.8954	0.8203	1.0622	0.6214
REACTOME_EXTENSION_OF_TELOMERES	-1.0605	0.6251	-0.8735	0.8687
REACTOME_EXTRA_NUCLEAR_ESTROGEN_SIGNALING	1.6258	0.1277	1.4649	0.1903
REACTOME_EXTRACELLULAR_MATRIX_ORGANIZATION	-1.3328	0.3191	-2.5531	0
REACTOME_FACTORS_INVOLVED_IN_MEGAKARYOCYTE_DEVELOPMENT_AND_PLATELET_PRODUCTION	1.5112	0.1723	1.1883	0.4643
REACTOME_FANCONI_ANEMIA_PATHWAY	0.5858	0.9933	0.7954	0.9194
REACTOME_FATTY_ACID_METABOLISM	-1.3067	0.3338	-1.2016	0.4329
REACTOME_FATTY_ACYL_COA_BIOSYNTHESIS	-1.2001	0.4456	-1.5003	0.2206
REACTOME_FC_EPSILON_RECEPTOR_FCERI_SIGNALING	1.2063	0.4094	0.946	0.7597
REACTOME_FCERI_MEDIATED_CA_2_MOBILIZATION	1.7922	0.0783	1.1423	0.5203
REACTOME_FCERI_MEDIATED_MAPK_ACTIVATION	1.6596	0.113	0.7293	0.9617
REACTOME_FCERI_MEDIATED_NF_KB_ACTIVATION	0.4408	1	-0.6057	0.9993
REACTOME_FCGAMMA_RECEPTOR_FCGR_DEPENDENT_PHAGOCYTOSIS	1.1503	0.4762	-1.0763	0.5716
REACTOME_FCGR3A_MEDIATED_IL10_SYNTHESIS	1.4083	0.2264	-1.0586	0.593
REACTOME_FGFR1_MUTANT_RECEPTOR_ACTIVATION	1.5741	0.1505	1.6145	0.1075
REACTOME_FGFR2_ALTERNATIVE_SPLICING	-1.0488	0.6406	-0.6144	0.9982
REACTOME_FGFR2_MUTANT_RECEPTOR_ACTIVATION	-1.059	0.6253	-0.6912	0.9853
REACTOME_FLT3_SIGNALING	1.9701	0.027	1.8377	0.0352
REACTOME_FLT3_SIGNALING_IN_DISEASE	1.8013	0.0781	1.9999	0.0125
REACTOME_EUKARYOTIC_TRANSLATION_INITIATION	-1.5839	0.1339	-1.1285	0.5074
REACTOME_FORMATION_OF_FIBRIN_CLOT_CLOTTING_CASCADE	1.0424	0.6266	-1.0966	0.5464
REACTOME_FORMATION_OF_INCISION_COMPLEX_IN_GG_NER	0.7542	0.9332	1.0461	0.6403
REACTOME_FORMATION_OF_RNA_POL_II_ELONGATION_COMPLEX	0.6668	0.9749	1.1415	0.5211
REACTOME_FORMATION_OF_TC_NER_PRE_INCISION_COMPLEX	-0.725	0.9773	0.7403	0.9566
REACTOME_FORMATION_OF_THE_BETA_CATENIN_TCF_TRANSACTIVATING_COMPLEX	1.2185	0.3955	1.2379	0.4008
REACTOME_FORMATION_OF_THE_CORNIFIED_ENVELOPE	-0.9446	0.7861	-1.2184	0.4151
REACTOME_CITRIC_ACID_CYCLE_TCA_CYCLE	-1.606	0.1232	-0.9263	0.7991
REACTOME_FORMATION_OF_TUBULIN_FOLDING_INTERMEDIATES_BY_CCT_TRIC	-0.7807	0.9475	-0.6639	0.9927
REACTOME_FOXO_MEDIATED_TRANSCRIPTION	1.2526	0.3597	1.3402	0.2986
REACTOME_FOXO_MEDIATED_TRANSCRIPTION_OF_CELL_CYCLE_GENES	1.4325	0.214	1.2261	0.4152
REACTOME_FOXO_MEDIATED_TRANSCRIPTION_OF_CELL_DEATH_GENES	1.4422	0.2074	1.5041	0.1622
REACTOME_FOXO_MEDIATED_TRANSCRIPTION_OF_OXIDATIVE_STRESS_METABOLIC_AND_NEURONAL_GENES	1.497	0.18	1.2375	0.4004
REACTOME_FRS_MEDIATED_FGFR1_SIGNALING	1.3015	0.3126	1.3183	0.3208
REACTOME_FRS_MEDIATED_FGFR2_SIGNALING	1.1692	0.453	1.1136	0.5577
REACTOME_FRS_MEDIATED_FGFR3_SIGNALING	1.4299	0.2154	1.3484	0.29
REACTOME_FRS_MEDIATED_FGFR4_SIGNALING	1.4453	0.2052	1.2032	0.4433
REACTOME_G_ALPHA_12_13_SIGNALLING_EVENTS	1.4016	0.2306	1.1199	0.55
REACTOME_G_ALPHA_I_SIGNALLING_EVENTS	1.0009	0.6898	-1.3485	0.3109
REACTOME_G_ALPHA_Q_SIGNALLING_EVENTS	1.3911	0.2379	1.0266	0.6627
REACTOME_G_ALPHA_S_SIGNALLING_EVENTS	-1.3873	0.2723	-1.6964	0.1086
REACTOME_G_ALPHA_Z_SIGNALLING_EVENTS	0.8056	0.9002	-1.5137	0.2132
REACTOME_G_BETA_GAMMA_SIGNALLING_THROUGH_CDC42	0.6529	0.9785	-0.9176	0.8105
REACTOME_G_BETA_GAMMA_SIGNALLING_THROUGH_PI3KGAMMA	1.0747	0.5795	-0.919	0.8107
REACTOME_G_PROTEIN_ACTIVATION	-0.7614	0.9616	-1.1317	0.5046
REACTOME_G_PROTEIN_BETA_GAMMA_SIGNALLING	1.2203	0.3935	-0.6619	0.9927
REACTOME_G_PROTEIN_MEDIATED_EVENTS	1.2016	0.4155	-0.9862	0.7036
REACTOME_G0_AND_EARLY_G1	1.4021	0.2303	0.7404	0.9567
REACTOME_G1_S_DNA_DAMAGE_CHECKPOINTS	-0.6784	0.9828	0.7227	0.966
REACTOME_G1_S_SPECIFIC_TRANSCRIPTION	1.0694	0.5878	-0.6956	0.9842
REACTOME_G2_M_CHECKPOINTS	0.5537	0.9973	0.49	1
REACTOME_G2_M_DNA_DAMAGE_CHECKPOINT	1.0654	0.593	1.0334	0.6566
REACTOME_GABA_B_RECEPTOR_ACTIVATION	0.8231	0.887	-1.1312	0.505
REACTOME_GABA_RECEPTOR_ACTIVATION	0.9561	0.7475	-1.1816	0.4509
REACTOME_GAMMA_CARBOXYLATION_HYPUSINE_FORMATION_AND_ARYLSULFATASE_ACTIVATION	-0.8946	0.863	-0.9431	0.7702
REACTOME_GAP_FILLING_DNA_REPAIR_SYNTHESIS_AND_LIGATION_IN_GG_NER	0.5057	1	0.7797	0.9302
REACTOME_GAP_JUNCTION_ASSEMBLY	-1.5406	0.1621	-1.4693	0.2363
REACTOME_GAP_JUNCTION_TRAFFICKING_AND_REGULATION	-1.3523	0.2992	-1.3428	0.3172
REACTOME_GASTRIN_CREB_SIGNALLING_PATHWAY_VIA_PKC_AND_MAPK	1.4173	0.2215	1.3691	0.2737
REACTOME_GENE_AND_PROTEIN_EXPRESSION_BY_JAK_STAT_SIGNALING_AFTER_INTERLEUKIN_12_STIMULATION	0.4446	1	-0.6397	0.9954
REACTOME_GENE_SILENCING_BY_RNA	1.1908	0.4284	1.3355	0.3029
REACTOME_GENERATION_OF_SECOND_MESSENGER_MOLECULES	1.538	0.1597	0.9748	0.7259
REACTOME_GLOBAL_GENOME_NUCLEOTIDE_EXCISION_REPAIR_GG_NER	0.3954	1	0.8146	0.9024
REACTOME_GLUCAGON_LIKE_PEPTIDE_1_GLP1_REGULATES_INSULIN_SECRETION	1.1536	0.4728	0.7864	0.9264
REACTOME_GLUCAGON_SIGNALING_IN_METABOLIC_REGULATION	0.8356	0.8773	-1.2013	0.433
REACTOME_GLUCAGON_TYPE_LIGAND_RECEPTORS	-1.1885	0.4549	-1.1225	0.5148
REACTOME_GLUCONEOGENESIS	-1.6759	0.0851	-1.7178	0.0971
REACTOME_GLUCOSE_METABOLISM	-0.9734	0.7497	-1.1171	0.5189
REACTOME_GLUTAMATE_NEUROTRANSMITTER_RELEASE_CYCLE	1.0567	0.6064	0.4514	1
REACTOME_NICOTINATE_METABOLISM	-1.6079	0.1229	-1.0788	0.5696
REACTOME_GLYCEROPHOSPHOLIPID_BIOSYNTHESIS	-0.8415	0.9017	-0.7656	0.9599
REACTOME_GLYCOGEN_METABOLISM	-0.8476	0.8978	0.7646	0.9407
REACTOME_GLYCOGEN_SYNTHESIS	0.7882	0.9117	1.1333	0.531
REACTOME_GLYCOLYSIS	0.717	0.9548	0.6414	0.9953
REACTOME_GLYCOSAMINOGLYCAN_METABOLISM	-1.2704	0.3691	-1.7874	0.0721
REACTOME_GLYCOSPHINGOLIPID_METABOLISM	-0.7962	0.9366	-1.2296	0.4087
REACTOME_GLYOXYLATE_METABOLISM_AND_GLYCINE_DEGRADATION	-1.3734	0.2821	-0.5692	0.9998
REACTOME_GOLGI_ASSOCIATED_VESICLE_BIOGENESIS	1.3548	0.2663	1.3085	0.3288
REACTOME_GOLGI_TO_ER_RETROGRADE_TRANSPORT	1.2363	0.3772	1.0086	0.6869
REACTOME_GPCR_LIGAND_BINDING	0.8774	0.8375	-1.4721	0.2363
REACTOME_GPVI_MEDIATED_ACTIVATION_CASCADE	1.7043	0.0974	-1.3076	0.3455
REACTOME_GROWTH_HORMONE_RECEPTOR_SIGNALING	-0.9512	0.7795	0.941	0.7681
REACTOME_HATS_ACETYLATE_HISTONES	1.3225	0.2922	1.5399	0.144
REACTOME_HCMV_EARLY_EVENTS	0.8997	0.8151	1.0207	0.6709
REACTOME_HCMV_INFECTION	0.7713	0.9233	0.9974	0.7004
REACTOME_HCMV_LATE_EVENTS	0.6868	0.9695	0.9631	0.7396
REACTOME_HDACS_DEACETYLATE_HISTONES	1.5318	0.1616	1.6415	0.0962
REACTOME_HDMS_DEMETHYLATE_HISTONES	1.4204	0.2195	1.6962	0.075
REACTOME_HDR_THROUGH_HOMOLOGOUS_RECOMBINATION_HRR	0.9587	0.7444	1.0014	0.6964
REACTOME_HDR_THROUGH_SINGLE_STRAND_ANNEALING_SSA	0.8976	0.8176	0.8582	0.8608
REACTOME_HEDGEHOG_LIGAND_BIOGENESIS	-1.0485	0.6406	-0.6925	0.9854
REACTOME_HEDGEHOG_OFF_STATE	0.6707	0.9743	0.7212	0.966
REACTOME_HEDGEHOG_ON_STATE	-1.1542	0.4976	-0.6628	0.9929
REACTOME_HEME_SIGNALING	2.1466	0.0075	2.1466	0.004
REACTOME_HEMOSTASIS	1.3731	0.2524	-1.2876	0.3574
REACTOME_HEPARAN_SULFATE_HEPARIN_HS_GAG_METABOLISM	0.8786	0.8372	-0.9998	0.6834
REACTOME_HIV_ELONGATION_ARREST_AND_RECOVERY	0.8186	0.8902	0.9936	0.7034
REACTOME_HIV_INFECTION	0.5423	0.9978	0.8776	0.8445
REACTOME_HIV_LIFE_CYCLE	0.7706	0.9237	1.223	0.4184
REACTOME_HIV_TRANSCRIPTION_ELONGATION	0.7888	0.9114	0.6939	0.9783
REACTOME_HIV_TRANSCRIPTION_INITIATION	-0.6166	0.993	0.7159	0.9682
REACTOME_HOMOLOGOUS_DNA_PAIRING_AND_STRAND_EXCHANGE	0.8823	0.834	0.9976	0.7004
REACTOME_HOMOLOGY_DIRECTED_REPAIR	0.99	0.7048	1.0224	0.6681
REACTOME_HOST_INTERACTIONS_OF_HIV_FACTORS	0.5932	0.9926	0.7682	0.9382
REACTOME_HS_GAG_BIOSYNTHESIS	0.8206	0.8888	-0.9702	0.7264
REACTOME_HS_GAG_DEGRADATION	-0.6777	0.982	-1.3234	0.3312
REACTOME_HSF1_ACTIVATION	0.7048	0.962	0.6504	0.9924
REACTOME_HSF1_DEPENDENT_TRANSACTIVATION	1.1697	0.4523	1.1179	0.5523
REACTOME_HSP90_CHAPERONE_CYCLE_FOR_STEROID_HORMONE_RECEPTORS_SHR_IN_THE_PRESENCE_OF_LIGAND	1.4815	0.188	1.3485	0.2901
REACTOME_HYALURONAN_METABOLISM	-0.7256	0.9782	-1.5456	0.1938
REACTOME_IKK_COMPLEX_RECRUITMENT_MEDIATED_BY_RIP1	1.2231	0.3902	0.8342	0.8854
REACTOME_IMMUNOREGULATORY_INTERACTIONS_BETWEEN_A_LYMPHOID_AND_A_NON_LYMPHOID_CELL	1.2227	0.3906	-2.0752	0.0074
REACTOME_INACTIVATION_OF_CSF3_G_CSF_SIGNALING	1.0782	0.5743	0.8568	0.8622
REACTOME_INFECTION_WITH_MYCOBACTERIUM_TUBERCULOSIS	1.0325	0.6408	0.854	0.8649
REACTOME_INFLAMMASOMES	-0.6998	0.9847	-1.4506	0.2423
REACTOME_INFLUENZA_INFECTION	-1.2423	0.3967	-0.8325	0.9127
REACTOME_INHIBITION_OF_DNA_RECOMBINATION_AT_TELOMERE	-0.6966	0.9852	0.4402	1
REACTOME_INHIBITION_OF_THE_PROTEOLYTIC_ACTIVITY_OF_APC_C_REQUIRED_FOR_THE_ONSET_OF_ANAPHASE_BY_MITOTIC_SPINDLE_CHECKPOINT_COMPONENTS	0.819	0.8903	-0.6167	0.9978
REACTOME_INITIATION_OF_NUCLEAR_ENVELOPE_NE_REFORMATION	0.8668	0.8481	0.7425	0.9554
REACTOME_INLB_MEDIATED_ENTRY_OF_LISTERIA_MONOCYTOGENES_INTO_HOST_CELL	1.5464	0.1579	1.6689	0.0853
REACTOME_INOSITOL_PHOSPHATE_METABOLISM	1.272	0.3381	0.8534	0.8655
REACTOME_INSERTION_OF_TAIL_ANCHORED_PROTEINS_INTO_THE_ENDOPLASMIC_RETICULUM_MEMBRANE	-1.3155	0.3291	-1.2918	0.3547
REACTOME_INSULIN_PROCESSING	1.2503	0.3624	1.3517	0.288
REACTOME_INSULIN_RECEPTOR_RECYCLING	-1.0206	0.6755	-1.2305	0.4085
REACTOME_INSULIN_RECEPTOR_SIGNALLING_CASCADE	1.481	0.1876	1.296	0.3405
REACTOME_INTEGRATION_OF_ENERGY_METABOLISM	1.0528	0.612	0.8285	0.8898
REACTOME_INTEGRIN_CELL_SURFACE_INTERACTIONS	0.9603	0.7429	-2.2216	0.0007
REACTOME_INTEGRIN_SIGNALING	1.3436	0.2755	0.792	0.9221
REACTOME_INTERACTION_BETWEEN_L1_AND_ANKYRINS	1.5836	0.1447	1.4201	0.2288
REACTOME_INTERACTIONS_OF_REV_WITH_HOST_CELLULAR_PROTEINS	0.7521	0.9341	1.025	0.6659
REACTOME_INTERACTIONS_OF_VPR_WITH_HOST_CELLULAR_PROTEINS	0.7204	0.9539	0.9677	0.7333
REACTOME_INTERCONVERSION_OF_NUCLEOTIDE_DI_AND_TRIPHOSPHATES	-1.0499	0.6398	0.7374	0.9573
REACTOME_INTERFERON_ALPHA_BETA_SIGNALING	0.7299	0.9488	-2.1555	0.0025
REACTOME_INTERFERON_GAMMA_SIGNALING	1.1664	0.4554	-1.844	0.0489
REACTOME_INTERFERON_SIGNALING	1.1787	0.4417	-1.3872	0.2798
REACTOME_INTERLEUKIN_1_FAMILY_SIGNALING	0.587	0.9936	0.7133	0.9693
REACTOME_INTERLEUKIN_1_SIGNALING	0.4111	1	0.5291	1
REACTOME_INTERLEUKIN_10_SIGNALING	1.4792	0.1879	-1.2988	0.3524
REACTOME_INTERLEUKIN_12_FAMILY_SIGNALING	0.4991	1	0.4954	1
REACTOME_INTERLEUKIN_12_SIGNALING	0.4331	1	0.5032	1
REACTOME_INTERLEUKIN_17_SIGNALING	1.0398	0.6294	1.1501	0.5098
REACTOME_INTERLEUKIN_2_FAMILY_SIGNALING	1.3809	0.246	-1.0674	0.5823
REACTOME_INTERLEUKIN_3_INTERLEUKIN_5_AND_GM_CSF_SIGNALING	1.5215	0.1652	1.0559	0.6287
REACTOME_INTERLEUKIN_37_SIGNALING	1.2683	0.341	1.2222	0.4198
REACTOME_INTERLEUKIN_4_AND_INTERLEUKIN_13_SIGNALING	1.573	0.1508	-1.0744	0.5739
REACTOME_INTERLEUKIN_6_FAMILY_SIGNALING	1.2782	0.3334	1.1133	0.5578
REACTOME_INTERLEUKIN_7_SIGNALING	0.8006	0.9037	0.969	0.7325
REACTOME_INTERLEUKIN_RECEPTOR_SHC_SIGNALING	1.1538	0.4725	-1.1353	0.5002
REACTOME_INTRA_GOLGI_AND_RETROGRADE_GOLGI_TO_ER_TRAFFIC	1.3128	0.3014	1.1406	0.5212
REACTOME_INTRA_GOLGI_TRAFFIC	1.1128	0.523	0.874	0.848
REACTOME_INTRACELLULAR_SIGNALING_BY_SECOND_MESSENGERS	1.3469	0.2733	1.4957	0.1679
REACTOME_INTRAFLAGELLAR_TRANSPORT	0.9681	0.7327	1.1645	0.4924
REACTOME_INTRINSIC_PATHWAY_FOR_APOPTOSIS	-0.695	0.9851	-1.0703	0.5778
REACTOME_INWARDLY_RECTIFYING_K_CHANNELS	0.6666	0.9747	-0.9387	0.7751
REACTOME_ION_CHANNEL_TRANSPORT	1.1099	0.5274	1.0308	0.6586
REACTOME_ION_HOMEOSTASIS	1.4691	0.1916	1.627	0.103
REACTOME_ION_TRANSPORT_BY_P_TYPE_ATPASES	1.2657	0.3447	1.1732	0.481
REACTOME_IRE1ALPHA_ACTIVATES_CHAPERONES	-0.6967	0.9859	-0.955	0.7536
REACTOME_IRON_UPTAKE_AND_TRANSPORT	-1.1322	0.5294	-1.0858	0.5596
REACTOME_IRS_MEDIATED_SIGNALLING	1.4994	0.1782	1.3706	0.2727
REACTOME_JNK_C_JUN_KINASES_PHOSPHORYLATION_AND_ACTIVATION_MEDIATED_BY_ACTIVATED_HUMAN_TAK1	0.6942	0.9672	1.0886	0.589
REACTOME_KERATAN_SULFATE_BIOSYNTHESIS	-1.9644	0.0139	-1.9772	0.0196
REACTOME_KERATAN_SULFATE_KERATIN_METABOLISM	-1.8307	0.0377	-2.0068	0.0152
REACTOME_KERATINIZATION	-0.9448	0.7872	-1.1874	0.4457
REACTOME_KINESINS	1.6118	0.1334	1.24	0.399
REACTOME_KSRP_KHSRP_BINDS_AND_DESTABILIZES_MRNA	-0.9931	0.723	0.6086	0.9992
REACTOME_L1CAM_INTERACTIONS	1.377	0.2484	1.0551	0.63
REACTOME_LAGGING_STRAND_SYNTHESIS	-0.8066	0.9303	-0.958	0.7486
REACTOME_LAMININ_INTERACTIONS	0.71	0.9583	-1.0089	0.6725
REACTOME_LATE_ENDOSOMAL_MICROAUTOPHAGY	0.9506	0.7532	1.0115	0.6826
REACTOME_LDL_CLEARANCE	0.8795	0.8364	-0.5855	0.9994
REACTOME_LEISHMANIA_INFECTION	0.8638	0.8504	-1.557	0.1863
REACTOME_LISTERIA_MONOCYTOGENES_ENTRY_INTO_HOST_CELLS	1.4931	0.1823	1.5809	0.1224
REACTOME_LYSOSOME_VESICLE_BIOGENESIS	0.4522	1	-0.6875	0.9851
REACTOME_M_PHASE	1.2636	0.3465	1.2093	0.4354
REACTOME_MAP2K_AND_MAPK_ACTIVATION	1.1591	0.4662	0.7397	0.9567
REACTOME_MAP3K8_TPL2_DEPENDENT_MAPK1_3_ACTIVATION	1.0143	0.6686	1.0873	0.59
REACTOME_MAPK_FAMILY_SIGNALING_CASCADES	1.369	0.2556	1.0891	0.5887
REACTOME_MAPK_TARGETS_NUCLEAR_EVENTS_MEDIATED_BY_MAP_KINASES	1.2444	0.3686	1.2377	0.4003
REACTOME_MAPK6_MAPK4_SIGNALING	1.2363	0.3773	1.0855	0.5922
REACTOME_MATURATION_OF_SARS_COV_2_NUCLEOPROTEIN	1.1026	0.5365	1.2822	0.3558
REACTOME_MATURATION_OF_SARS_COV_2_SPIKE_PROTEIN	0.7557	0.9328	-1.0727	0.5744
REACTOME_MEIOSIS	1.1305	0.4996	1.4745	0.1832
REACTOME_MEIOTIC_RECOMBINATION	1.0806	0.571	1.2446	0.3915
REACTOME_MEIOTIC_SYNAPSIS	1.2786	0.3331	1.4735	0.1836
REACTOME_MET_ACTIVATES_PTK2_SIGNALING	-0.8254	0.9104	-2.0962	0.0053
REACTOME_MET_PROMOTES_CELL_MOTILITY	0.7466	0.938	-1.7861	0.0724
REACTOME_METABOLIC_DISORDERS_OF_BIOLOGICAL_OXIDATION_ENZYMES	0.526	0.9987	0.8025	0.914
REACTOME_SELENOAMINO_ACID_METABOLISM	-1.6649	0.0912	-1.2482	0.3966
REACTOME_METABOLISM_OF_CARBOHYDRATES	-1.2657	0.3712	-1.6045	0.1582
REACTOME_SULFUR_AMINO_ACID_METABOLISM	-1.6672	0.0902	-1.088	0.5582
REACTOME_METABOLISM_OF_FAT_SOLUBLE_VITAMINS	-0.9512	0.778	-1.2263	0.4108
REACTOME_METABOLISM_OF_FOLATE_AND_PTERINES	-0.784	0.9484	-1.1942	0.4391
REACTOME_METABOLISM_OF_NITRIC_OXIDE_NOS3_ACTIVATION_AND_REGULATION	-0.8496	0.8988	-0.7577	0.9633
REACTOME_METABOLISM_OF_NUCLEOTIDES	-1.1502	0.5042	-0.9437	0.77
REACTOME_NUCLEOTIDE_SALVAGE	-1.7201	0.0677	-0.9178	0.8105
REACTOME_METABOLISM_OF_PORPHYRINS	-1.2735	0.3653	-1.2067	0.426
REACTOME_METABOLISM_OF_STEROID_HORMONES	-1.505	0.1799	-1.496	0.2214
REACTOME_METABOLISM_OF_STEROIDS	1.0552	0.6089	0.9493	0.7559
REACTOME_METABOLISM_OF_VITAMINS_AND_COFACTORS	-1.1662	0.4833	-1.36	0.2999
REACTOME_METABOLISM_OF_WATER_SOLUBLE_VITAMINS_AND_COFACTORS	-1.0859	0.5938	-1.2055	0.4284
REACTOME_METAL_ION_SLC_TRANSPORTERS	0.5744	0.9952	0.6699	0.9873
REACTOME_METALLOPROTEASE_DUBS	1.306	0.3087	1.3427	0.295
REACTOME_MHC_CLASS_II_ANTIGEN_PRESENTATION	0.8902	0.8266	-0.8938	0.8449
REACTOME_MICRORNA_MIRNA_BIOGENESIS	0.8285	0.8823	1.0271	0.6619
REACTOME_MISCELLANEOUS_TRANSPORT_AND_BINDING_EVENTS	1.3352	0.2823	1.1781	0.477
REACTOME_MITOCHONDRIAL_BIOGENESIS	1.0819	0.5694	1.3654	0.2755
REACTOME_MITOCHONDRIAL_CALCIUM_ION_TRANSPORT	-1.0231	0.6759	-0.4033	0.9998
REACTOME_MITOCHONDRIAL_FATTY_ACID_BETA_OXIDATION	-1.2484	0.3943	-0.6107	0.9988
REACTOME_MITOCHONDRIAL_PROTEIN_IMPORT	-2.4528	0	-1.4398	0.2469
REACTOME_MITOCHONDRIAL_TRANSLATION	-2.4845	0	-1.5544	0.1879
REACTOME_MITOCHONDRIAL_TRNA_AMINOACYLATION	1.4717	0.1908	1.6318	0.0999
REACTOME_MITOPHAGY	0.5983	0.9921	0.986	0.7136
REACTOME_MITOTIC_G1_PHASE_AND_G1_S_TRANSITION	0.5868	0.9936	-0.5742	0.9995
REACTOME_MITOTIC_G2_G2_M_PHASES	1.2812	0.3311	0.9532	0.7505
REACTOME_MITOTIC_METAPHASE_AND_ANAPHASE	1.121	0.5119	1.0819	0.5971
REACTOME_MITOTIC_PROMETAPHASE	1.5706	0.1521	1.2351	0.4033
REACTOME_MITOTIC_PROPHASE	1.0979	0.5438	1.1674	0.4892
REACTOME_MITOTIC_SPINDLE_CHECKPOINT	1.3189	0.2963	1.0837	0.5956
REACTOME_MOLECULES_ASSOCIATED_WITH_ELASTIC_FIBRES	-1.3323	0.3176	-2.0625	0.0086
REACTOME_FORMATION_OF_THE_EARLY_ELONGATION_COMPLEX	-1.7212	0.068	-0.999	0.6848
REACTOME_MRNA_DECAY_BY_3_TO_5_EXORIBONUCLEASE	-1.2578	0.3794	-0.764	0.9605
REACTOME_MRNA_DECAY_BY_5_TO_3_EXORIBONUCLEASE	1.6526	0.1171	1.6636	0.0864
REACTOME_MRNA_SPLICING	0.5427	0.9979	1.0638	0.6192
REACTOME_MRNA_SPLICING_MINOR_PATHWAY	-1.2477	0.394	0.5069	1
REACTOME_MTOR_SIGNALLING	0.6869	0.9696	1.0141	0.6782
REACTOME_MTORC1_MEDIATED_SIGNALLING	0.4503	1	0.9393	0.7702
REACTOME_MUSCLE_CONTRACTION	1.3124	0.3016	1.1997	0.4489
REACTOME_MYD88_INDEPENDENT_TLR4_CASCADE	1.0012	0.6892	0.9569	0.7472
REACTOME_MYOGENESIS	1.2619	0.3487	1.2997	0.3372
REACTOME_N_GLYCAN_ANTENNAE_ELONGATION_IN_THE_MEDIAL_TRANS_GOLGI	1.5892	0.1427	0.7136	0.9694
REACTOME_N_GLYCAN_TRIMMING_IN_THE_ER_AND_CALNEXIN_CALRETICULIN_CYCLE	1.0573	0.6059	0.9946	0.7028
REACTOME_NCAM_SIGNALING_FOR_NEURITE_OUT_GROWTH	0.9238	0.786	-1.6141	0.1539
REACTOME_NCAM1_INTERACTIONS	-1.0304	0.6667	-2.1255	0.0036
REACTOME_NEDDYLATION	0.7153	0.9553	1.1609	0.4945
REACTOME_NEF_MEDIATES_DOWN_MODULATION_OF_CELL_SURFACE_RECEPTORS_BY_RECRUITING_THEM_TO_CLATHRIN_ADAPTERS	0.762	0.9291	0.7696	0.9379
REACTOME_NEGATIVE_EPIGENETIC_REGULATION_OF_RRNA_EXPRESSION	0.8289	0.8819	0.8966	0.8233
REACTOME_NEGATIVE_REGULATION_OF_FGFR1_SIGNALING	1.5501	0.156	1.5619	0.1329
REACTOME_NEGATIVE_REGULATION_OF_FGFR2_SIGNALING	1.4987	0.1788	1.4586	0.1949
REACTOME_NEGATIVE_REGULATION_OF_FGFR3_SIGNALING	1.6077	0.1346	1.6172	0.1061
REACTOME_NEGATIVE_REGULATION_OF_FGFR4_SIGNALING	1.639	0.1222	1.4979	0.1666
REACTOME_NEGATIVE_REGULATION_OF_MAPK_PATHWAY	0.8251	0.8857	0.9167	0.7996
REACTOME_NEGATIVE_REGULATION_OF_MET_ACTIVITY	1.5762	0.1496	1.6201	0.1047
REACTOME_NEGATIVE_REGULATION_OF_NMDA_RECEPTOR_MEDIATED_NEURONAL_TRANSMISSION	1.0069	0.6809	0.7168	0.9674
REACTOME_NEGATIVE_REGULATION_OF_NOTCH4_SIGNALING	-1.2687	0.3707	-0.7625	0.9609
REACTOME_NEGATIVE_REGULATION_OF_THE_PI3K_AKT_NETWORK	1.2982	0.3166	1.1518	0.5075
REACTOME_NEGATIVE_REGULATORS_OF_DDX58_IFIH1_SIGNALING	1.254	0.3579	0.8738	0.8482
REACTOME_NEPHRIN_FAMILY_INTERACTIONS	0.8956	0.8201	0.6517	0.9923
REACTOME_NETRIN_1_SIGNALING	0.8034	0.9019	0.6402	0.9954
REACTOME_NEUREXINS_AND_NEUROLIGINS	1.5047	0.1743	1.2124	0.4323
REACTOME_NEURONAL_SYSTEM	1.3279	0.2878	1.1019	0.5745
REACTOME_NEUROTRANSMITTER_RECEPTORS_AND_POSTSYNAPTIC_SIGNAL_TRANSMISSION	1.1732	0.4477	0.8298	0.8888
REACTOME_NEUROTRANSMITTER_RELEASE_CYCLE	1.1376	0.4902	0.7916	0.9223
REACTOME_NEUTROPHIL_DEGRANULATION	1.1383	0.491	-1.4612	0.2387
REACTOME_NGF_STIMULATED_TRANSCRIPTION	1.5543	0.1558	1.705	0.0718
REACTOME_NICOTINAMIDE_SALVAGING	-1.7323	0.0631	-1.2996	0.3531
REACTOME_FORMATION_OF_ATP_BY_CHEMIOSMOTIC_COUPLING	-1.7351	0.0629	-0.9158	0.8113
REACTOME_NITRIC_OXIDE_STIMULATES_GUANYLATE_CYCLASE	1.1929	0.4264	1.0562	0.6283
REACTOME_NOD1_2_SIGNALING_PATHWAY	0.7049	0.9621	0.8497	0.8706
REACTOME_NON_INTEGRIN_MEMBRANE_ECM_INTERACTIONS	0.8757	0.8386	-1.9666	0.0217
REACTOME_NONHOMOLOGOUS_END_JOINING_NHEJ	1.1221	0.5103	1.4175	0.2306
REACTOME_METABOLISM_OF_POLYAMINES	-1.7428	0.0603	-0.9096	0.8202
REACTOME_NOTCH_HLH_TRANSCRIPTION_PATHWAY	1.3466	0.2733	1.278	0.3587
REACTOME_NOTCH1_INTRACELLULAR_DOMAIN_REGULATES_TRANSCRIPTION	1.2739	0.3364	1.4755	0.1823
REACTOME_NOTCH2_ACTIVATION_AND_TRANSMISSION_OF_SIGNAL_TO_THE_NUCLEUS	1.2255	0.3882	1.2265	0.4148
REACTOME_NOTCH3_ACTIVATION_AND_TRANSMISSION_OF_SIGNAL_TO_THE_NUCLEUS	1.1076	0.5296	1.136	0.5276
REACTOME_NOTCH3_INTRACELLULAR_DOMAIN_REGULATES_TRANSCRIPTION	1.2729	0.337	1.1763	0.4785
REACTOME_NOTCH4_INTRACELLULAR_DOMAIN_REGULATES_TRANSCRIPTION	1.1525	0.4737	0.9958	0.7018
REACTOME_NR1H2_AND_NR1H3_MEDIATED_SIGNALING	1.9325	0.0395	1.5169	0.1569
REACTOME_NR1H3_NR1H2_REGULATE_GENE_EXPRESSION_LINKED_TO_CHOLESTEROL_TRANSPORT_AND_EFFLUX	1.9303	0.0395	1.5754	0.1247
REACTOME_NRAGE_SIGNALS_DEATH_THROUGH_JNK	1.3288	0.2874	1.0408	0.6463
REACTOME_NRIF_SIGNALS_CELL_DEATH_FROM_THE_NUCLEUS	0.6964	0.9661	0.9401	0.7696
REACTOME_NS1_MEDIATED_EFFECTS_ON_HOST_PATHWAYS	1.0547	0.6098	1.3038	0.3341
REACTOME_NUCLEAR_ENVELOPE_BREAKDOWN	1.0891	0.556	0.9503	0.7544
REACTOME_NUCLEAR_ENVELOPE_NE_REASSEMBLY	0.9293	0.7783	0.9694	0.7324
REACTOME_NUCLEAR_EVENTS_KINASE_AND_TRANSCRIPTION_FACTOR_ACTIVATION	1.4578	0.199	1.6015	0.1141
REACTOME_NUCLEAR_EVENTS_STIMULATED_BY_ALK_SIGNALING_IN_CANCER	1.4073	0.2277	1.4674	0.189
REACTOME_NUCLEAR_IMPORT_OF_REV_PROTEIN	0.7865	0.9124	0.9615	0.7426
REACTOME_NUCLEAR_PORE_COMPLEX_NPC_DISASSEMBLY	0.9767	0.7228	1.0002	0.6976
REACTOME_NUCLEAR_RECEPTOR_TRANSCRIPTION_PATHWAY	2.1272	0.0084	2.1486	0.0046
REACTOME_NUCLEAR_SIGNALING_BY_ERBB4	0.8545	0.8606	0.9356	0.7749
REACTOME_NUCLEOTIDE_BINDING_DOMAIN_LEUCINE_RICH_REPEAT_CONTAINING_RECEPTOR_NLR_SIGNALING_PATHWAYS	0.6964	0.9664	-0.8235	0.9202
REACTOME_NUCLEOTIDE_CATABOLISM	1.0562	0.6075	-1.0845	0.5626
REACTOME_NUCLEOTIDE_EXCISION_REPAIR	0.4733	1	0.8288	0.8895
REACTOME_PROTEIN_LOCALIZATION	-1.7664	0.0548	-0.6697	0.9907
REACTOME_O_GLYCOSYLATION_OF_TSR_DOMAIN_CONTAINING_PROTEINS	1.1955	0.4237	-1.3323	0.323
REACTOME_O_LINKED_GLYCOSYLATION	1.2031	0.4138	-1.1374	0.4974
REACTOME_O_LINKED_GLYCOSYLATION_OF_MUCINS	1.3451	0.2744	0.7802	0.9296
REACTOME_ONCOGENE_INDUCED_SENESCENCE	1.5853	0.145	1.4486	0.2028
REACTOME_ONCOGENIC_MAPK_SIGNALING	1.2162	0.3983	1.2664	0.3695
REACTOME_OPIOID_SIGNALLING	0.9645	0.7374	-1.019	0.6551
REACTOME_ORC1_REMOVAL_FROM_CHROMATIN	-0.9082	0.8439	-0.6238	0.9966
REACTOME_ORGANELLE_BIOGENESIS_AND_MAINTENANCE	1.1276	0.5033	1.3012	0.3362
REACTOME_OTHER_INTERLEUKIN_SIGNALING	-0.7726	0.9519	-1.6647	0.126
REACTOME_OTHER_SEMAPHORIN_INTERACTIONS	1.4057	0.228	1.0748	0.6072
REACTOME_OVARIAN_TUMOR_DOMAIN_PROTEASES	1.5922	0.1416	1.7721	0.0502
REACTOME_OXIDATIVE_STRESS_INDUCED_SENESCENCE	1.2234	0.3901	1.259	0.3757
REACTOME_P75_NTR_RECEPTOR_MEDIATED_SIGNALLING	0.9753	0.7235	0.8555	0.8632
REACTOME_P75NTR_SIGNALS_VIA_NF_KB	0.7371	0.9437	0.6398	0.9954
REACTOME_PARASITE_INFECTION	1.1115	0.5248	-1.1421	0.4917
REACTOME_PCNA_DEPENDENT_LONG_PATCH_BASE_EXCISION_REPAIR	-0.6572	0.9848	-0.4328	1
REACTOME_PCP_CE_PATHWAY	-0.8178	0.92	-0.6508	0.9962
REACTOME_PEPTIDE_HORMONE_METABOLISM	1.1219	0.5103	1.0882	0.5897
REACTOME_PEPTIDE_LIGAND_BINDING_RECEPTORS	1.0565	0.6069	-1.1145	0.523
REACTOME_PERK_REGULATES_GENE_EXPRESSION	0.8789	0.8368	1.0697	0.6132
REACTOME_PEROXISOMAL_LIPID_METABOLISM	-0.8046	0.9292	0.8007	0.9148
REACTOME_PEROXISOMAL_PROTEIN_IMPORT	0.6633	0.9761	1.1046	0.5709
REACTOME_PHASE_0_RAPID_DEPOLARISATION	0.729	0.9492	0.8347	0.8845
REACTOME_PHASE_I_FUNCTIONALIZATION_OF_COMPOUNDS	-1.6814	0.0819	-1.5689	0.1776
REACTOME_PHASE_II_CONJUGATION_OF_COMPOUNDS	-1.2541	0.3844	0.7746	0.934
REACTOME_PHOSPHOLIPID_METABOLISM	0.9272	0.781	0.8442	0.8758
REACTOME_PHOSPHORYLATION_OF_THE_APC_C	0.9705	0.7309	-0.7264	0.9753
REACTOME_PI_3K_CASCADE_FGFR1	1.5213	0.1651	1.361	0.2793
REACTOME_PI_3K_CASCADE_FGFR2	1.3707	0.2539	1.189	0.4632
REACTOME_PI_METABOLISM	1.32	0.2953	1.002	0.6961
REACTOME_PI3K_AKT_SIGNALING_IN_CANCER	1.5825	0.1448	1.5501	0.1376
REACTOME_PINK1_PRKN_MEDIATED_MITOPHAGY	0.5581	0.9974	0.9324	0.7793
REACTOME_PIWI_INTERACTING_RNA_PIRNA_BIOGENESIS	0.9112	0.8009	0.4961	1
REACTOME_PKA_ACTIVATION_IN_GLUCAGON_SIGNALLING	0.9634	0.7378	-1.0014	0.6821
REACTOME_PKA_MEDIATED_PHOSPHORYLATION_OF_CREB	1.3591	0.2635	0.8451	0.8749
REACTOME_PKMTS_METHYLATE_HISTONE_LYSINES	1.651	0.1185	1.8364	0.0354
REACTOME_PLASMA_LIPOPROTEIN_ASSEMBLY_REMODELING_AND_CLEARANCE	0.8185	0.8901	-1.2451	0.3992
REACTOME_PLASMA_LIPOPROTEIN_CLEARANCE	0.9429	0.7614	-0.9263	0.7987
REACTOME_PLASMA_LIPOPROTEIN_REMODELING	0.8246	0.8859	-1.5857	0.1673
REACTOME_PLATELET_ACTIVATION_SIGNALING_AND_AGGREGATION	1.1528	0.4734	-1.4566	0.2408
REACTOME_PLATELET_AGGREGATION_PLUG_FORMATION	1.0357	0.6362	-1.3852	0.2815
REACTOME_PLATELET_CALCIUM_HOMEOSTASIS	1.0678	0.5899	0.7938	0.9204
REACTOME_PLATELET_HOMEOSTASIS	1.0625	0.5965	-1.091	0.5525
REACTOME_PLATELET_SENSITIZATION_BY_LDL	0.931	0.7763	-0.5882	0.9997
REACTOME_GLUTATHIONE_CONJUGATION	-1.8333	0.0372	-1.2985	0.3518
REACTOME_POSITIVE_EPIGENETIC_REGULATION_OF_RRNA_EXPRESSION	1.1642	0.4591	1.2883	0.3492
REACTOME_POST_CHAPERONIN_TUBULIN_FOLDING_PATHWAY	-0.8701	0.8883	-0.6765	0.9894
REACTOME_POST_TRANSLATIONAL_MODIFICATION_SYNTHESIS_OF_GPI_ANCHORED_PROTEINS	-1.3035	0.3361	-1.7578	0.0818
REACTOME_POSTMITOTIC_NUCLEAR_PORE_COMPLEX_NPC_REFORMATION	0.9518	0.7517	1.1384	0.5243
REACTOME_POTASSIUM_CHANNELS	1.2774	0.3338	1.0598	0.6233
REACTOME_POTENTIAL_THERAPEUTICS_FOR_SARS	1.6681	0.1071	1.4521	0.1991
REACTOME_PRC2_METHYLATES_HISTONES_AND_DNA	1.0054	0.6829	1.1575	0.4991
REACTOME_PRE_NOTCH_EXPRESSION_AND_PROCESSING	1.5263	0.1629	1.314	0.3246
REACTOME_PRE_NOTCH_PROCESSING_IN_GOLGI	-0.9432	0.7876	-1.5116	0.2139
REACTOME_PRESYNAPTIC_FUNCTION_OF_KAINATE_RECEPTORS	0.8306	0.882	-0.7701	0.959
REACTOME_PROCESSING_OF_CAPPED_INTRON_CONTAINING_PRE_MRNA	0.6196	0.9888	1.0492	0.6374
REACTOME_PROCESSING_OF_CAPPED_INTRONLESS_PRE_MRNA	-1.1131	0.5551	0.4343	1
REACTOME_PROCESSING_OF_DNA_DOUBLE_STRAND_BREAK_ENDS	1.2141	0.4007	1.1207	0.5487
REACTOME_PROCESSING_OF_INTRONLESS_PRE_MRNAS	0.7795	0.9181	0.6959	0.9777
REACTOME_PROCESSING_OF_SMDT1	-0.8354	0.9065	0.5002	1
REACTOME_PROCESSIVE_SYNTHESIS_ON_THE_C_STRAND_OF_THE_TELOMERE	-0.5858	0.9951	0.3965	1
REACTOME_PROCESSIVE_SYNTHESIS_ON_THE_LAGGING_STRAND	-0.7157	0.9795	-0.9212	0.8071
REACTOME_PROGRAMMED_CELL_DEATH	0.813	0.8947	0.7021	0.9747
REACTOME_PROSTACYCLIN_SIGNALLING_THROUGH_PROSTACYCLIN_RECEPTOR	-1.1328	0.5303	-1.0201	0.6542
REACTOME_PROTEIN_FOLDING	0.6925	0.9681	0.6276	0.9976
REACTOME_SRP_DEPENDENT_COTRANSLATIONAL_PROTEIN_TARGETING_TO_MEMBRANE	-1.8492	0.0335	-1.2967	0.3516
REACTOME_PROTEIN_METHYLATION	-0.7082	0.983	-0.5896	1
REACTOME_PROTEIN_PROTEIN_INTERACTIONS_AT_SYNAPSES	1.553	0.1567	1.3523	0.2873
REACTOME_PROTEIN_UBIQUITINATION	1.1315	0.4988	1.621	0.1048
REACTOME_PTEN_REGULATION	1.271	0.3388	1.6369	0.0974
REACTOME_PURINE_CATABOLISM	1.0813	0.57	-1.0214	0.6517
REACTOME_PURINERGIC_SIGNALING_IN_LEISHMANIASIS_INFECTION	1.0302	0.6447	-1.3999	0.2738
REACTOME_PYROPTOSIS	1.235	0.3779	0.9489	0.7568
REACTOME_PYRUVATE_METABOLISM	1.1162	0.5185	1.2499	0.3867
REACTOME_PYRUVATE_METABOLISM_AND_CITRIC_ACID_TCA_CYCLE	0.798	0.9049	0.8338	0.8852
REACTOME_RAB_GEFS_EXCHANGE_GTP_FOR_GDP_ON_RABS	1.2912	0.3217	1.0168	0.6751
REACTOME_RAB_GERANYLGERANYLATION	1.0411	0.6277	0.72	0.9661
REACTOME_RAB_REGULATION_OF_TRAFFICKING	1.2559	0.3556	1.0286	0.6604
REACTOME_RAC1_GTPASE_CYCLE	1.3946	0.2361	0.9348	0.7751
REACTOME_RAC2_GTPASE_CYCLE	1.4902	0.1839	0.8946	0.8248
REACTOME_RAC3_GTPASE_CYCLE	1.2887	0.3244	0.8272	0.8906
REACTOME_RAF_ACTIVATION	0.6786	0.9723	1.3151	0.3236
REACTOME_RAF_INDEPENDENT_MAPK1_3_ACTIVATION	0.9005	0.8147	-0.6868	0.9852
REACTOME_RAP1_SIGNALLING	0.999	0.6928	-0.8423	0.9049
REACTOME_RAS_ACTIVATION_UPON_CA2_INFLUX_THROUGH_NMDA_RECEPTOR	1.372	0.2533	1.2346	0.404
REACTOME_RAS_PROCESSING	0.9192	0.7925	1.0189	0.6714
REACTOME_RECEPTOR_TYPE_TYROSINE_PROTEIN_PHOSPHATASES	1.3736	0.2518	1.1408	0.5213
REACTOME_RECOGNITION_AND_ASSOCIATION_OF_DNA_GLYCOSYLASE_WITH_SITE_CONTAINING_AN_AFFECTED_PURINE	-0.5664	0.9973	0.482	1
REACTOME_RECOGNITION_OF_DNA_DAMAGE_BY_PCNA_CONTAINING_REPLICATION_COMPLEX	0.7918	0.909	0.9693	0.7325
REACTOME_RECRUITMENT_OF_MITOTIC_CENTROSOME_PROTEINS_AND_COMPLEXES	1.444	0.2063	1.0857	0.5923
REACTOME_RECRUITMENT_OF_NUMA_TO_MITOTIC_CENTROSOMES	1.4203	0.2195	1.1153	0.5552
REACTOME_RECYCLING_PATHWAY_OF_L1	0.8857	0.8309	0.8865	0.8351
REACTOME_REGULATED_NECROSIS	1.1498	0.4767	0.8102	0.9068
REACTOME_REGULATION_OF_BETA_CELL_DEVELOPMENT	1.3162	0.2986	1.4824	0.1762
REACTOME_REGULATION_OF_CHOLESTEROL_BIOSYNTHESIS_BY_SREBP_SREBF	1.5526	0.1567	1.6386	0.0971
REACTOME_METABOLISM_OF_AMINO_ACIDS_AND_DERIVATIVES	-1.8564	0.0319	-1.3777	0.2853
REACTOME_REGULATION_OF_FZD_BY_UBIQUITINATION	1.4001	0.2316	1.7018	0.0732
REACTOME_REGULATION_OF_GLUCOKINASE_BY_GLUCOKINASE_REGULATORY_PROTEIN	0.8006	0.9037	0.9909	0.7072
REACTOME_REGULATION_OF_HMOX1_EXPRESSION_AND_ACTIVITY	-0.7376	0.9723	0.6621	0.9899
REACTOME_REGULATION_OF_HSF1_MEDIATED_HEAT_SHOCK_RESPONSE	0.7572	0.9321	0.9937	0.7039
REACTOME_REGULATION_OF_INSULIN_LIKE_GROWTH_FACTOR_IGF_TRANSPORT_AND_UPTAKE_BY_INSULIN_LIKE_GROWTH_FACTOR_BINDING_PROTEINS_IGFBPS	-1.2596	0.3789	-2.2543	0.0005
REACTOME_REGULATION_OF_INSULIN_SECRETION	1.1761	0.4445	0.8086	0.9077
REACTOME_REGULATION_OF_KIT_SIGNALING	1.8328	0.0733	1.6909	0.077
REACTOME_REGULATION_OF_LIPID_METABOLISM_BY_PPARALPHA	1.4675	0.1926	1.5784	0.1237
REACTOME_REGULATION_OF_MECP2_EXPRESSION_AND_ACTIVITY	1.874	0.0695	1.9812	0.0136
REACTOME_REGULATION_OF_MRNA_STABILITY_BY_PROTEINS_THAT_BIND_AU_RICH_ELEMENTS	0.6087	0.9914	1.0304	0.6584
REACTOME_REGULATION_OF_PLK1_ACTIVITY_AT_G2_M_TRANSITION	1.626	0.1279	1.2742	0.3648
REACTOME_REGULATION_OF_PTEN_GENE_TRANSCRIPTION	1.0772	0.576	1.4106	0.2366
REACTOME_REGULATION_OF_PTEN_STABILITY_AND_ACTIVITY	0.8424	0.8726	1.1169	0.5532
REACTOME_REGULATION_OF_PYRUVATE_DEHYDROGENASE_PDH_COMPLEX	1.5031	0.1749	1.1273	0.5399
REACTOME_REGULATION_OF_RAS_BY_GAPS	0.7651	0.927	0.7392	0.9569
REACTOME_REGULATION_OF_RUNX1_EXPRESSION_AND_ACTIVITY	1.7037	0.0975	1.6819	0.0804
REACTOME_REGULATION_OF_RUNX2_EXPRESSION_AND_ACTIVITY	1.4386	0.2101	1.6788	0.0818
REACTOME_REGULATION_OF_RUNX3_EXPRESSION_AND_ACTIVITY	-0.7567	0.9613	0.5657	1
REACTOME_REGULATION_OF_SIGNALING_BY_CBL	1.7678	0.0803	1.5107	0.1595
REACTOME_REGULATION_OF_TNFR1_SIGNALING	0.8588	0.8558	0.7574	0.9452
REACTOME_REGULATION_OF_TP53_ACTIVITY	1.3821	0.2453	1.516	0.1568
REACTOME_REGULATION_OF_TP53_ACTIVITY_THROUGH_ACETYLATION	1.3804	0.2465	1.43	0.2198
REACTOME_REGULATION_OF_TP53_ACTIVITY_THROUGH_METHYLATION	1.4165	0.2215	1.639	0.0971
REACTOME_REGULATION_OF_TP53_ACTIVITY_THROUGH_PHOSPHORYLATION	1.3718	0.2534	1.4776	0.18
REACTOME_REGULATION_OF_TP53_EXPRESSION_AND_DEGRADATION	1.4411	0.2086	1.3536	0.2859
REACTOME_REPRODUCTION	0.989	0.7059	1.3733	0.2701
REACTOME_RESOLUTION_OF_ABASIC_SITES_AP_SITES	-1.0705	0.6213	-0.7212	0.9763
REACTOME_RESOLUTION_OF_AP_SITES_VIA_THE_MULTIPLE_NUCLEOTIDE_PATCH_REPLACEMENT_PATHWAY	-0.8444	0.9014	-0.5926	1
REACTOME_RESOLUTION_OF_D_LOOP_STRUCTURES	1.1633	0.4599	1.1281	0.5392
REACTOME_RESOLUTION_OF_D_LOOP_STRUCTURES_THROUGH_SYNTHESIS_DEPENDENT_STRAND_ANNEALING_SDSA	1.0688	0.5888	1.3245	0.3152
REACTOME_RESOLUTION_OF_SISTER_CHROMATID_COHESION	1.4715	0.1906	1.2706	0.3676
REACTOME_RESPIRATORY_ELECTRON_TRANSPORT	-2.7016	0	-1.6203	0.1506
REACTOME_RESPIRATORY_ELECTRON_TRANSPORT_ATP_SYNTHESIS_BY_CHEMIOSMOTIC_COUPLING_AND_HEAT_PRODUCTION_BY_UNCOUPLING_PROTEINS	-2.7738	0	-1.5997	0.1582
REACTOME_RESPONSE_OF_EIF2AK4_GCN2_TO_AMINO_ACID_DEFICIENCY	-1.3766	0.2786	-1.0671	0.5823
REACTOME_RESPONSE_OF_MTB_TO_PHAGOCYTOSIS	0.935	0.7708	0.9474	0.759
REACTOME_RESPONSE_TO_ELEVATED_PLATELET_CYTOSOLIC_CA2	1.0397	0.6294	-1.4116	0.2624
REACTOME_RET_SIGNALING	1.0717	0.5841	0.9085	0.8092
REACTOME_RETROGRADE_TRANSPORT_AT_THE_TRANS_GOLGI_NETWORK	1.2183	0.3957	1.2741	0.3647
REACTOME_RHO_GTPASE_CYCLE	1.5315	0.1616	1.1552	0.5024
REACTOME_RHO_GTPASE_EFFECTORS	1.4392	0.2099	1.093	0.5855
REACTOME_RHO_GTPASES_ACTIVATE_CIT	1.6634	0.1112	1.103	0.5735
REACTOME_RHO_GTPASES_ACTIVATE_FORMINS	1.2019	0.4154	1.0407	0.6464
REACTOME_RHO_GTPASES_ACTIVATE_IQGAPS	0.7544	0.9333	-0.5184	0.9993
REACTOME_RHO_GTPASES_ACTIVATE_NADPH_OXIDASES	1.3821	0.2455	-0.8495	0.8989
REACTOME_RHO_GTPASES_ACTIVATE_PAKS	1.4918	0.1829	0.9675	0.7334
REACTOME_RHO_GTPASES_ACTIVATE_PKNS	1.6321	0.1242	1.3806	0.2633
REACTOME_RHO_GTPASES_ACTIVATE_ROCKS	1.6647	0.1104	1.3023	0.3355
REACTOME_RHO_GTPASES_ACTIVATE_WASPS_AND_WAVES	0.7155	0.9552	-0.9095	0.8197
REACTOME_RHOA_GTPASE_CYCLE	1.3867	0.241	0.8749	0.8475
REACTOME_RHOB_GTPASE_CYCLE	1.5639	0.1522	1.141	0.5209
REACTOME_RHOBTB_GTPASE_CYCLE	1.4714	0.1905	1.1967	0.4527
REACTOME_RHOBTB1_GTPASE_CYCLE	1.2716	0.3386	1.0723	0.6112
REACTOME_RHOBTB2_GTPASE_CYCLE	1.0439	0.6248	0.9768	0.7238
REACTOME_RHOC_GTPASE_CYCLE	1.3487	0.2716	1.1318	0.5335
REACTOME_RHOD_GTPASE_CYCLE	1.5019	0.1756	1.0581	0.6251
REACTOME_RHOF_GTPASE_CYCLE	1.5299	0.162	1.3127	0.3257
REACTOME_RHOG_GTPASE_CYCLE	1.3056	0.309	1.0089	0.6864
REACTOME_RHOH_GTPASE_CYCLE	1.3383	0.2805	1.1245	0.5429
REACTOME_RHOJ_GTPASE_CYCLE	1.0966	0.5461	0.8474	0.8726
REACTOME_RHOQ_GTPASE_CYCLE	0.9303	0.7772	0.765	0.9404
REACTOME_RHOU_GTPASE_CYCLE	1.7427	0.0867	1.3724	0.2714
REACTOME_RHOV_GTPASE_CYCLE	1.7156	0.0913	1.4931	0.1702
REACTOME_RIP_MEDIATED_NFKB_ACTIVATION_VIA_ZBP1	0.6469	0.9808	-0.9459	0.7668
REACTOME_RIPK1_MEDIATED_REGULATED_NECROSIS	1.0865	0.561	0.6876	0.9802
REACTOME_RMTS_METHYLATE_HISTONE_ARGININES	1.0684	0.5892	1.0979	0.5784
REACTOME_RNA_POLYMERASE_I_PROMOTER_ESCAPE	0.4375	1	0.5312	1
REACTOME_RNA_POLYMERASE_I_TRANSCRIPTION	0.5887	0.9934	0.7784	0.9317
REACTOME_RNA_POLYMERASE_I_TRANSCRIPTION_INITIATION	0.6131	0.9902	0.7256	0.9642
REACTOME_RNA_POLYMERASE_I_TRANSCRIPTION_TERMINATION	-0.746	0.9682	-0.725	0.9763
REACTOME_RNA_POLYMERASE_II_TRANSCRIBES_SNRNA_GENES	1.2284	0.3843	1.4143	0.2332
REACTOME_RNA_POLYMERASE_II_TRANSCRIPTION_TERMINATION	-0.5377	0.9985	0.7727	0.9356
REACTOME_RNA_POLYMERASE_III_CHAIN_ELONGATION	-0.8273	0.9102	0.5506	1
REACTOME_RNA_POLYMERASE_III_TRANSCRIPTION	0.8164	0.8917	1.2776	0.3594
REACTOME_RNA_POLYMERASE_III_TRANSCRIPTION_INITIATION_FROM_TYPE_1_PROMOTER	0.6515	0.979	0.8572	0.8615
REACTOME_RNA_POLYMERASE_III_TRANSCRIPTION_INITIATION_FROM_TYPE_3_PROMOTER	0.8715	0.8429	0.9249	0.7897
REACTOME_RNA_POLYMERASE_III_TRANSCRIPTION_TERMINATION	0.4285	1	0.8832	0.8369
REACTOME_RND1_GTPASE_CYCLE	1.5834	0.1446	1.2897	0.3479
REACTOME_RND2_GTPASE_CYCLE	1.3697	0.2547	1.2731	0.3653
REACTOME_RND3_GTPASE_CYCLE	1.5656	0.1514	1.508	0.1606
REACTOME_ROLE_OF_PHOSPHOLIPIDS_IN_PHAGOCYTOSIS	0.9726	0.7273	-1.095	0.5483
REACTOME_RORA_ACTIVATES_GENE_EXPRESSION	1.942	0.0358	1.9066	0.024
REACTOME_ROS_AND_RNS_PRODUCTION_IN_PHAGOCYTES	1.2479	0.3649	-1.1469	0.4881
REACTOME_RRNA_MODIFICATION_IN_THE_NUCLEUS_AND_CYTOSOL	0.4344	1	0.9001	0.8191
REACTOME_RRNA_PROCESSING	-1.3655	0.2884	-0.5841	0.9983
REACTOME_RUNX1_INTERACTS_WITH_CO_FACTORS_WHOSE_PRECISE_EFFECT_ON_RUNX1_TARGETS_IS_NOT_KNOWN	1.5351	0.161	1.9135	0.0226
REACTOME_RUNX1_REGULATES_GENES_INVOLVED_IN_MEGAKARYOCYTE_DIFFERENTIATION_AND_PLATELET_FUNCTION	1.6712	0.1063	1.815	0.0417
REACTOME_RUNX1_REGULATES_TRANSCRIPTION_OF_GENES_INVOLVED_IN_DIFFERENTIATION_OF_HSCS	0.4521	1	0.6287	0.9973
REACTOME_RUNX2_REGULATES_BONE_DEVELOPMENT	1.4898	0.1833	1.4002	0.2468
REACTOME_RUNX2_REGULATES_OSTEOBLAST_DIFFERENTIATION	1.4669	0.1928	1.223	0.4185
REACTOME_S_PHASE	0.7387	0.9425	0.8096	0.9072
REACTOME_SARS_COV_1_INFECTION	0.8138	0.8942	0.7495	0.952
REACTOME_SARS_COV_2_INFECTION	0.9465	0.757	0.9235	0.792
REACTOME_SARS_COV_INFECTIONS	1.482	0.1878	1.2783	0.3588
REACTOME_SCF_SKP2_MEDIATED_DEGRADATION_OF_P27_P21	-0.961	0.7662	-0.589	1
REACTOME_SEALING_OF_THE_NUCLEAR_ENVELOPE_NE_BY_ESCRT_III	0.7491	0.9361	0.9566	0.7476
REACTOME_SELECTIVE_AUTOPHAGY	0.6575	0.9773	0.7896	0.9235
REACTOME_TRANSLATION	-1.8791	0.0271	-1.0362	0.6264
REACTOME_SEMA3A_PAK_DEPENDENT_AXON_REPULSION	1.5759	0.1497	1.0825	0.5965
REACTOME_SEMA4D_IN_SEMAPHORIN_SIGNALING	1.5654	0.1515	1.0806	0.5989
REACTOME_SEMA4D_INDUCED_CELL_MIGRATION_AND_GROWTH_CONE_COLLAPSE	1.4106	0.2252	0.9495	0.7556
REACTOME_SEMAPHORIN_INTERACTIONS	1.542	0.1583	1.0405	0.6465
REACTOME_SENESCENCE_ASSOCIATED_SECRETORY_PHENOTYPE_SASP	0.9802	0.7173	0.8861	0.835
REACTOME_SENSORY_PERCEPTION	0.9913	0.7033	0.7852	0.927
REACTOME_SENSORY_PERCEPTION_OF_TASTE	1.0497	0.6163	1.1118	0.5601
REACTOME_SENSORY_PROCESSING_OF_SOUND	1.1107	0.5264	0.9123	0.8047
REACTOME_SENSORY_PROCESSING_OF_SOUND_BY_OUTER_HAIR_CELLS_OF_THE_COCHLEA	0.8742	0.8403	0.6587	0.9911
REACTOME_SEPARATION_OF_SISTER_CHROMATIDS	1.132	0.4984	1.1347	0.5291
REACTOME_SHC_MEDIATED_CASCADE_FGFR1	1.3779	0.2481	1.3511	0.2879
REACTOME_SHC1_EVENTS_IN_ERBB2_SIGNALING	1.4293	0.2157	1.2692	0.3682
REACTOME_SIALIC_ACID_METABOLISM	0.6681	0.975	-1.0118	0.6667
REACTOME_SIGNAL_AMPLIFICATION	-0.8874	0.869	-0.9203	0.8089
REACTOME_SIGNAL_TRANSDUCTION_BY_L1	1.1446	0.4836	-0.6741	0.9898
REACTOME_SIGNALING_BY_ALK	1.3904	0.2385	0.8358	0.8837
REACTOME_SIGNALING_BY_ALK_IN_CANCER	1.8357	0.0759	1.7635	0.0525
REACTOME_SIGNALING_BY_BMP	1.7044	0.0977	1.7824	0.0467
REACTOME_SIGNALING_BY_BRAF_AND_RAF1_FUSIONS	1.1689	0.4528	1.1197	0.5501
REACTOME_SIGNALING_BY_CSF3_G_CSF	1.1675	0.4542	0.9783	0.7217
REACTOME_SIGNALING_BY_CTNNB1_PHOSPHO_SITE_MUTANTS	1.2653	0.3452	1.5046	0.1623
REACTOME_SIGNALING_BY_CYTOSOLIC_FGFR1_FUSION_MUTANTS	1.5076	0.1742	1.5573	0.1344
REACTOME_SIGNALING_BY_EGFR	1.5424	0.1583	1.6051	0.1123
REACTOME_SIGNALING_BY_EGFR_IN_CANCER	1.8073	0.0748	1.9533	0.0163
REACTOME_SIGNALING_BY_ERBB2	1.6164	0.1322	1.5037	0.1623
REACTOME_SIGNALING_BY_ERBB2_ECD_MUTANTS	1.5894	0.1429	1.3687	0.2737
REACTOME_SIGNALING_BY_ERBB2_IN_CANCER	1.706	0.0978	1.4978	0.1664
REACTOME_SIGNALING_BY_ERBB4	1.4778	0.1882	1.26	0.3755
REACTOME_SIGNALING_BY_ERYTHROPOIETIN	1.5313	0.1617	0.9795	0.7208
REACTOME_SIGNALING_BY_FGFR	1.4639	0.195	1.5365	0.1456
REACTOME_SIGNALING_BY_FGFR_IN_DISEASE	1.1201	0.5132	1.1498	0.51
REACTOME_SIGNALING_BY_FGFR1	1.8526	0.0781	1.701	0.0733
REACTOME_SIGNALING_BY_FGFR1_IN_DISEASE	1.7312	0.0894	1.7383	0.0604
REACTOME_SIGNALING_BY_FGFR2	1.3759	0.2492	1.4838	0.1758
REACTOME_SIGNALING_BY_FGFR2_IIIA_TM	-1.0615	0.6261	0.7192	0.9666
REACTOME_SIGNALING_BY_FGFR2_IN_DISEASE	0.9867	0.7099	0.9262	0.7879
REACTOME_SIGNALING_BY_FGFR3	1.6735	0.1066	1.6076	0.111
REACTOME_SIGNALING_BY_FGFR4	1.7007	0.0975	1.5551	0.1346
REACTOME_SIGNALING_BY_FLT3_FUSION_PROTEINS	1.7383	0.0887	1.8193	0.0406
REACTOME_SIGNALING_BY_FLT3_ITD_AND_TKD_MUTANTS	1.212	0.4035	1.33	0.3089
REACTOME_SIGNALING_BY_GPCR	1.1708	0.4511	-1.3061	0.3472
REACTOME_SIGNALING_BY_HEDGEHOG	0.6694	0.9745	0.7474	0.9532
REACTOME_SIGNALING_BY_HIPPO	1.4306	0.2148	1.6496	0.0928
REACTOME_SIGNALING_BY_INSULIN_RECEPTOR	1.1506	0.4761	0.9541	0.7501
REACTOME_SIGNALING_BY_INTERLEUKINS	1.2155	0.3994	0.8596	0.8593
REACTOME_SIGNALING_BY_KIT_IN_DISEASE	1.4282	0.2163	1.3628	0.2777
REACTOME_SIGNALING_BY_MET	1.3758	0.2493	0.9087	0.8094
REACTOME_SIGNALING_BY_MODERATE_KINASE_ACTIVITY_BRAF_MUTANTS	1.0151	0.6672	0.677	0.9859
REACTOME_SIGNALING_BY_NODAL	1.0079	0.6793	1.4139	0.2333
REACTOME_SIGNALING_BY_NOTCH	1.1018	0.5379	1.1299	0.5367
REACTOME_SIGNALING_BY_NOTCH1	1.2126	0.403	1.3764	0.2661
REACTOME_SIGNALING_BY_NOTCH1_PEST_DOMAIN_MUTANTS_IN_CANCER	1.3368	0.2815	1.4405	0.2101
REACTOME_SIGNALING_BY_NOTCH2	1.5111	0.1719	1.3841	0.2591
REACTOME_SIGNALING_BY_NOTCH3	1.2886	0.3244	1.2984	0.3381
REACTOME_SIGNALING_BY_NOTCH4	-0.6908	0.9841	0.5658	1
REACTOME_SIGNALING_BY_NTRK2_TRKB	1.0398	0.6293	0.8515	0.8681
REACTOME_SIGNALING_BY_NTRK3_TRKC	1.0272	0.6492	0.8652	0.854
REACTOME_SIGNALING_BY_NTRKS	1.1299	0.5004	1.3211	0.3179
REACTOME_SIGNALING_BY_NUCLEAR_RECEPTORS	1.6041	0.1367	1.5784	0.1235
REACTOME_SIGNALING_BY_PDGF	-0.8755	0.885	-1.7271	0.0949
REACTOME_SIGNALING_BY_PDGFR_IN_DISEASE	1.6693	0.1075	1.79	0.0459
REACTOME_SIGNALING_BY_PTK6	1.319	0.2966	1.363	0.2774
REACTOME_SIGNALING_BY_RECEPTOR_TYROSINE_KINASES	1.2735	0.3365	1.048	0.6384
REACTOME_SIGNALING_BY_RETINOIC_ACID	-1.0918	0.5862	-1.3212	0.3329
REACTOME_SIGNALING_BY_ROBO_RECEPTORS	-0.903	0.851	-0.6333	0.9964
REACTOME_SIGNALING_BY_SCF_KIT	1.6191	0.1305	1.4525	0.1993
REACTOME_SIGNALING_BY_TGF_BETA_RECEPTOR_COMPLEX	1.703	0.0975	1.8776	0.0276
REACTOME_SIGNALING_BY_TGFB_FAMILY_MEMBERS	1.8048	0.0753	1.9819	0.0137
REACTOME_SIGNALING_BY_THE_B_CELL_RECEPTOR_BCR	1.1389	0.4903	0.9711	0.7299
REACTOME_SIGNALING_BY_TYPE_1_INSULIN_LIKE_GROWTH_FACTOR_1_RECEPTOR_IGF1R	1.5853	0.1449	1.3928	0.2524
REACTOME_SIGNALING_BY_VEGF	1.4172	0.2215	1.0291	0.6599
REACTOME_SIGNALING_BY_WNT	1.1839	0.4365	1.3955	0.2502
REACTOME_SIGNALING_BY_WNT_IN_CANCER	1.6453	0.1218	1.8923	0.026
REACTOME_SIGNALLING_TO_ERKS	0.8702	0.8442	0.7628	0.9419
REACTOME_SIGNALLING_TO_RAS	0.7824	0.9157	0.7804	0.9295
REACTOME_SIRT1_NEGATIVELY_REGULATES_RRNA_EXPRESSION	0.6649	0.9752	0.5954	1
REACTOME_SLC_MEDIATED_TRANSMEMBRANE_TRANSPORT	1.0495	0.6167	-1.2276	0.4095
REACTOME_SLC_TRANSPORTER_DISORDERS	0.9042	0.81	0.9425	0.7658
REACTOME_SMAD2_SMAD3_SMAD4_HETEROTRIMER_REGULATES_TRANSCRIPTION	1.528	0.1628	1.6312	0.1002
REACTOME_SMOOTH_MUSCLE_CONTRACTION	-1.1223	0.5422	-1.6604	0.1281
REACTOME_SNRNP_ASSEMBLY	-0.7859	0.9463	0.6563	0.9918
REACTOME_SPHINGOLIPID_DE_NOVO_BIOSYNTHESIS	1.2112	0.4043	0.8386	0.8817
REACTOME_SPHINGOLIPID_METABOLISM	0.8715	0.8429	-0.9044	0.8303
REACTOME_SPRY_REGULATION_OF_FGF_SIGNALING	1.5204	0.1657	1.6015	0.1139
REACTOME_ABORTIVE_ELONGATION_OF_HIV_1_TRANSCRIPT_IN_THE_ABSENCE_OF_TAT	-1.9384	0.0171	-1.3665	0.2953
REACTOME_STABILIZATION_OF_P53	-0.8434	0.9013	0.7624	0.9417
REACTOME_STIMULI_SENSING_CHANNELS	1.1106	0.5266	1.05	0.6367
REACTOME_STRIATED_MUSCLE_CONTRACTION	1.1917	0.4276	1.0307	0.6587
REACTOME_CRISTAE_FORMATION	-2.205	0.0014	-1.226	0.4111
REACTOME_SUMOYLATION	1.9149	0.049	2.1196	0.0039
REACTOME_SUMOYLATION_OF_CHROMATIN_ORGANIZATION_PROTEINS	1.1422	0.4864	1.5107	0.1594
REACTOME_SUMOYLATION_OF_DNA_DAMAGE_RESPONSE_AND_REPAIR_PROTEINS	1.3382	0.2806	1.5113	0.1597
REACTOME_SUMOYLATION_OF_DNA_METHYLATION_PROTEINS	0.8141	0.8942	1.1746	0.4789
REACTOME_SUMOYLATION_OF_DNA_REPLICATION_PROTEINS	1.1035	0.5348	1.0897	0.5878
REACTOME_SUMOYLATION_OF_INTRACELLULAR_RECEPTORS	2.1548	0.014	2.2855	0
REACTOME_SUMOYLATION_OF_RNA_BINDING_PROTEINS	0.8217	0.888	1.1023	0.5742
REACTOME_SUMOYLATION_OF_SUMOYLATION_PROTEINS	0.8452	0.8695	1.1303	0.5361
REACTOME_SUMOYLATION_OF_TRANSCRIPTION_COFACTORS	1.8291	0.0725	1.9975	0.0119
REACTOME_SUMOYLATION_OF_UBIQUITINYLATION_PROTEINS	0.9225	0.7872	1.1308	0.5355
REACTOME_SURFACTANT_METABOLISM	-1.0599	0.6252	-1.6119	0.1558
REACTOME_SWITCHING_OF_ORIGINS_TO_A_POST_REPLICATIVE_STATE	-0.8492	0.8974	-0.591	1
REACTOME_SYNAPTIC_ADHESION_LIKE_MOLECULES	1.0898	0.5549	0.99	0.7081
REACTOME_SYNDECAN_INTERACTIONS	1.1871	0.4322	-1.9174	0.0292
REACTOME_SYNTHESIS_OF_ACTIVE_UBIQUITIN_ROLES_OF_E1_AND_E2_ENZYMES	1.4726	0.1899	1.5197	0.1548
REACTOME_SYNTHESIS_OF_BILE_ACIDS_AND_BILE_SALTS	-0.8182	0.9201	-0.8366	0.9107
REACTOME_SYNTHESIS_OF_BILE_ACIDS_AND_BILE_SALTS_VIA_7ALPHA_HYDROXYCHOLESTEROL	-0.7994	0.9343	-0.9031	0.8328
REACTOME_SYNTHESIS_OF_DNA	-0.8409	0.9013	-0.6984	0.9842
REACTOME_SYNTHESIS_OF_GLYCOSYLPHOSPHATIDYLINOSITOL_GPI	-0.7423	0.972	-0.5485	1
REACTOME_SYNTHESIS_OF_IP3_AND_IP4_IN_THE_CYTOSOL	0.9431	0.7612	-0.8392	0.9071
REACTOME_SYNTHESIS_OF_PA	-0.8631	0.8872	0.7553	0.9467
REACTOME_SYNTHESIS_OF_PC	0.7252	0.9504	-0.9731	0.7236
REACTOME_SYNTHESIS_OF_PIPS_AT_THE_EARLY_ENDOSOME_MEMBRANE	1.5824	0.1444	1.5805	0.1227
REACTOME_SYNTHESIS_OF_PIPS_AT_THE_GOLGI_MEMBRANE	1.1828	0.4383	1.2649	0.3707
REACTOME_SYNTHESIS_OF_PIPS_AT_THE_PLASMA_MEMBRANE	1.4463	0.2046	1.2524	0.384
REACTOME_SYNTHESIS_OF_SUBSTRATES_IN_N_GLYCAN_BIOSYTHESIS	-0.9495	0.7798	-1.1496	0.4841
REACTOME_SYNTHESIS_OF_VERY_LONG_CHAIN_FATTY_ACYL_COAS	-0.8721	0.8868	-1.2644	0.3804
REACTOME_SYNTHESIS_SECRETION_AND_DEACYLATION_OF_GHRELIN	1.0991	0.5426	1.1504	0.5093
REACTOME_TAK1_ACTIVATES_NFKB_BY_PHOSPHORYLATION_AND_ACTIVATION_OF_IKKS_COMPLEX	0.5461	0.9978	0.8574	0.8616
REACTOME_TBC_RABGAPS	0.9383	0.767	0.7772	0.9326
REACTOME_TCF_DEPENDENT_SIGNALING_IN_RESPONSE_TO_WNT	1.0144	0.6687	1.2596	0.3753
REACTOME_TCR_SIGNALING	1.2647	0.3456	0.9583	0.7461
REACTOME_TELOMERE_C_STRAND_LAGGING_STRAND_SYNTHESIS	-1.046	0.6453	-0.9848	0.7068
REACTOME_TELOMERE_EXTENSION_BY_TELOMERASE	-0.8556	0.8914	-0.4709	1
REACTOME_TELOMERE_MAINTENANCE	-0.8898	0.866	-0.7247	0.9755
REACTOME_TERMINATION_OF_TRANSLESION_DNA_SYNTHESIS	0.6264	0.9871	0.5393	1
REACTOME_TGF_BETA_RECEPTOR_SIGNALING_ACTIVATES_SMADS	1.4471	0.204	1.8205	0.0402
REACTOME_TGF_BETA_RECEPTOR_SIGNALING_IN_EMT_EPITHELIAL_TO_MESENCHYMAL_TRANSITION	1.3587	0.2634	1.2514	0.3856
REACTOME_THE_CITRIC_ACID_TCA_CYCLE_AND_RESPIRATORY_ELECTRON_TRANSPORT	-2.3825	0.0002	-1.1962	0.4383
REACTOME_THE_PHOTOTRANSDUCTION_CASCADE	1.0471	0.6203	1.2396	0.3989
REACTOME_THE_ROLE_OF_GTSE1_IN_G2_M_PROGRESSION_AFTER_G2_CHECKPOINT	-0.8169	0.921	-0.8555	0.8932
REACTOME_THE_ROLE_OF_NEF_IN_HIV_1_REPLICATION_AND_DISEASE_PATHOGENESIS	0.5921	0.9926	-0.9662	0.7347
REACTOME_THROMBIN_SIGNALLING_THROUGH_PROTEINASE_ACTIVATED_RECEPTORS_PARS	0.7351	0.9449	-1.2682	0.3768
REACTOME_THROMBOXANE_SIGNALLING_THROUGH_TP_RECEPTOR	-0.921	0.8208	-1.0322	0.6336
REACTOME_TICAM1_RIP1_MEDIATED_IKK_COMPLEX_RECRUITMENT	1.0814	0.5701	1.1979	0.4506
REACTOME_TIE2_SIGNALING	1.0739	0.581	1.012	0.6815
REACTOME_TIGHT_JUNCTION_INTERACTIONS	-1.0349	0.6587	-1.4954	0.2212
REACTOME_TNF_SIGNALING	0.7735	0.9218	0.9018	0.818
REACTOME_TNFR1_INDUCED_NFKAPPAB_SIGNALING_PATHWAY	0.7636	0.9287	0.9534	0.7509
REACTOME_TNFR2_NON_CANONICAL_NF_KB_PATHWAY	-0.9507	0.778	-0.8132	0.927
REACTOME_TNFS_BIND_THEIR_PHYSIOLOGICAL_RECEPTORS	0.7835	0.9151	0.8018	0.9142
REACTOME_TOLL_LIKE_RECEPTOR_9_TLR9_CASCADE	1.1869	0.4325	1.152	0.5073
REACTOME_TOLL_LIKE_RECEPTOR_CASCADES	1.169	0.4528	-0.9234	0.8027
REACTOME_TOLL_LIKE_RECEPTOR_TLR1_TLR2_CASCADE	0.973	0.7268	1.0144	0.6777
REACTOME_TP53_REGULATES_METABOLIC_GENES	1.1602	0.4648	1.4065	0.2416
REACTOME_TP53_REGULATES_TRANSCRIPTION_OF_ADDITIONAL_CELL_CYCLE_GENES_WHOSE_EXACT_ROLE_IN_THE_P53_PATHWAY_REMAIN_UNCERTAIN	1.5473	0.1574	1.5153	0.1573
REACTOME_TP53_REGULATES_TRANSCRIPTION_OF_CELL_CYCLE_GENES	1.5409	0.159	1.2741	0.3646
REACTOME_TP53_REGULATES_TRANSCRIPTION_OF_CELL_DEATH_GENES	0.8418	0.8727	-0.752	0.9647
REACTOME_TP53_REGULATES_TRANSCRIPTION_OF_DNA_REPAIR_GENES	1.1224	0.5099	1.3359	0.3027
REACTOME_TRAF6_MEDIATED_INDUCTION_OF_TAK1_COMPLEX_WITHIN_TLR4_COMPLEX	1.1499	0.4765	0.87	0.851
REACTOME_TRAF6_MEDIATED_IRF7_ACTIVATION	1.1546	0.4717	0.908	0.81
REACTOME_TRAF6_MEDIATED_NF_KB_ACTIVATION	0.751	0.9351	-0.6407	0.9956
REACTOME_TRAFFICKING_OF_AMPA_RECEPTORS	-0.7097	0.9823	0.5567	1
REACTOME_TRANS_GOLGI_NETWORK_VESICLE_BUDDING	1.1854	0.4342	1.0241	0.6666
REACTOME_TRANSCRIPTION_COUPLED_NUCLEOTIDE_EXCISION_REPAIR_TC_NER	-0.6986	0.985	0.6444	0.9944
REACTOME_TRANSCRIPTION_OF_E2F_TARGETS_UNDER_NEGATIVE_CONTROL_BY_DREAM_COMPLEX	1.2188	0.3955	0.6057	0.999
REACTOME_TRANSCRIPTION_OF_E2F_TARGETS_UNDER_NEGATIVE_CONTROL_BY_P107_RBL1_AND_P130_RBL2_IN_COMPLEX_WITH_HDAC1	1.4123	0.2239	0.6751	0.9866
REACTOME_TRANSCRIPTION_OF_THE_HIV_GENOME	0.6403	0.9828	1.1054	0.5698
REACTOME_TRANSCRIPTIONAL_ACTIVATION_OF_MITOCHONDRIAL_BIOGENESIS	1.6032	0.1369	1.709	0.0701
REACTOME_TRANSCRIPTIONAL_ACTIVITY_OF_SMAD2_SMAD3_SMAD4_HETEROTRIMER	1.7732	0.0767	1.87	0.0286
REACTOME_TRANSCRIPTIONAL_REGULATION_BY_E2F6	1.4975	0.1798	1.304	0.3343
REACTOME_TRANSCRIPTIONAL_REGULATION_BY_MECP2	1.9119	0.0498	1.9419	0.0177
REACTOME_TRANSCRIPTIONAL_REGULATION_BY_RUNX1	1.5851	0.1447	1.7229	0.0656
REACTOME_TRANSCRIPTIONAL_REGULATION_BY_RUNX2	1.4704	0.1912	1.5359	0.1461
REACTOME_TRANSCRIPTIONAL_REGULATION_BY_RUNX3	1.4146	0.2226	1.3948	0.2507
REACTOME_TRANSCRIPTIONAL_REGULATION_BY_SMALL_RNAS	0.8883	0.8278	1.0929	0.5854
REACTOME_TRANSCRIPTIONAL_REGULATION_BY_THE_AP_2_TFAP2_FAMILY_OF_TRANSCRIPTION_FACTORS	1.4147	0.2228	1.4427	0.2084
REACTOME_TRANSCRIPTIONAL_REGULATION_BY_TP53	1.2788	0.333	1.4712	0.1854
REACTOME_TRANSCRIPTIONAL_REGULATION_BY_VENTX	1.5484	0.1565	1.3978	0.2494
REACTOME_TRANSCRIPTIONAL_REGULATION_OF_GRANULOPOIESIS	1.5168	0.1677	1.2039	0.4432
REACTOME_TRANSCRIPTIONAL_REGULATION_OF_PLURIPOTENT_STEM_CELLS	1.6236	0.1296	1.3724	0.2715
REACTOME_TRANSCRIPTIONAL_REGULATION_OF_WHITE_ADIPOCYTE_DIFFERENTIATION	1.3336	0.2838	1.5212	0.1546
REACTOME_TRANSFERRIN_ENDOCYTOSIS_AND_RECYCLING	-1.521	0.1732	-1.4452	0.2453
REACTOME_COMPLEX_I_BIOGENESIS	-2.5146	0	-1.3353	0.3212
REACTOME_TRANSLATION_OF_SARS_COV_1_STRUCTURAL_PROTEINS	0.6403	0.9829	-0.896	0.8416
REACTOME_TRANSLATION_OF_SARS_COV_2_STRUCTURAL_PROTEINS	0.9943	0.6984	0.8386	0.8818
REACTOME_TRANSLESION_SYNTHESIS_BY_POLH	0.5241	0.9989	0.8725	0.8495
REACTOME_TRANSLESION_SYNTHESIS_BY_POLK	0.7099	0.9583	0.9046	0.8142
REACTOME_TRANSLESION_SYNTHESIS_BY_Y_FAMILY_DNA_POLYMERASES_BYPASSES_LESIONS_ON_DNA_TEMPLATE	0.512	0.9998	0.4787	1
REACTOME_TRANSLOCATION_OF_SLC2A4_GLUT4_TO_THE_PLASMA_MEMBRANE	1.146	0.4823	1.3677	0.274
REACTOME_TRANSMISSION_ACROSS_CHEMICAL_SYNAPSES	1.1907	0.4284	0.7942	0.9204
REACTOME_TRANSPORT_OF_BILE_SALTS_AND_ORGANIC_ACIDS_METAL_IONS_AND_AMINE_COMPOUNDS	-0.7018	0.9837	-1.0328	0.6323
REACTOME_TRANSPORT_OF_INORGANIC_CATIONS_ANIONS_AND_AMINO_ACIDS_OLIGOPEPTIDES	1.6294	0.1257	1.1166	0.5538
REACTOME_TRANSPORT_OF_MATURE_MRNAS_DERIVED_FROM_INTRONLESS_TRANSCRIPTS	0.8113	0.8965	0.9807	0.7201
REACTOME_TRANSPORT_OF_MATURE_TRANSCRIPT_TO_CYTOPLASM	0.696	0.9662	0.9473	0.759
REACTOME_TRANSPORT_OF_THE_SLBP_DEPENDANT_MATURE_MRNA	0.8598	0.8549	1.0666	0.6149
REACTOME_TRANSPORT_OF_VITAMINS_NUCLEOSIDES_AND_RELATED_MOLECULES	-1.7516	0.0578	-1.5346	0.2003
REACTOME_TRANSPORT_TO_THE_GOLGI_AND_SUBSEQUENT_MODIFICATION	0.9829	0.7141	0.8371	0.8827
REACTOME_TRIGLYCERIDE_CATABOLISM	-0.6677	0.9811	-0.9765	0.7186
REACTOME_TRIGLYCERIDE_METABOLISM	0.9299	0.7775	0.8192	0.8978
REACTOME_TRISTETRAPROLIN_TTP_ZFP36_BINDS_AND_DESTABILIZES_MRNA	1.3914	0.2378	1.635	0.0988
REACTOME_TRNA_AMINOACYLATION	1.1588	0.4664	1.3517	0.2881
REACTOME_TRNA_MODIFICATION_IN_THE_NUCLEUS_AND_CYTOSOL	0.6999	0.964	0.6208	0.9986
REACTOME_TRNA_PROCESSING	0.873	0.8412	1.0457	0.6408
REACTOME_TRNA_PROCESSING_IN_THE_NUCLEUS	0.6532	0.9786	0.9667	0.7344
REACTOME_TRP_CHANNELS	0.9902	0.7046	-1.4314	0.249
REACTOME_UB_SPECIFIC_PROCESSING_PROTEASES	1.2481	0.3648	1.4795	0.178
REACTOME_UCH_PROTEINASES	0.9061	0.8079	1.0134	0.6789
REACTOME_UNFOLDED_PROTEIN_RESPONSE_UPR	0.8173	0.8913	0.8349	0.8844
REACTOME_UPTAKE_AND_ACTIONS_OF_BACTERIAL_TOXINS	-0.8107	0.9298	-0.7278	0.9744
REACTOME_VASOPRESSIN_REGULATES_RENAL_WATER_HOMEOSTASIS_VIA_AQUAPORINS	0.8762	0.8383	-1.0137	0.663
REACTOME_VEGFR2_MEDIATED_CELL_PROLIFERATION	1.7362	0.0883	1.5631	0.1323
REACTOME_VEGFR2_MEDIATED_VASCULAR_PERMEABILITY	1.2457	0.3674	0.8425	0.8771
REACTOME_VIRAL_MESSENGER_RNA_SYNTHESIS	-0.6871	0.9849	0.7782	0.9318
REACTOME_VISUAL_PHOTOTRANSDUCTION	0.5844	0.9933	-1.0891	0.5561
REACTOME_VITAMIN_B5_PANTOTHENATE_METABOLISM	-0.7048	0.9839	-0.8402	0.9067
REACTOME_VOLTAGE_GATED_POTASSIUM_CHANNELS	1.2214	0.3922	1.1281	0.5388
REACTOME_VXPX_CARGO_TARGETING_TO_CILIUM	1.1764	0.4447	1.2573	0.3772
REACTOME_WNT_LIGAND_BIOGENESIS_AND_TRAFFICKING	0.787	0.9123	1.1747	0.479
REACTOME_WNT5A_DEPENDENT_INTERNALIZATION_OF_FZD4	0.9633	0.7378	0.7217	0.966
REACTOME_ZBP1_DAI_MEDIATED_INDUCTION_OF_TYPE_I_IFNS	0.557	0.9972	-1.1791	0.4524

## Sheet: Upregulated (36)
Significantly enriched gene sets were identified as those with a FDR < 0.25. Additionally, a difference in nominal enrichment score >0.4 between genotypes was used to identify gene sets enriched in control muscle aging, but not ATF4 mKO, muscle aging.
	Control aging		mKO aging
Gene Set	NES	FDR	NES	FDR	Ctrl-mKO NES
REACTOME_ANTIGEN_ACTIVATES_B_CELL_RECEPTOR_BCR_LEADING_TO_GENERATION_OF_SECOND_MESSENGERS	1.532	0.162	0.7173	0.9672	0.8147
REACTOME_CELL_SURFACE_INTERACTIONS_AT_THE_VASCULAR_WALL	1.4492	0.203	-1.503	0.2205	2.9522
REACTOME_CHEMOKINE_RECEPTORS_BIND_CHEMOKINES	1.7629	0.0812	0.937	0.7732	0.8259
REACTOME_DAP12_INTERACTIONS	1.8347	0.0736	-0.7774	0.9547	2.6121
REACTOME_DAP12_SIGNALING	1.7304	0.0898	0.8686	0.8524	0.8618
REACTOME_DISEASES_OF_IMMUNE_SYSTEM	1.4244	0.2184	-0.8149	0.9267	2.2393
REACTOME_FCERI_MEDIATED_CA_2_MOBILIZATION	1.7922	0.0783	1.1423	0.5203	0.6499
REACTOME_FCERI_MEDIATED_MAPK_ACTIVATION	1.6596	0.113	0.7293	0.9617	0.9303
REACTOME_FCGR3A_MEDIATED_IL10_SYNTHESIS	1.4083	0.2264	-1.0586	0.593	2.4669
REACTOME_GENERATION_OF_SECOND_MESSENGER_MOLECULES	1.538	0.1597	0.9748	0.7259	0.5632
REACTOME_GPVI_MEDIATED_ACTIVATION_CASCADE	1.7043	0.0974	-1.3076	0.3455	3.0119
REACTOME_INTERLEUKIN_10_SIGNALING	1.4792	0.1879	-1.2988	0.3524	2.778
REACTOME_INTERLEUKIN_2_FAMILY_SIGNALING	1.3809	0.246	-1.0674	0.5823	2.4483
REACTOME_INTERLEUKIN_3_INTERLEUKIN_5_AND_GM_CSF_SIGNALING	1.5215	0.1652	1.0559	0.6287	0.4656
REACTOME_INTERLEUKIN_4_AND_INTERLEUKIN_13_SIGNALING	1.573	0.1508	-1.0744	0.5739	2.6474
REACTOME_RAC1_GTPASE_CYCLE	1.3946	0.2361	0.9348	0.7751	0.4598
REACTOME_RAC2_GTPASE_CYCLE	1.4902	0.1839	0.8946	0.8248	0.5956
REACTOME_RHOA_GTPASE_CYCLE	1.3867	0.241	0.8749	0.8475	0.5118
REACTOME_RHOB_GTPASE_CYCLE	1.5639	0.1522	1.141	0.5209	0.4229
REACTOME_RHOD_GTPASE_CYCLE	1.5019	0.1756	1.0581	0.6251	0.4438
REACTOME_RHO_GTPASES_ACTIVATE_CIT	1.6634	0.1112	1.103	0.5735	0.5604
REACTOME_RHO_GTPASES_ACTIVATE_NADPH_OXIDASES	1.3821	0.2455	-0.8495	0.8989	2.2316
REACTOME_RHO_GTPASES_ACTIVATE_PAKS	1.4918	0.1829	0.9675	0.7334	0.5243
REACTOME_AURKA_ACTIVATION_BY_TPX2	1.5386	0.16	1.1177	0.5521	0.4209
REACTOME_DOPAMINE_NEUROTRANSMITTER_RELEASE_CYCLE	1.4675	0.1924	0.8311	0.8874	0.6364
REACTOME_G0_AND_EARLY_G1	1.4021	0.2303	0.7404	0.9567	0.6617
REACTOME_N_GLYCAN_ANTENNAE_ELONGATION_IN_THE_MEDIAL_TRANS_GOLGI	1.5892	0.1427	0.7136	0.9694	0.8756
REACTOME_SEMA3A_PAK_DEPENDENT_AXON_REPULSION	1.5759	0.1497	1.0825	0.5965	0.4934
REACTOME_SEMA4D_IN_SEMAPHORIN_SIGNALING	1.5654	0.1515	1.0806	0.5989	0.4848
REACTOME_SEMA4D_INDUCED_CELL_MIGRATION_AND_GROWTH_CONE_COLLAPSE	1.4106	0.2252	0.9495	0.7556	0.4611
REACTOME_SEMAPHORIN_INTERACTIONS	1.542	0.1583	1.0405	0.6465	0.5015
REACTOME_SIGNALING_BY_ALK	1.3904	0.2385	0.8358	0.8837	0.5546
REACTOME_SIGNALING_BY_ERYTHROPOIETIN	1.5313	0.1617	0.9795	0.7208	0.5518
REACTOME_SIGNALING_BY_MET	1.3758	0.2493	0.9087	0.8094	0.4671
REACTOME_TRANSCRIPTION_OF_E2F_TARGETS_UNDER_NEGATIVE_CONTROL_BY_P107_RBL1_AND_P130_RBL2_IN_COMPLEX_WITH_HDAC1	1.4123	0.2239	0.6751	0.9866	0.7372
REACTOME_TRANSPORT_OF_INORGANIC_CATIONS_ANIONS_AND_AMINO_ACIDS_OLIGOPEPTIDES	1.6294	0.1257	1.1166	0.5538	0.5128

## Sheet: Downregulated (24)
Significantly enriched gene sets were identified as those with a FDR < 0.25. Additionally, a difference in nominal enrichment score >0.4 between genotypes was used to identify gene sets enriched in control muscle aging, but not ATF4 mKO, muscle aging.
	Control aging		mKO aging
Gene Set	NES	FDR	NES	FDR	Ctrl-mKO NES
REACTOME_COMPLEX_I_BIOGENESIS	-2.5146	0	-1.3353	0.3212	-1.1793
REACTOME_THE_CITRIC_ACID_TCA_CYCLE_AND_RESPIRATORY_ELECTRON_TRANSPORT	-2.3825	0.0002	-1.1962	0.4383	-1.1863
REACTOME_CRISTAE_FORMATION	-2.205	0.0014	-1.226	0.4111	-0.979
REACTOME_FORMATION_OF_ATP_BY_CHEMIOSMOTIC_COUPLING	-1.7351	0.0629	-0.9158	0.8113	-0.8193
REACTOME_CITRIC_ACID_CYCLE_TCA_CYCLE	-1.606	0.1232	-0.9263	0.7991	-0.6797
REACTOME_METABOLISM_OF_AMINO_ACIDS_AND_DERIVATIVES	-1.8564	0.0319	-1.3777	0.2853	-0.4787
REACTOME_SULFUR_AMINO_ACID_METABOLISM	-1.6672	0.0902	-1.088	0.5582	-0.5792
REACTOME_SELENOAMINO_ACID_METABOLISM	-1.6649	0.0912	-1.2482	0.3966	-0.4167
REACTOME_METABOLISM_OF_POLYAMINES	-1.7428	0.0603	-0.9096	0.8202	-0.8332
REACTOME_GLUTATHIONE_CONJUGATION	-1.8333	0.0372	-1.2985	0.3518	-0.5348
REACTOME_NICOTINAMIDE_SALVAGING	-1.7323	0.0631	-1.2996	0.3531	-0.4327
REACTOME_NICOTINATE_METABOLISM	-1.6079	0.1229	-1.0788	0.5696	-0.5291
REACTOME_NUCLEOTIDE_SALVAGE	-1.7201	0.0677	-0.9178	0.8105	-0.8023
REACTOME_METABOLISM_OF_COFACTORS	-1.4454	0.2238	-1.0445	0.6144	-0.4009
REACTOME_MRNA_CAPPING	-1.4244	0.2398	-0.6772	0.9892	-0.7472
REACTOME_EUKARYOTIC_TRANSLATION_INITIATION	-1.5839	0.1339	-1.1285	0.5074	-0.4554
REACTOME_TRANSLATION	-1.8791	0.0271	-1.0362	0.6264	-0.8429
REACTOME_SRP_DEPENDENT_COTRANSLATIONAL_PROTEIN_TARGETING_TO_MEMBRANE	-1.8492	0.0335	-1.2967	0.3516	-0.5525
REACTOME_CLASS_I_PEROXISOMAL_MEMBRANE_PROTEIN_IMPORT	-1.4163	0.246	-0.4251	0.9999	-0.9912
REACTOME_PROTEIN_LOCALIZATION	-1.7664	0.0548	-0.6697	0.9907	-1.0967
REACTOME_ABORTIVE_ELONGATION_OF_HIV_1_TRANSCRIPT_IN_THE_ABSENCE_OF_TAT	-1.9384	0.0171	-1.3665	0.2953	-0.5719
REACTOME_FORMATION_OF_THE_EARLY_ELONGATION_COMPLEX	-1.7212	0.068	-0.999	0.6848	-0.7222
REACTOME_NONSENSE_MEDIATED_DECAY_NMD	-1.4815	0.1984	-0.9635	0.7396	-0.518
REACTOME_REGULATION_OF_EXPRESSION_OF_SLITS_AND_ROBOS	-1.5338	0.1658	-0.9905	0.6982	-0.5433
