# Supplementary material for: The transcription regulator ATF4 is a mediator of skeletal muscle aging
Source: GeroScience. 2023 Apr 4;45(4):2525–43. doi: 10.1007/s11357-023-00772-y (PMC10071239; doi:10.1007/s11357-023-00772-y)
Supplement: Supplementary file 10 — Transcripts induced by aging in control (FDR<0.1) but not ATF4 mKO muscles (711 unique transcripts). (XLSX 312 kb) [file 11357_2023_772_MOESM10_ESM.xlsx]

## Sheet: Sheet1
Table S3. Transcripts induced by aging in control (FDR<0.1) but not ATF4 mKO muscles (711)
				DEseq2												Normalized read counts
				6mo_mKO vs 6mo_Ctrl			22mo_mKO vs 22mo_Ctrl			22mo_Ctrl vs 6mo_Ctrl			22mo_mKO vs 6mo_mKO			6mo_Ctrl				6mo_mKO				22mo_Ctrl				22mo_mKO
ENTREZID	ENSEMBL	Gene symbol	Gene product	log2(FC)	P-value	P-adj	log2(FC)	P-value	P-adj	log2(FC)	P-value	P-adj	log2(FC)	P-value	P-adj	#1	#2	#3	#4	#1	#2	#3	#4	#1	#2	#3	#4	#1	#2	#3	#4
69320	ENSMUSG00000086330	1700007J10Rik	RIKEN cDNA 1700007J10 gene	0.030789	0.40902	NA	-0.02985	0.733211	0.963361	0.650134	0.0358929	0.0914779	0.558753	0.089859	0.172058	4.5433	1.75175	4.74861	3.87819	4.53625	5.74602	7.57763	4.48128	1.00826	27.5173	18.5168	6.96365	11.7143	8.51651	19.2638	5.62483
67317	ENSMUSG00000028451	1700022I11Rik	RIKEN cDNA 1700022I11 gene	0.0456569	0.0515394	NA	0.016304	0.863027	NA	0.737209	0.00857274	0.0282395	0.409821	0.214813	0.343467	1.81732	0	0	0	1.8145	3.28344	3.78881	5.37754	8.06609	2.39281	8.71377	4.64243	5.85715	8.51651	7.49147	4.49986
69431	ENSMUSG00000097523	1700022N22Rik	RIKEN cDNA 1700022N22 gene	0.066323	0.207988	NA	-0.156442	0.242378	0.800774	0.947361	0.00199405	0.00811773	0.344403	0.221329	0.351109	3.63464	13.1381	9.49723	17.4519	13.6087	17.2381	17.0497	17.9251	33.2726	20.3389	39.212	27.8546	20.5	15.9685	26.7552	26.9992
69443	ENSMUSG00000111422	1700027J07Rik	RIKEN cDNA 1700027J07 gene	0.184944	0.00574203	NA	0.0730161	0.581625	0.929965	0.656647	0.0168916	0.0494281	0.13082	0.63318	0.750874	19.0819	21.8968	21.8436	18.4214	27.2175	26.2675	47.3602	53.7754	38.3139	27.5173	56.6395	25.5334	39.0476	25.5495	43.8786	65.248
69479	ENSMUSG00000071103	1700029J07Rik	RIKEN cDNA 1700029J07 gene	0.0218146	0.787788	NA	-0.259856	0.061173	0.580039	0.448931	0.0305231	0.0804201	0.00114828	0.995315	0.997126	50.8849	59.5594	57.9331	47.5079	58.064	51.7142	60.621	54.6716	64.5287	84.9447	62.0856	97.4911	58.5715	55.3573	47.0892	64.123
73331	NA	1700034P13Rik	RIKEN cDNA 1700034P13 gene	0.040103	0.0387113	NA	-0.094651	0.16208	NA	0.588313	0.0156435	0.0463857	-0.207588	0.487969	0.628127	0	0	0	0	1.8145	3.28344	2.84161	2.68877	2.01652	2.39281	13.0707	2.32122	0.976191	2.12913	1.07021	2.24993
73449	ENSMUSG00000073598	1700066B19Rik	RIKEN cDNA 1700066B19 gene	0.025357	0.511174	NA	-0.0992426	0.337795	0.848231	0.729409	0.0230786	0.0638731	0.185476	0.575483	0.704357	5.45196	5.25524	1.89945	5.81729	5.4435	3.28344	7.57763	8.96256	18.1487	7.17842	11.9814	11.6061	11.7143	2.12913	9.63189	8.99972
72340	ENSMUSG00000100860	2010009K17Rik	RIKEN cDNA 2010009K17 gene	0.0356143	0.242192	NA	-0.108452	0.362183	0.859248	1.26805	7.96e-05	0.000472669	0.627753	0.0575087	0.11969	1.81732	0.875874	1.89945	3.87819	3.629	7.38774	4.73602	1.79251	11.0909	16.7497	11.9814	15.0879	8.78572	8.51651	10.7021	12.3746
381598	ENSMUSG00000071793	2610005L07Rik	cadherin 11 pseudogene	0.12928	0.0919286	NA	-0.151767	0.271617	0.818316	0.818507	0.000145343	0.000811132	0.243763	0.242483	0.375993	31.8031	29.7797	33.2403	40.721	41.7335	50.0725	38.8353	50.1903	62.5122	70.5878	54.4611	73.1183	59.5477	60.6801	53.5105	44.9986
109163	ENSMUSG00000085355	3010003L21Rik	RIKEN cDNA 3010003L21 gene	0.0303555	0.149001	NA	-0.0751808	0.334178	NA	0.592697	0.0261763	0.0709267	0.0823409	0.792655	0.867532	2.72598	0	0	0	7.258	1.64172	1.89441	1.79251	2.01652	14.3568	2.17844	9.28487	3.90476	2.12913	2.14042	6.74979
100504504	NA	4833423F13Rik	RIKEN cDNA 4833423F13 gene	NA	NA	NA	-0.20891	0.00708187	NA	1.08174	0.000217208	0.00115902	0.094409	0.462574	NA	0	0	0	0	0	0	0	0	10.0826	4.78562	6.53533	9.28487	1.95238	1.06456	0	0
74601	ENSMUSG00000092171	4833427F10Rik	RIKEN cDNA 4833427F10 gene	0.0460739	0.448192	NA	-0.148212	0.240385	0.798984	0.986092	0.000111167	0.000639384	0.286066	0.361556	0.507406	18.1732	14.8899	22.7933	16.4823	30.8465	27.9093	13.2609	16.1326	51.4213	38.2849	43.5688	35.9789	8.78572	26.6141	46.019	38.2488
228602	ENSMUSG00000027309	4930402H24Rik	RIKEN cDNA 4930402H24 gene	0.0380584	0.644143	0.924893	-0.0675453	0.596914	0.934726	0.407575	0.00616414	0.0213116	0.243766	0.196824	0.321006	163.559	146.271	151.956	140.584	186.893	183.873	174.285	95.0032	170.396	228.513	180.811	236.764	187.429	153.297	204.41	226.118
67640	NA	4930465K10Rik	RIKEN cDNA 4930465K10 gene	-0.00114497	0.957711	NA	-0.117335	0.121284	NA	0.791328	0.0116488	0.0363624	0.120134	0.640249	0.755998	4.5433	0.875874	2.84917	0	3.629	3.28344	0.947204	0	8.06609	13.1604	8.71377	6.96365	4.88095	0	7.49147	0
75881	ENSMUSG00000051074	4930579K19Rik	RIKEN cDNA 4930579K19 gene	0.00873163	0.514889	NA	-0.114081	0.054164	NA	0.589886	0.0262804	0.0711742	-0.102546	0.577393	NA	0	0	0	1.9391	0	3.28344	1.89441	0	2.01652	9.57123	6.53533	2.32122	0	2.12913	0	0
74366	NA	4932422M17Rik	RIKEN cDNA 4932422M17 gene	0.156127	0.0567186	0.447896	-0.0468867	0.721506	0.960212	0.517379	0.00287017	0.0111099	0.127253	0.501753	0.640758	259.877	183.058	268.772	175.488	346.569	334.911	289.844	175.666	299.454	416.349	318.053	279.707	218.667	319.369	387.416	339.74
74403	NA	4933400F21Rik	RIKEN cDNA 4933400F21 gene	0.00305077	0.694549	NA	-0.12142	0.112383	NA	0.996078	0.000510523	0.00248938	0.268847	0.228106	NA	0	0	0	0	0	0	0	1.79251	5.04131	9.57123	8.71377	4.64243	5.85715	0	1.07021	2.24993
74076	ENSMUSG00000097494	4933406C10Rik	RIKEN cDNA 4933406C10 gene	-0.0218864	0.677524	NA	-0.229029	0.0930963	0.637738	0.904621	0.000772347	0.00359488	0.542729	0.0785015	0.154547	13.6299	17.5175	13.2961	14.5432	9.0725	23.8049	11.3664	7.17005	30.2478	41.8741	34.8551	26.694	23.4286	18.0976	20.334	28.1241
71166	ENSMUSG00000102416	4933424G06Rik	RIKEN cDNA 4933424G06 gene	0.00868747	0.869197	NA	-0.194528	0.124953	0.701546	0.814398	0.00482032	0.0172838	0.26328	0.402894	0.548626	9.99526	14.014	8.5475	9.69548	13.6087	9.02946	13.2609	8.96256	20.1652	25.1245	25.0521	23.2122	18.5476	8.51651	10.7021	21.3743
100141474	ENSMUSG00000047988	4933428G20Rik	RIKEN cDNA 4933428G20 gene	-0.0340647	0.311684	NA	-0.121366	0.254577	0.809406	0.681699	0.0325755	0.0846384	0.543424	0.0950064	0.179841	5.45196	5.25524	8.5475	5.81729	0	2.46258	3.78881	8.06631	6.04957	21.5353	15.2491	16.2485	9.76191	10.6456	12.8425	3.3749
71339	NA	5430400D12Rik	RIKEN cDNA 5430400D12 gene	0.00390935	0.936371	NA	-0.117945	0.314209	0.839654	0.716516	0.0189231	0.0541345	0.332784	0.304513	0.446004	13.6299	7.88286	9.49723	6.78684	7.258	13.9546	10.4192	7.17005	29.2396	16.7497	19.606	15.0879	13.6667	23.4204	5.35105	14.6246
234863	ENSMUSG00000110599	6030466F02Rik	RIKEN cDNA 6030466F02 gene	0.0414998	0.341611	NA	-0.0862579	0.471281	0.900596	1.04639	0.0010095	0.00454043	0.618472	0.0517094	0.109619	4.5433	5.25524	18.9945	4.84774	13.6087	17.2381	12.3136	6.27379	46.38	28.7137	16.3383	31.3364	22.4524	9.58108	22.4744	42.7487
319829	NA	9330154K18Rik	RIKEN cDNA 9330154K18 gene	0.00305077	0.694549	NA	-0.0882349	0.20776	NA	0.735293	0.00513614	0.0182554	0.231612	0.281866	NA	0	0	0	0	0	1.64172	0	0	5.04131	2.39281	7.62455	4.64243	0	2.12913	1.07021	4.49986
97209	NA	A230098N10Rik	RIKEN cDNA A230098N10 gene	0.0116967	0.402601	NA	-0.0448677	0.601193	NA	0.92311	0.00164156	0.00689116	0.478251	0.103072	0.191607	0	1.75175	0	0	0	0	4.73602	1.79251	5.04131	7.17842	15.2491	4.64243	6.83334	2.12913	12.8425	2.24993
319665	NA	A430010J10Rik	RIKEN cDNA A430010J10 gene	-0.0136906	0.297953	NA	-0.113374	0.152735	NA	0.699755	0.0186582	0.0534996	0.43921	0.0678772	NA	0	0	1.89945	3.87819	0	0.82086	0	0	6.04957	7.17842	14.1599	4.64243	1.95238	3.19369	7.49147	0
320312	ENSMUSG00000087305	A430035B10Rik	RIKEN cDNA A430035B10 gene	0.0405532	0.465706	NA	-0.0249707	0.836419	0.976375	0.666732	0.0336064	0.0868169	0.523112	0.0704895	0.14151	8.17794	10.5105	15.1956	15.5128	9.97975	15.5963	15.1553	20.6139	10.0826	21.5353	27.2305	47.5849	31.2381	25.5495	16.0531	26.9992
320586	ENSMUSG00000116673	A630089N07Rik	RIKEN cDNA A630089N07 gene	0.136567	0.00846552	NA	0.0610373	0.61801	0.941604	0.671733	0.0360192	0.0917237	0.143134	0.618548	0.739534	10.9039	7.00699	9.49723	2.90864	28.1247	19.7006	14.2081	13.4438	17.1404	5.98202	26.1413	23.2122	24.4048	22.3558	22.4744	16.8745
68162	ENSMUSG00000075330	A930003A15Rik	RIKEN cDNA A930003A15 gene	0.0433512	0.336228	NA	-0.170947	0.0554286	0.561018	0.936848	0.00343458	0.0129669	0.00829129	0.980027	0.988004	5.45196	12.2622	7.59778	7.75639	18.145	9.85032	17.0497	3.58502	12.0991	98.1051	26.1413	9.28487	9.76191	2.12913	17.1234	20.2494
78443	ENSMUSG00000085900	A930041C12Rik	RIKEN cDNA A930041C12 gene	-8.42e-05	0.992896	NA	-0.0330285	0.670142	NA	0.593811	0.0257394	0.0699384	0.531668	0.0495062	0.105831	1.81732	0	0	0	1.8145	0	0	0	2.01652	9.57123	3.26766	4.64243	2.92857	1.06456	6.42126	4.49986
11305	ENSMUSG00000026944	Abca2	ATP-binding cassette, sub-family A (ABC1), member 2	0.203647	0.00191383	0.0857823	0.0814269	0.416334	0.883219	0.260268	0.0203909	0.0575976	0.123713	0.182118	0.302191	1419.33	1292.79	1307.77	1436.87	1777.3	1745.97	1632.03	1353.35	1793.7	1280.15	1795.04	1717.7	1840.12	1562.78	1803.3	1900.07
27410	ENSMUSG00000024130	Abca3	ATP-binding cassette, sub-family A (ABC1), member 3	0.154495	0.025394	0.32122	0.000112787	0.998834	0.999768	0.192477	0.0285703	0.0760918	0.0130253	0.883342	0.928467	589.72	581.58	676.203	565.247	794.751	687.881	629.89	659.645	699.733	677.165	722.154	670.832	653.072	695.16	717.04	734.602
27403	ENSMUSG00000035722	Abca7	ATP-binding cassette, sub-family A (ABC1), member 7	0.0598292	0.364085	0.814066	0.0198552	0.789401	0.970781	0.189871	0.0190313	0.0543669	0.152771	0.0795235	0.15597	1160.36	1166.66	1263.13	1110.13	1381.74	1342.11	1159.38	1071.03	1465	1223.92	1354.99	1339.34	1320.79	1427.58	1442.64	1329.71
11307	ENSMUSG00000024030	Abcg1	ATP binding cassette subfamily G member 1	0.157758	0.0558651	0.443522	-0.37122	0.0042226	0.245607	0.735168	0.0103425	0.0329944	-0.469544	0.0151255	0.0385872	79.962	108.608	87.3745	80.4725	146.067	109.995	104.192	95.8994	112.925	391.224	92.5838	126.506	65.4048	63.8738	90.9678	98.997
11308	ENSMUSG00000058835	Abi1	abl-interactor 1	-0.0530117	0.39991	0.829498	-0.139039	0.0786109	0.608333	0.223278	0.00416359	0.0152735	0.152945	0.0583555	0.121137	753.279	768.141	737.935	742.674	651.405	700.194	713.244	810.216	848.956	922.428	813.648	938.932	791.691	781.39	831.553	797.601
226251	ENSMUSG00000025085	Ablim1	actin-binding LIM protein 1	0.191289	0.00034246	0.0281958	-0.27244	0.00653692	0.293167	0.353899	0.000825002	0.00380657	-0.156655	0.0491256	0.105231	2077.2	2029.4	2051.4	1792.69	2369.74	2461.76	2169.1	2248.71	3068.14	2280.35	2617.4	2288.72	1766.91	2111.03	2254.93	2156.56
107476	ENSMUSG00000020532	Acaca	acetyl-Coenzyme A carboxylase alpha	0.142613	0.044429	0.410627	-0.114881	0.340531	0.84969	0.350847	0.0134636	0.0409743	0.0451795	0.675422	0.783363	487.042	409.909	450.169	515.8	594.249	528.634	503.912	496.526	770.312	604.184	484.703	552.45	540.81	534.411	650.687	466.861
230379	ENSMUSG00000038007	Acer2	alkaline ceramidase 2	0.109971	0.182815	0.66865	-0.494978	0.00037024	0.0660078	1.33854	1.59e-10	2.59e-09	0.169041	0.459505	0.602206	129.03	127.002	133.911	149.31	113.406	147.755	157.236	220.479	483.966	527.614	308.25	233.282	98.5953	162.878	265.412	205.869
11472	ENSMUSG00000052374	Actn2	actinin alpha 2	0.0483561	0.436043	0.845505	-0.111991	0.422324	0.885292	0.397188	0.0104998	0.0333878	0.149816	0.39408	0.54013	43525.7	48424.4	42269.3	40743.3	42170.8	47980.9	51633	40613	84207	49656.8	56265.9	45108.2	40895.6	45654.9	68688.2	48903.4
11501	ENSMUSG00000025473	Adam8	a disintegrin and metallopeptidase domain 8	0.0612418	0.368835	NA	-0.297332	0.00729671	0.304543	1.05113	0.000950046	0.00430085	0.0039083	0.988331	0.992933	20.8992	21.8968	19.9442	31.9951	25.403	24.6258	38.8353	26.8877	40.3305	226.12	37.0335	42.9425	37.0953	20.2267	22.4744	35.9989
11504	ENSMUSG00000022893	Adamts1	a disintegrin-like and metallopeptidase (reprolysin type) with thrombospondin type 1 motif, 1	-0.0762311	0.252662	0.740321	-0.201552	0.133161	0.709219	0.295804	0.0322893	0.0840519	0.0961697	0.656539	0.768355	1954.53	1855.1	1705.7	1659.87	1876.19	1832.98	1559.1	1454.62	1882.42	2585.43	1734.04	2723.95	2672.81	1771.43	1374.15	1434.33
30947	ENSMUSG00000031949	Adat1	adenosine deaminase, tRNA-specific 1	0.122071	0.138752	0.621236	-0.106751	0.42765	0.887057	0.613896	1.27e-05	9.16e-05	0.248048	0.180002	0.299509	106.313	115.615	103.52	108.589	116.128	114.92	129.767	146.09	180.479	149.551	177.543	172.931	111.286	213.977	131.636	155.245
100303647	NA	AF357359	snoRNA AF357359	-0.0265567	0.527964	NA	-0.20806	0.0162695	0.384595	0.759067	0.0166996	0.0489998	0.0363393	0.912493	0.946567	5.45196	7.88286	6.64806	7.75639	7.258	6.56688	3.78881	3.58502	10.0826	74.1771	5.44611	12.7667	2.92857	6.38738	4.28084	8.99972
229694	ENSMUSG00000056145	AI504432	expressed sequence AI504432	0.00467213	0.82778	NA	-0.226531	0.0154426	0.384595	1.42867	8.64e-06	6.48e-05	0.273432	0.336753	0.481212	2.72598	0	1.89945	1.9391	3.629	3.28344	0.947204	0	8.06609	19.1425	17.4275	22.0516	8.78572	6.38738	2.14042	0
100165	ENSMUSG00000073731	AI507597	expressed sequence AI507597	0.0650304	0.036823	NA	-0.138678	0.0752824	NA	0.820518	0.00834385	0.0275722	-0.459048	0.140972	0.246035	2.72598	0.875874	0.949723	0.969548	1.8145	8.2086	7.57763	5.37754	7.05783	10.7676	6.53533	4.64243	0.976191	2.12913	5.35105	0
100043636	ENSMUSG00000087107	AI662270	expressed sequence AI662270	-0.0140398	0.808451	NA	-0.30087	0.0183897	0.400393	0.94223	0.00152345	0.00645707	0.333759	0.256945	0.392863	19.9905	22.7727	11.3967	17.4519	25.403	10.6712	13.2609	17.9251	47.3883	75.3735	19.606	44.1031	16.5952	27.6787	27.8254	20.2494
11656	ENSMUSG00000025270	Alas2	aminolevulinic acid synthase 2, erythroid	0.059878	0.467754	0.862858	-0.351762	0.0106413	0.346106	1.02905	1.25e-05	9.06e-05	0.227925	0.311753	0.453756	167.193	148.899	97.8214	150.28	143.345	120.666	166.708	190.006	374.065	428.313	365.978	154.361	314.333	159.685	123.074	146.246
11658	ENSMUSG00000022636	Alcam	activated leukocyte cell adhesion molecule	0.0943181	0.163458	NA	-0.278518	0.0400955	0.504971	0.876844	0.0018842	0.00774376	0.0203716	0.933607	0.959678	16.3559	18.3934	20.8939	34.9037	29.9392	34.4761	28.4161	30.4727	31.2561	75.3735	41.3904	59.191	29.2857	35.1306	37.4573	23.6243
236266	ENSMUSG00000063810	Alms1	ALMS1, centrosome and basal body associated	0.0665539	0.320442	NA	-0.114481	0.411446	0.88116	0.803023	0.000894892	0.00408217	0.337028	0.197268	0.321512	29.0771	19.2692	26.5922	20.3605	21.774	41.8639	32.2049	23.3027	42.347	47.8562	42.4796	54.5486	32.2143	35.1306	36.3871	56.2483
624219	ENSMUSG00000047822	Angptl8	angiopoietin-like 8	-0.00937888	0.68192	NA	-0.162117	0.0712189	NA	1.05467	0.000971293	0.00438751	0.380985	0.186585	0.307936	1.81732	1.75175	1.89945	1.9391	1.8145	1.64172	0	1.79251	10.0826	5.98202	17.4275	9.28487	4.88095	4.25826	6.42126	0
329154	ENSMUSG00000052331	Ankrd44	ankyrin repeat domain 44	0.0296911	0.71149	0.941532	-0.290688	0.0227951	0.423903	0.470485	0.0001142	0.000654795	0.0408189	0.805735	0.876121	311.67	296.045	265.922	252.083	361.085	287.301	240.59	276.047	454.726	390.028	345.283	393.446	377.786	237.398	349.958	235.118
66729	ENSMUSG00000029607	Ankrd61	ankyrin repeat domain 61	0.026918	0.325166	NA	-0.0661743	0.541964	0.921976	0.865369	0.00620449	0.0214408	0.395113	0.230086	0.361718	5.45196	6.13112	0	0.969548	14.516	0.82086	2.84161	7.17005	14.1157	25.1245	7.62455	12.7667	15.6191	15.9685	10.7021	4.49986
11783	ENSMUSG00000019979	Apaf1	apoptotic peptidase activating factor 1	0.00151331	0.985341	0.997582	-0.230347	0.095072	0.641651	0.456656	0.0382692	0.0961976	0.13472	0.387917	0.533688	101.77	148.899	92.1231	110.529	118.85	89.4738	130.714	117.41	144.181	227.317	103.476	182.216	122.024	117.102	135.917	128.246
11792	ENSMUSG00000035960	Apex1	apurinic/apyrimidinic endonuclease 1	0.0490614	0.525665	0.884669	-0.0289623	0.810552	0.973647	0.273693	0.0202028	0.0571051	0.180105	0.197663	0.322061	205.357	197.947	218.436	222.027	211.389	201.932	228.276	246.47	267.189	250.048	230.915	280.867	222.572	319.369	214.042	256.492
80287	ENSMUSG00000009585	Apobec3	apolipoprotein B mRNA editing enzyme, catalytic polypeptide 3	0.0319131	0.700045	0.938793	-0.40932	0.00327603	0.219972	0.673317	0.00384143	0.0142705	-0.132014	0.487573	0.627761	95.4093	124.374	97.8214	128.95	132.458	100.145	135.45	101.277	164.347	326.618	150.313	138.112	72.2381	108.586	134.846	109.122
171504	ENSMUSG00000042759	Apobr	apolipoprotein B receptor	0.0338995	0.667984	NA	-0.169918	0.219782	0.780095	0.551105	0.0155999	0.046281	0.153849	0.508137	0.646285	45.433	40.2902	47.4861	60.112	52.6205	47.6099	46.413	60.0492	66.5453	108.873	59.9072	68.4759	64.4286	33.0015	78.1253	58.4982
212285	ENSMUSG00000037999	Arap2	ArfGAP with RhoGAP domain, ankyrin repeat and PH domain 2	0.0317267	0.691454	0.936978	-0.1376	0.293535	0.831875	0.534376	0.00945588	0.0306522	0.303342	0.0890833	0.170924	119.034	70.0699	77.8773	71.7466	116.128	80.4443	71.9875	91.4181	136.115	95.7123	148.134	135.791	108.357	101.134	132.706	110.247
11843	ENSMUSG00000021877	Arf4	ADP-ribosylation factor 4	-0.108349	0.0455207	0.414036	-0.142489	0.131934	0.70682	0.144964	0.0200339	0.0566852	0.119677	0.220773	0.350392	1038.6	1096.59	1074.14	1058.75	934.467	950.556	982.25	1056.69	1183.7	1217.94	1178.54	1155.97	1281.74	1074.14	930.012	983.22
228482	ENSMUSG00000041219	Arhgap11a	Rho GTPase activating protein 11A	0.109975	0.177615	0.661726	-0.191426	0.16923	0.747045	0.749293	0.000435706	0.00215733	0.226891	0.234209	0.366825	58.1542	49.0489	51.285	64.9597	68.951	74.6983	62.5154	62.7379	91.7518	138.783	102.387	73.1183	76.1429	70.2612	68.4934	105.747
226652	ENSMUSG00000048865	Arhgap30	Rho GTPase activating protein 30	0.0725174	0.322821	0.789969	-0.403467	0.003301	0.219972	0.814424	0.00301139	0.0115854	-0.151528	0.487852	0.628024	44.5243	107.732	50.3353	84.3507	71.6727	70.594	90.9316	114.721	124.016	254.834	86.0485	141.594	107.381	55.3573	66.353	78.7476
11856	ENSMUSG00000031355	Arhgap6	Rho GTPase activating protein 6	0.194979	0.0150989	0.2474	-0.104511	0.408768	0.879826	0.500771	0.00245789	0.00973303	0.0951636	0.437446	0.582386	192.636	214.589	172.85	160.945	256.752	242.975	207.438	214.205	221.818	344.564	225.469	290.152	269.429	251.237	210.831	255.367
14570	ENSMUSG00000073433	Arhgdig	Rho GDP dissociation inhibitor (GDI) gamma	0.00823605	0.872312	NA	-0.129607	0.285974	0.829555	0.646816	0.0321928	0.0838922	0.252749	0.426793	0.572069	9.0866	10.5105	11.3967	14.5432	14.516	9.85032	5.68322	17.9251	23.19	34.6957	17.4275	13.9273	15.6191	14.9039	23.5446	8.99972
214855	ENSMUSG00000037447	Arid5a	AT rich interactive domain 5A (MRF1-like)	-0.0844481	0.304826	0.781996	-0.210932	0.12075	0.695848	0.456729	0.00801234	0.0266721	0.299103	0.08385	0.162518	218.078	287.287	281.118	211.362	217.74	278.272	189.441	214.205	311.553	478.562	284.287	337.737	399.262	256.56	242.938	226.118
320982	ENSMUSG00000049866	Arl4c	ADP-ribosylation factor-like 4C	-0.0059957	0.93635	NA	-0.266184	0.019286	0.40362	0.651976	0.0374654	0.0945615	-0.166045	0.514063	0.651126	39.0724	45.5454	28.4917	40.721	36.29	31.1927	45.4658	39.4353	30.2478	192.621	34.8551	67.3153	18.5476	35.1306	36.3871	42.7487
213402	ENSMUSG00000071324	Armc2	armadillo repeat containing 2	-0.027077	0.617245	NA	-0.155762	0.068218	0.592919	0.683563	0.0327682	0.0850464	-0.0476976	0.884883	0.929331	12.7212	14.014	11.3967	11.6346	8.16525	9.85032	9.47204	15.2364	72.5948	16.7497	18.5168	11.6061	2.92857	1.06456	24.6148	11.2497
11865	ENSMUSG00000055116	Arntl	aryl hydrocarbon receptor nuclear translocator-like	0.0367445	0.655507	0.929155	-0.0116535	0.933103	0.990077	0.53562	0.003486	0.0131284	0.42473	0.09173	0.174962	616.071	428.302	462.515	526.465	728.522	481.845	470.76	449.024	918.526	622.13	995.548	525.756	913.715	407.728	870.08	853.849
56378	ENSMUSG00000029465	Arpc3	actin related protein 2/3 complex, subunit 3	-0.0368115	0.512935	0.879176	-0.189491	0.0223664	0.419104	0.206764	0.0208747	0.0587403	0.0589107	0.373798	0.519459	1152.18	1335.71	1363.8	1259.44	1252	1207.49	1277.78	1233.25	1670.69	1447.65	1390.94	1419.42	1363.74	1174.21	1353.81	1286.96
109689	ENSMUSG00000018909	Arrb1	arrestin, beta 1	0.156066	0.0411571	0.400481	-0.119548	0.192787	0.762122	0.331917	9.12e-05	0.000535409	-0.00683899	0.955738	0.973432	995.891	965.213	1021.9	830.903	1379.02	1165.62	1010.67	907.011	1166.56	1228.71	1263.5	1174.54	1275.88	942.139	1162.25	1060.84
66695	ENSMUSG00000021388	Aspn	asporin	0.122748	0.0895687	0.525923	-0.313543	0.00271541	0.208386	0.367024	0.0043131	0.0157424	-0.140264	0.106033	0.195853	670.591	727.851	536.593	592.394	691.324	648.48	754.921	744.789	813.667	934.392	887.715	669.671	613.048	585.51	702.057	671.604
71093	ENSMUSG00000037621	Atoh8	atonal bHLH transcription factor 8	0.126541	0.11068	0.569647	-0.229996	0.0957932	0.642378	0.535216	0.00701434	0.0238008	0.0173386	0.904796	0.941579	266.237	254.879	213.688	190.031	260.381	243.796	277.531	280.528	419.437	458.223	311.517	215.873	188.405	292.755	317.852	277.866
381290	ENSMUSG00000026463	Atp2b4	ATPase, Ca++ transporting, plasma membrane 4	0.0750607	0.249845	0.737091	0.0405611	0.678868	0.954908	0.189474	0.0286541	0.0762785	0.158785	0.127854	0.227229	774.178	690.189	691.398	681.592	852.815	696.09	710.403	770.78	885.254	756.127	823.451	784.571	957.643	700.483	828.342	905.597
70495	ENSMUSG00000031007	Atp6ap2	ATPase, H+ transporting, lysosomal accessory protein 2	-0.01413	0.813061	0.958995	-0.364344	1.08e-05	0.00548402	0.299376	0.00016759	0.000921361	-0.0654127	0.402545	0.548506	604.259	644.643	605.923	675.775	632.353	638.629	613.788	619.313	803.584	814.751	760.276	753.235	642.334	546.121	583.264	619.856
11966	ENSMUSG00000006273	Atp6v1b2	ATPase, H+ transporting, lysosomal V1 subunit B2	0.0539097	0.389311	0.822328	-0.106807	0.20958	0.774233	0.168627	0.0340419	0.0877112	0.00350948	0.967938	0.980317	1572.89	1741.24	1562.29	1592.97	1545.95	1562.1	1923.77	1747.7	2004.42	1879.55	1685.03	1733.95	1849.88	1571.3	1800.09	1572.7
11567	ENSMUSG00000025432	Avil	advillin	0.382509	9.02e-07	0.000187071	0.154863	0.246132	0.803433	0.494957	0.00196596	0.00801121	0.202763	0.18733	0.308824	277.141	268.017	268.772	255.961	435.48	420.28	427.189	307.416	525.304	357.725	371.424	292.473	568.143	321.498	485.875	470.236
93961	ENSMUSG00000074892	B3galt5	UDP-Gal:betaGlcNAc beta 1,3-galactosyltransferase, polypeptide 5	-0.000393984	0.966586	NA	-0.0632115	0.31672	NA	0.643549	0.0186689	0.0535123	0.205004	0.303413	NA	0	0	0	1.9391	0	1.64172	0	0	6.04957	7.17842	4.35688	2.32122	0	6.38738	0	2.24993
56386	ENSMUSG00000056124	B4galt6	UDP-Gal:betaGlcNAc beta 1,4-galactosyltransferase, polypeptide 6	0.0276396	0.723928	0.944677	-0.262873	0.0535705	0.558519	0.85811	0.00133326	0.00575365	0.319704	0.13361	0.235715	45.433	82.3321	53.1845	53.3252	69.8582	67.3105	61.5682	50.1903	81.6692	223.728	116.547	84.7244	81.0239	63.8738	62.0721	113.622
66898	ENSMUSG00000038859	Baiap2l1	BAI1-associated protein 2-like 1	0.0547004	0.46101	NA	-0.217174	0.108008	0.668201	0.95322	0.000546811	0.00264776	0.438086	0.0479337	0.10306	29.0771	30.6556	29.4414	32.9646	39.0117	41.043	31.2577	28.6802	60.4957	135.194	51.1934	47.5849	46.8572	45.7762	56.7211	49.4985
70350	ENSMUSG00000045763	Basp1	brain abundant, membrane attached signal protein 1	0.0979693	0.149211	NA	-0.0926028	0.413153	0.88116	0.700165	0.0283197	0.075581	0.320351	0.178339	0.297243	30.8944	20.1451	16.1453	25.2083	40.8262	31.1927	32.2049	23.3027	10.0826	119.64	58.8179	34.8183	45.881	35.1306	39.5977	44.9986
14025	ENSMUSG00000000861	Bcl11a	B cell CLL/lymphoma 11A (zinc finger protein)	0.0119078	0.588436	NA	-0.0798032	0.346033	NA	0.631057	0.0307124	0.0808422	0.31084	0.321802	0.465355	0	1.75175	0	3.87819	1.8145	1.64172	3.78881	1.79251	4.03305	7.17842	4.35688	13.9273	3.90476	2.12913	2.14042	8.99972
12045	ENSMUSG00000089929	Bcl2a1b	B cell leukemia/lymphoma 2 related protein A1b	0.0136456	0.637255	NA	-0.152465	0.0500449	0.548687	0.852344	0.00451567	0.0163495	0.228729	0.478752	0.619781	1.81732	1.75175	1.89945	3.87819	1.8145	1.64172	5.68322	3.58502	4.03305	57.4274	2.17844	12.7667	5.85715	2.12913	4.28084	6.74979
666938	ENSMUSG00000092060	Bend4	BEN domain containing 4	0.117034	0.0237651	NA	-0.0783866	0.558599	0.924148	0.908898	0.00344953	0.0130027	0.109732	0.697795	0.799558	3.63464	10.5105	18.9945	8.72593	21.774	21.3424	13.2609	34.0577	18.1487	35.8921	34.8551	26.694	28.3095	19.1622	28.8957	23.6243
12121	ENSMUSG00000003452	Bicd1	BICD cargo adaptor 1	0.0790259	0.146814	NA	-0.0689805	0.572098	0.925473	1.02559	0.000942702	0.00427223	0.535245	0.0689119	0.139075	7.26928	8.75874	9.49723	9.69548	12.7015	11.492	15.1553	16.1326	14.1157	21.5353	49.015	25.5334	23.4286	12.7748	24.6148	31.499
71678	ENSMUSG00000046836	Brox	BRO1 domain and CAAX motif containing	0.0183265	0.725604	0.944677	-0.0548525	0.455181	0.895572	0.192252	0.00825776	0.0273636	0.129509	0.0498439	0.106349	925.924	919.668	866.147	947.249	936.282	928.393	913.104	938.38	1076.82	981.051	1043.47	1095.61	1070.88	1046.47	939.644	1011.34
12229	ENSMUSG00000031264	Btk	Bruton agammaglobulinemia tyrosine kinase	0.00523505	0.921901	NA	-0.262849	0.0378514	0.498156	0.71475	0.0192508	0.0549069	0.100689	0.740325	0.829677	12.7212	28.028	18.9945	9.69548	26.3102	8.2086	17.0497	20.6139	33.2726	64.6058	30.4982	20.891	14.6429	19.1622	27.8254	17.9994
227580	ENSMUSG00000049630	C1ql3	C1q-like 3	0.124403	0.0400725	NA	-0.0753425	0.559093	0.924148	0.81414	0.00726156	0.0245151	0.162564	0.547299	0.681444	15.4472	16.6416	7.59778	14.5432	19.0522	22.9841	33.1521	19.7176	21.1735	53.8382	19.606	33.6576	35.1429	27.6787	21.4042	24.7492
320155	ENSMUSG00000114469	C730002L08Rik	RIKEN cDNA C730002L08 gene	-0.00188589	0.936658	NA	-0.0841744	0.358447	NA	0.74829	0.0183	0.0527631	0.366576	0.224211	0.354609	3.63464	1.75175	1.89945	2.90864	0	4.1043	0	5.37754	5.04131	16.7497	10.8922	4.64243	3.90476	9.58108	7.49147	2.24993
100042889	ENSMUSG00000080727	C920021L13Rik	RIKEN cDNA C920021L13 gene	0.0555734	0.340333	NA	-0.126054	0.347498	0.852459	0.709366	0.0107708	0.0340964	0.167248	0.569888	0.700011	24.5338	25.4003	18.9945	8.72593	27.2175	33.6553	28.4161	12.5476	32.2644	43.0705	33.7659	41.7819	22.4524	50.0345	25.685	21.3743
12288	ENSMUSG00000051331	Cacna1c	calcium channel, voltage-dependent, L type, alpha 1C subunit	0.0648717	0.431004	0.84374	-0.0545456	0.684712	0.955263	0.421401	0.0290114	0.0771132	0.233317	0.179857	0.299357	109.948	63.9388	92.1231	82.4116	104.334	91.1155	88.0899	102.173	120.991	98.1051	121.993	141.594	131.786	81.9714	130.566	114.746
239556	ENSMUSG00000022416	Cacna1i	calcium channel, voltage-dependent, alpha 1I subunit	3.40009	0	0	4.29356	0	0	0.971623	0.000258466	0.00135406	-0.018319	0.874416	0.922582	19.0819	12.2622	17.095	18.4214	2553.91	1883.05	2194.67	1673.31	47.3883	28.7137	35.9443	46.4243	2008.02	1849.15	2374.79	1966.44
12298	ENSMUSG00000017412	Cacnb4	calcium channel, voltage-dependent, beta 4 subunit	0.0978939	0.208053	0.694875	-0.154408	0.265057	0.818249	0.547381	0.0174867	0.0508574	0.0776802	0.693928	0.797057	34.5291	63.0629	65.5309	75.6248	60.7857	71.4148	83.3539	78.8705	110.909	100.498	92.5838	69.6365	81.0239	56.4219	99.5295	75.3727
239857	ENSMUSG00000064115	Cadm2	cell adhesion molecule 2	0.124517	0.00232536	NA	-0.199553	0.0915733	0.635763	1.6905	1.22e-07	1.29e-06	0.131597	0.683506	0.789239	1.81732	3.5035	0	3.87819	10.887	12.3129	7.57763	13.4438	23.19	14.3568	27.2305	27.8546	16.5952	19.1622	4.28084	11.2497
109624	ENSMUSG00000029761	Cald1	caldesmon 1	0.115822	0.066223	0.47521	-0.205402	0.0143354	0.380206	0.301461	0.000614784	0.00293349	-0.0445319	0.584538	0.71227	1605.6	1585.33	1268.83	1496.01	1622.16	1548.14	1636.77	1767.42	1915.7	1847.25	1749.29	1876.7	1634.14	1349.87	1714.48	1673.95
332579	ENSMUSG00000026928	Card9	caspase recruitment domain family, member 9	-0.0125838	0.8494	NA	-0.141123	0.302865	0.835831	0.633953	0.00668224	0.0228505	0.362272	0.206776	0.333766	29.9858	26.2762	33.2403	28.1169	12.7015	34.4761	30.3105	34.954	53.4379	61.0166	45.7473	38.3001	43.9286	39.3889	53.5105	20.2494
12373	ENSMUSG00000027861	Casq2	calsequestrin 2	-0.231854	0.00121726	0.064822	-0.21925	0.111613	0.676905	0.378233	0.0322636	0.084014	0.194111	0.337075	0.481466	2134.44	2028.52	1615.48	1689.92	1641.22	1647.47	1311.88	1436.7	2338.16	3694.5	2162.1	1772.25	1721.02	1102.89	2361.95	1832.57
104479	ENSMUSG00000020482	Ccdc117	coiled-coil domain containing 117	0.0693618	0.128809	0.603206	0.0228659	0.74357	0.964236	0.154893	0.0181474	0.0524046	0.120445	0.0468375	0.10117	1300.29	1241.99	1269.78	1261.38	1350.9	1365.09	1330.82	1304.95	1459.96	1369.88	1490.05	1346.31	1543.36	1404.16	1377.36	1497.33
545428	ENSMUSG00000044033	Ccdc141	coiled-coil domain containing 141	0.19947	0.0160958	0.25478	-0.397995	0.00363301	0.225777	1.14459	1.79e-05	0.000124099	0.0684155	0.66453	0.773724	86.3227	87.5874	70.2795	63.0206	109.777	105.891	93.7732	101.277	159.305	416.349	148.134	132.309	87.8572	114.973	118.793	111.372
78317	ENSMUSG00000047810	Ccdc88b	coiled-coil domain containing 88B	-0.0330401	0.673355	NA	-0.280841	0.0440867	0.522277	0.495599	0.0252032	0.0686741	0.0867186	0.702102	0.803477	39.0724	61.3112	51.285	48.4774	41.7335	42.6847	53.0434	50.1903	69.57	100.498	57.7287	71.9577	39.0476	39.3889	54.5807	68.6229
20296	ENSMUSG00000035385	Ccl2	chemokine (C-C motif) ligand 2	-0.0363669	0.400412	NA	-0.154553	0.146055	0.723558	0.662076	0.0353127	0.0902935	0.35775	0.280003	0.41918	5.45196	14.8899	9.49723	12.6041	11.7942	9.85032	6.63043	1.79251	15.1239	40.6777	13.0707	23.2122	22.4524	3.19369	10.7021	13.4996
20302	ENSMUSG00000000982	Ccl3	chemokine (C-C motif) ligand 3	0.00503783	0.679687	NA	-0.0967263	0.0662418	NA	0.519004	0.0332907	0.0861614	-0.0488847	0.777168	NA	1.81732	0	0	0	0	1.64172	1.89441	0	0	23.9281	2.17844	9.28487	0	0	0	2.24993
20307	ENSMUSG00000009185	Ccl8	chemokine (C-C motif) ligand 8	-0.0514189	0.249867	NA	-0.451906	0.000149056	0.0422062	1.39698	5.19e-06	4.07e-05	0.440571	0.182114	0.302191	9.0866	11.3864	13.2961	14.5432	3.629	3.28344	7.57763	16.1326	60.4957	96.9087	19.606	42.9425	10.7381	12.7748	21.4042	8.99972
12443	ENSMUSG00000070348	Ccnd1	cyclin D1	0.100715	0.221019	0.704862	-0.115279	0.322935	0.84392	0.45754	0.0026059	0.0102221	0.166192	0.224636	0.35508	204.448	305.68	336.202	242.387	323.888	268.421	341.941	301.142	367.007	360.118	387.763	414.337	401.214	255.495	370.292	365.614
56706	ENSMUSG00000027829	Ccnl1	cyclin L1	-0.0640232	0.338479	0.796321	-0.159124	0.179738	0.755103	0.251999	0.0336525	0.0869092	0.146736	0.220555	0.350279	717.841	648.147	632.515	585.607	581.547	638.629	561.692	664.126	719.899	826.715	649.176	911.078	769.238	802.681	581.124	563.608
12772	ENSMUSG00000049103	Ccr2	chemokine (C-C motif) receptor 2	0.12602	0.126996	0.600285	-0.151313	0.127759	0.702116	0.768328	0.00390775	0.0144846	-0.187409	0.565338	0.69641	74.5101	97.222	84.5253	70.777	115.221	80.4443	97.562	104.862	122	313.458	115.457	99.8123	46.8572	23.4204	94.1784	155.245
12774	ENSMUSG00000079227	Ccr5	chemokine (C-C motif) receptor 5	-0.0249508	0.668227	NA	-0.183284	0.0255469	0.43878	0.727495	0.0220126	0.061409	-0.296839	0.362616	0.508342	18.1732	15.7657	14.2458	19.391	19.0522	13.1338	19.8913	8.06631	23.19	99.3015	17.4275	24.3728	0	10.6456	23.5446	2.24993
12769	ENSMUSG00000029530	Ccr9	chemokine (C-C motif) receptor 9	-0.00706446	0.846468	NA	-0.094735	0.389335	0.871615	0.696631	0.0302005	0.0797969	0.565617	0.0870427	0.167603	3.63464	5.25524	13.2961	5.81729	10.887	0.82086	7.57763	6.27379	24.1983	21.5353	4.35688	24.3728	8.78572	11.7102	13.9127	19.1244
12464	ENSMUSG00000007739	Cct4	chaperonin containing Tcp1, subunit 4 (delta)	-0.072367	0.0588077	0.455435	-0.151278	0.0141965	0.380206	0.153444	0.0119986	0.0372423	0.0880193	0.050786	0.107961	3767.3	3902.89	3773.25	3617.38	3570.03	3519.85	3618.32	3593.09	4525.08	4189.81	4062.8	4029.63	3922.34	3877.14	3741.45	3662.89
239849	ENSMUSG00000062082	Cd200r4	CD200 receptor 4	0.0170236	0.180576	NA	-0.062917	0.226038	NA	0.487411	0.0316289	0.0828107	0.105669	0.665523	0.774774	0	0	0	0	0	1.64172	1.89441	1.79251	2.01652	26.3209	0	4.64243	1.95238	0	6.42126	0
217303	ENSMUSG00000034652	Cd300a	CD300A molecule	0.165737	0.0371543	0.377494	-0.217593	0.101045	0.657501	0.903636	0.00150874	0.00640121	0.145486	0.451669	0.59438	48.159	61.3112	51.285	54.2947	64.4147	54.9976	86.1955	92.3144	80.6609	265.602	75.1563	88.2062	75.1667	86.2297	83.4763	87.7473
246746	ENSMUSG00000047798	Cd300lf	CD300 molecule like family member F	0.00477552	0.840444	NA	-0.153389	0.0242455	NA	0.762857	0.0100355	0.0321934	-0.112572	0.661911	0.771747	3.63464	0	2.84917	1.9391	0	2.46258	3.78881	3.58502	15.1239	35.8921	1.08922	6.96365	1.95238	0	0	4.49986
12489	ENSMUSG00000004609	Cd33	CD33 antigen	0.0150975	0.822834	NA	-0.216185	0.0547405	0.560008	0.701951	0.0264415	0.0715175	0.048092	0.859373	0.912506	22.7165	26.2762	27.542	14.5432	23.5885	25.4467	22.7329	24.1989	37.3057	107.676	53.3718	11.6061	31.2381	15.9685	20.334	32.624
23833	ENSMUSG00000000682	Cd52	CD52 antigen	-0.019451	0.764116	NA	-0.389306	0.00202844	0.175482	1.15686	7.54e-05	0.000450931	0.269531	0.346481	0.491719	16.3559	25.4003	26.5922	27.1474	14.516	26.2675	28.4161	19.7176	56.4626	143.568	39.212	60.3516	22.4524	21.2913	24.6148	46.1236
12523	ENSMUSG00000038147	Cd84	CD84 antigen	-0.0288762	0.61127	NA	-0.175645	0.035423	0.488114	0.838593	0.00759928	0.0254851	0.333648	0.286143	0.425902	27.2598	15.7657	32.2906	27.1474	14.516	9.85032	26.5217	37.6428	41.3387	339.779	34.8551	66.1547	32.2143	12.7748	36.3871	43.8737
17064	ENSMUSG00000027435	Cd93	CD93 antigen	0.12229	0.0493481	0.427805	-0.084261	0.472219	0.900596	0.452399	2.26e-05	0.000153696	0.217038	0.0726723	0.145128	1527.46	1498.62	1640.17	1477.59	1854.42	1672.09	1827.16	1459.11	2583.17	1993.21	1822.27	2104.18	2172.02	1453.13	2034.47	2303.93
217866	ENSMUSG00000021279	Cdc42bpb	CDC42 binding protein kinase beta	0.0883898	0.189908	0.677995	-0.0540617	0.419229	0.884358	0.319996	5.45e-06	4.27e-05	0.167468	0.0627849	0.128802	1561.08	1410.16	1515.76	1591.03	1849.88	1819.85	1480.48	1423.25	1774.54	1948.94	1975.85	1927.77	1793.26	1849.15	1804.37	1956.31
12569	ENSMUSG00000048895	Cdk5r1	cyclin-dependent kinase 5, regulatory subunit 1 (p35)	0.089604	0.136405	NA	-0.15321	0.113484	0.678322	0.752564	0.0191447	0.0546417	-0.0766189	0.800155	0.873053	13.6299	8.75874	15.1956	12.6041	16.3305	16.4172	20.8385	21.5101	11.0909	104.087	15.2491	20.891	8.78572	12.7748	20.334	28.1241
110911	ENSMUSG00000058793	Cds2	CDP-diacylglycerol synthase (phosphatidate cytidylyltransferase) 2	0.01712	0.765098	0.950458	-0.204374	0.00781043	0.316614	0.316186	1.94e-05	0.000133739	0.0920097	0.238052	0.371249	2133.53	2211.58	2214.75	2069.02	2418.73	2295.95	1948.4	2095.45	3016.72	2531.59	2621.76	2628.78	2201.31	2238.78	2380.15	2528.92
108013	ENSMUSG00000024268	Celf4	CUGBP, Elav-like family member 4	0.043033	0.352598	NA	0.000245366	0.998341	0.999768	0.697595	0.0244457	0.0669439	0.372695	0.249724	0.38452	5.45196	5.25524	7.59778	11.6346	5.4435	14.7755	13.2609	8.96256	15.1239	17.9461	15.2491	16.2485	5.85715	17.033	25.685	16.8745
229841	ENSMUSG00000045328	Cenpe	centromere protein E	0.0129193	0.702848	NA	-0.246727	0.00679123	0.29376	1.2689	7.87e-05	0.0004681	0.00359155	0.990895	0.994095	3.63464	5.25524	3.79889	1.9391	3.629	1.64172	7.57763	5.37754	23.19	41.8741	6.53533	20.891	0	9.58108	4.28084	4.49986
108000	ENSMUSG00000026605	Cenpf	centromere protein F	0.0524504	0.121621	NA	-0.182579	0.0435349	0.520437	0.968801	0.00185783	0.00764709	-0.031923	0.923154	0.953031	0	5.25524	3.79889	1.9391	5.4435	4.92516	5.68322	10.7551	18.1487	45.4634	4.35688	11.6061	3.90476	10.6456	2.14042	8.99972
73139	ENSMUSG00000018509	Cenpv	centromere protein V	0.0859184	0.201898	0.689494	-0.0461064	0.656221	0.951869	0.265922	0.0209257	0.0588437	0.124438	0.16074	0.273147	364.372	344.218	335.252	377.154	391.932	390.73	371.304	379.116	495.056	419.938	443.313	363.27	391.453	398.147	446.277	439.861
70799	ENSMUSG00000024542	Cep192	centrosomal protein 192	0.0151188	0.855035	0.967561	-0.0453556	0.715736	0.960186	0.368933	0.0248597	0.0678995	0.298968	0.0625646	0.128475	93.5919	99.8496	92.1231	121.194	78.0235	114.1	116.506	107.551	137.124	154.336	113.279	132.309	137.643	118.167	127.355	136.121
16328	ENSMUSG00000038241	Cep250	centrosomal protein 250	0.175242	0.0259813	0.323718	-0.016965	0.850325	0.978058	0.417378	2.93e-05	0.000194627	0.152135	0.214674	0.343315	470.686	437.061	480.56	395.576	655.034	572.961	491.599	428.41	603.949	543.167	640.462	617.444	537.881	605.737	660.319	593.982
74360	ENSMUSG00000031922	Cep57	centrosomal protein 57	-0.0343855	0.645414	0.924955	-0.184489	0.078649	0.608333	0.347806	0.00440349	0.015995	0.198591	0.0518202	0.10977	286.228	245.245	283.967	293.773	271.268	265.138	245.326	291.283	346.842	379.26	399.744	301.758	294.81	319.369	297.518	325.115
68121	ENSMUSG00000056267	Cep70	centrosomal protein 70	-0.0128984	0.87529	0.971496	-0.174052	0.184682	0.755584	0.474421	0.0164068	0.0483058	0.294084	0.0699688	0.140667	128.121	152.402	92.1231	95.0157	124.293	132.979	104.192	97.6919	182.495	123.23	172.097	199.625	127.881	169.266	153.04	121.496
208518	ENSMUSG00000041491	Cep78	centrosomal protein 78	0.0860465	0.297887	0.776729	-0.0335053	0.772649	0.970437	0.339666	0.0089689	0.0293414	0.159394	0.303943	0.445373	143.568	131.381	133.911	141.554	176.006	181.41	127.872	129.061	181.487	183.05	161.205	179.894	163.024	196.944	176.585	155.245
27221	ENSMUSG00000002835	Chaf1a	chromatin assembly factor 1, subunit A (p150)	0.0853985	0.298066	0.776729	-0.0652979	0.634758	0.946382	0.471406	0.0258503	0.0701914	0.228222	0.181764	0.301753	62.6975	64.8147	95.922	66.8988	87.096	80.4443	89.0371	77.078	80.6609	124.426	88.2269	129.988	104.452	118.167	80.2657	92.2472
216848	ENSMUSG00000018474	Chd3	chromodomain helicase DNA binding protein 3	0.159652	0.0367014	0.376717	-0.102283	0.378068	0.867945	0.283612	0.0231456	0.0640148	-0.0473144	0.702629	0.80386	360.738	404.654	371.342	452.779	521.669	507.292	392.142	444.543	433.552	585.042	491.239	446.834	452.953	370.468	445.207	536.609
269610	ENSMUSG00000005045	Chd5	chromodomain helicase DNA binding protein 5	-0.0679253	0.201908	NA	-0.46874	0.000241737	0.0521033	0.646773	0.0239383	0.0657811	-0.0972467	0.763085	0.845924	16.3559	12.2622	22.7933	10.665	8.16525	8.2086	16.1025	8.96256	29.2396	35.8921	30.4982	19.7303	7.80953	11.7102	10.7021	6.74979
68942	ENSMUSG00000004843	Chmp2b	charged multivesicular body protein 2B	0.0101017	0.844284	0.964693	-0.151192	0.0311187	0.467676	0.254278	0.000877123	0.00401144	0.0998699	0.0873935	0.168143	1343.91	1214.84	1182.4	1275.93	1226.6	1296.14	1282.51	1256.55	1636.41	1432.1	1472.63	1470.49	1339.33	1395.64	1404.11	1289.21
12671	ENSMUSG00000046159	Chrm3	cholinergic receptor, muscarinic 3, cardiac	0.00748085	0.890813	NA	-0.163842	0.179575	0.755103	0.757372	0.0117978	0.0367665	0.293797	0.345069	0.490462	9.99526	10.5105	15.1956	14.5432	15.4232	16.4172	13.2609	7.17005	14.1157	31.1065	41.3904	23.2122	14.6429	11.7102	28.8957	15.7495
56542	ENSMUSG00000009828	Cilk1	ciliogenesis associated kinase 1	0.0811285	0.271969	0.753738	-0.216565	0.0667772	0.591652	0.322816	0.00607537	0.02106	-0.041828	0.743354	0.831939	324.391	376.626	357.096	320.92	406.448	401.401	328.68	354.917	451.701	480.954	450.938	359.789	280.167	417.309	390.626	361.114
224171	ENSMUSG00000033031	Cip2a	cell proliferation regulating inhibitor of protein phosphatase 2A	0.0189326	0.798935	NA	-0.167483	0.226095	0.788086	0.617383	0.0119612	0.0371751	0.267797	0.264044	0.400686	43.6157	31.5315	41.7878	30.056	28.1247	39.4013	46.413	40.3315	67.5535	87.3375	44.6581	48.7456	56.6191	55.3573	49.2296	30.3741
12704	ENSMUSG00000029516	Cit	citron	0.0720668	0.241395	NA	-0.255712	0.0421735	0.514257	0.818867	0.0034403	0.0129855	-0.166308	0.583977	0.711742	12.7212	21.021	15.1956	15.5128	30.8465	14.7755	20.8385	21.5101	34.2809	46.6598	37.0335	20.891	28.3095	8.51651	14.9829	22.4993
12722	ENSMUSG00000056025	Clca3a1	chloride channel accessory 3A1	-0.00278675	0.959783	NA	-0.341624	0.0050389	0.261051	0.921782	0.00227944	0.00911066	0.0213448	0.945532	0.966853	22.7165	14.014	7.59778	12.6041	12.7015	12.3129	15.1553	16.1326	58.4792	40.6777	23.9629	25.5334	12.6905	8.51651	10.7021	25.8742
243653	ENSMUSG00000033082	Clec1a	C-type lectin domain family 1, member a	0.0491861	0.552957	0.894548	-0.218576	0.106475	0.666509	0.426148	0.0179069	0.0517995	0.0283046	0.872162	0.920609	103.587	83.208	117.766	82.4116	109.777	111.637	103.245	90.5219	114.942	160.318	118.725	142.755	80.0477	102.198	135.917	106.872
17474	ENSMUSG00000030144	Clec4d	C-type lectin domain family 4, member d	-0.0138959	0.556725	NA	-0.130381	0.138705	0.713814	0.710512	0.0224916	0.0625253	0.412651	0.169709	0.285669	1.81732	3.5035	7.59778	1.9391	0	0	7.57763	1.79251	14.1157	35.8921	4.35688	4.64243	3.90476	6.38738	4.28084	11.2497
29876	ENSMUSG00000037242	Clic4	chloride intracellular channel 4 (mitochondrial)	-0.0135426	0.817003	0.959881	-0.264221	0.00672122	0.29376	0.385575	0.000248316	0.00130581	0.120763	0.113889	0.207075	2394.32	2175.67	1943.13	1969.15	2199.17	2068.57	2150.15	1982.52	2909.84	3157.31	2344	2784.3	2637.67	2188.74	2145.77	2170.06
209195	ENSMUSG00000022949	Clic6	chloride intracellular channel 6	0.0776003	0.18565	NA	-0.220537	0.101254	0.657501	0.964364	0.000319719	0.00163946	0.0879639	0.767528	0.848768	18.1732	14.8899	9.49723	15.5128	13.6087	16.4172	31.2577	23.3027	37.3057	31.1065	34.8551	34.8183	28.3095	19.1622	12.8425	31.499
12747	ENSMUSG00000026034	Clk1	CDC-like kinase 1	-0.0557002	0.340212	0.798206	-0.227171	0.0164713	0.384595	0.35214	5.32e-05	0.000329539	0.176305	0.0491788	0.105278	2841.38	2352.6	2593.69	2324.98	2240.91	2547.95	2517.67	2367.01	3044.95	3558.11	3101.01	3298.45	2336.03	3204.34	2822.14	2596.42
12750	ENSMUSG00000020385	Clk4	CDC like kinase 4	-0.0481553	0.402184	0.830466	-0.132827	0.157309	0.737915	0.22328	0.0152083	0.0453045	0.14657	0.0742172	0.147634	1837.31	1693.06	1531.9	1593.94	1529.62	1735.3	1595.09	1549.63	2039.71	2173.87	1754.74	1848.85	1708.33	2066.32	1692	1641.32
12763	ENSMUSG00000016756	Cmah	cytidine monophospho-N-acetylneuraminic acid hydroxylase	0.127769	0.0904119	NA	-0.388225	0.00500992	0.261051	1.24492	3.38e-07	3.31e-06	0.155757	0.518386	0.655236	39.981	57.8077	30.3911	46.5383	76.209	61.5645	55.885	43.9166	168.38	150.747	81.6916	98.6517	87.8572	47.9054	88.8274	44.9986
68107	ENSMUSG00000078653	Cntd1	cyclin N-terminal domain containing 1	0.0715755	0.182018	NA	-0.204522	0.0977807	0.649041	0.662726	0.0303204	0.0800249	-0.238086	0.439473	0.583981	6.36062	8.75874	18.0447	9.69548	15.4232	22.1632	12.3136	15.2364	22.1818	23.9281	14.1599	26.694	16.5952	15.9685	11.7723	6.74979
245026	ENSMUSG00000043719	Col6a6	collagen, type VI, alpha 6	0.121402	0.141971	0.622546	-0.0458072	0.739084	0.963772	0.511348	0.0394481	0.0987148	0.240547	0.240492	0.373978	150.837	103.353	94.9723	116.346	173.285	115.741	142.081	129.061	82.6774	250.048	163.383	225.158	193.286	119.231	122.004	240.743
12870	ENSMUSG00000003617	Cp	ceruloplasmin	0.0761521	0.328044	0.792257	-0.25249	0.0386453	0.501868	0.361736	0.0104656	0.0332938	-0.0526088	0.68321	0.789068	490.676	415.164	337.152	426.601	520.761	404.684	448.975	434.684	573.701	654.433	481.436	471.207	458.81	323.627	489.086	470.236
73692	ENSMUSG00000039801	Cplane1	ciliogenesis and planar polarity effector 1	0.0973961	0.215391	0.701463	-0.160154	0.167144	0.745897	0.458718	0.00118729	0.00520831	0.142693	0.211415	0.33936	188.093	169.044	223.185	195.849	224.091	210.961	223.54	201.658	235.933	321.833	281.019	249.531	216.714	257.624	223.674	255.367
12983	ENSMUSG00000071713	Csf2rb	colony stimulating factor 2 receptor, beta, low-affinity (granulocyte-macrophage)	-0.0856879	0.30128	0.779488	-0.458693	0.000726849	0.0990229	0.557217	0.0370982	0.0938475	-0.278173	0.107493	0.197723	95.4093	130.505	122.514	113.437	110.684	92.7572	121.242	85.1443	173.421	345.761	79.5131	163.646	89.8096	81.9714	72.7742	87.7473
12984	ENSMUSG00000071714	Csf2rb2	colony stimulating factor 2 receptor, beta 2, low-affinity (granulocyte-macrophage)	0.073105	0.378049	0.816989	-0.39713	0.00370322	0.225777	0.616813	0.0214673	0.0601092	-0.310009	0.0272324	0.0640141	124.486	99.8496	127.263	170.64	148.789	151.038	133.556	143.401	180.479	437.884	117.636	174.091	109.333	110.715	131.636	109.122
12986	ENSMUSG00000028859	Csf3r	colony stimulating factor 3 receptor (granulocyte)	-0.0498842	0.469276	NA	-0.267976	0.027929	0.450137	0.79466	0.00458084	0.0165482	0.178008	0.551412	0.684837	21.8078	24.5245	32.2906	24.2387	19.9595	23.8049	21.7857	22.4064	60.4957	88.5339	31.5874	35.9789	34.1667	10.6456	18.1936	41.6237
211660	ENSMUSG00000056763	Cspp1	centrosome and spindle pole associated protein 1	0.0723852	0.36729	0.814961	-0.0964481	0.42108	0.884358	0.438973	0.0031325	0.0119734	0.230944	0.0609061	0.125557	184.458	195.32	214.637	181.306	189.615	183.052	233.959	235.715	300.462	300.297	200.417	272.743	235.262	254.431	263.272	240.743
215418	ENSMUSG00000032515	Csrnp1	cysteine-serine-rich nuclear protein 1	0.0859325	0.294615	0.774323	-0.0946193	0.493823	0.908499	0.84738	0.000134565	0.000757001	0.439613	0.120603	0.217078	172.645	145.395	126.313	101.803	125.2	173.202	127.872	202.554	271.222	206.978	190.614	414.337	405.119	218.236	165.882	149.62
72584	ENSMUSG00000031095	Cul4b	cullin 4B	-0.0409865	0.54687	0.892411	-0.167903	0.14098	0.715855	0.325801	0.00625831	0.0215821	0.189497	0.0830604	0.161246	735.106	642.891	679.052	587.546	681.345	687.881	588.213	595.114	809.634	961.909	682.942	898.311	629.643	885.717	675.302	733.477
80744	ENSMUSG00000027014	Cwc22	CWC22 spliceosome-associated protein	-0.0919343	0.18874	0.677015	-0.226038	0.0286742	0.456592	0.244914	0.0228828	0.0634341	0.115507	0.246922	0.381048	386.18	391.516	396.034	383.941	323.888	398.117	340.993	371.05	524.296	495.311	397.566	442.192	358.262	397.082	413.101	390.363
55985	ENSMUSG00000023078	Cxcl13	chemokine (C-X-C motif) ligand 13	0.0952179	0.0230134	NA	-0.154734	0.203558	0.767452	1.45965	5.46e-06	4.27e-05	0.597496	0.0510622	0.108466	5.45196	4.37937	9.49723	0	9.0725	9.85032	18.9441	17.0289	42.347	51.4454	13.0707	44.1031	25.381	19.1622	14.9829	40.4988
20430	ENSMUSG00000030447	Cyfip1	cytoplasmic FMR1 interacting protein 1	0.0551905	0.244532	0.730136	-0.072482	0.309042	0.839343	0.203329	0.00256719	0.0101035	0.0818662	0.191219	0.313602	1423.87	1360.23	1298.27	1345.73	1406.24	1463.59	1385.76	1411.6	1650.52	1472.77	1581.55	1567.98	1468.19	1395.64	1617.09	1523.2
13076	ENSMUSG00000032315	Cyp1a1	cytochrome P450, family 1, subfamily a, polypeptide 1	-0.0192444	0.788545	NA	-0.130642	0.325699	0.84442	0.632133	0.025219	0.0686898	0.477134	0.0541085	0.113742	61.7888	42.0419	42.7375	35.8733	32.661	29.551	53.0434	58.2566	158.297	52.6418	56.6395	62.6729	82.9762	74.5195	53.5105	46.1236
72054	ENSMUSG00000003484	Cyp4f18	cytochrome P450, family 4, subfamily f, polypeptide 18	0.00564158	0.890472	NA	-0.28726	0.00833578	0.323828	0.770385	0.0162867	0.0480362	-0.00381592	0.990588	0.993946	1.81732	21.021	8.5475	19.391	5.4435	9.85032	24.6273	14.3401	20.1652	96.9087	18.5168	29.0152	16.5952	9.58108	9.63189	17.9994
58861	ENSMUSG00000052821	Cysltr1	cysteinyl leukotriene receptor 1	0.0340775	0.617127	NA	-0.212615	0.11017	0.67528	0.656786	0.0185089	0.0531907	0.103313	0.693057	0.79633	24.5338	31.5315	22.7933	31.9951	29.9392	22.9841	46.413	25.0952	63.5205	76.5699	26.1413	38.3001	41	31.9369	36.3871	25.8742
227929	ENSMUSG00000026832	Cytip	cytohesin 1 interacting protein	0.00264999	0.958577	NA	-0.26659	0.0159021	0.384595	0.839376	0.00868232	0.0285044	0.071775	0.818881	0.88628	12.7212	24.5245	13.2961	8.72593	14.516	21.3424	5.68322	18.8214	24.1983	83.7483	10.8922	55.7092	19.5238	14.9039	10.7021	20.2494
100037396	ENSMUSG00000085886	D030047H15Rik	RIKEN cDNA D030047H15 gene	0.024026	0.110838	NA	-0.0221103	0.804016	NA	0.824889	0.00245782	0.00973303	0.394423	0.205945	0.332905	0	0	0	0	2.72175	1.64172	3.78881	0	4.03305	7.17842	4.35688	5.80304	7.80953	3.19369	3.21063	4.49986
13144	ENSMUSG00000034974	Dapk3	death-associated protein kinase 3	0.130937	0.0296982	0.346726	-0.11279	0.212378	0.775703	0.27728	0.001732	0.00720198	0.0159056	0.845025	0.902985	654.235	731.355	748.382	660.262	757.554	772.43	819.331	767.195	839.882	926.017	860.485	782.25	738.977	877.201	817.64	717.728
245404	ENSMUSG00000045284	Dcaf12l1	DDB1 and CUL4 associated factor 12-like 1	-0.0131519	0.76311	NA	-0.163233	0.185901	0.756496	0.825239	0.00745487	0.0250613	0.518493	0.110624	0.202397	7.26928	14.014	5.69834	5.81729	8.16525	9.85032	7.57763	3.58502	18.1487	26.3209	20.6952	16.2485	14.6429	19.1622	12.8425	6.74979
13195	ENSMUSG00000020182	Ddc	dopa decarboxylase	-0.0189443	0.548374	NA	-0.186063	0.0353586	0.488114	0.698464	0.0227096	0.0630063	0.385408	0.243106	0.376646	12.7212	3.5035	1.89945	1.9391	1.8145	4.92516	3.78881	3.58502	5.04131	62.213	10.8922	9.28487	5.85715	4.25826	8.56168	6.74979
18214	ENSMUSG00000026674	Ddr2	discoidin domain receptor family, member 2	0.13821	0.00663336	0.164549	-0.0384955	0.716302	0.960186	0.230731	0.0150385	0.0448707	0.0515628	0.578695	0.707514	955.91	931.054	958.27	918.162	1073.28	1065.48	1062.76	992.156	945.749	1250.24	1078.33	1172.21	1215.36	903.815	1035.96	1194.71
69663	ENSMUSG00000029504	Ddx51	DEAD box helicase 51	0.104266	0.126375	0.59881	0.0205883	0.813856	0.974091	0.24881	0.00599482	0.0208272	0.157524	0.0803738	0.157101	386.18	402.026	443.521	406.241	472.677	467.89	452.763	404.212	495.056	514.454	477.079	471.207	491.024	497.151	549.017	472.485
105841	ENSMUSG00000036661	Dennd3	DENN/MADD domain containing 3	0.091258	0.267008	0.752718	-0.100851	0.399536	0.875236	0.346374	0.0313349	0.0821699	0.089789	0.500586	0.639559	306.218	219.844	222.235	194.879	308.465	273.346	247.22	226.753	367.007	301.494	257.056	297.116	313.357	246.979	247.218	319.49
211922	ENSMUSG00000040818	Dennd6a	DENN/MADD domain containing 6A	0.133299	0.0654484	0.472107	-0.0989121	0.357628	0.856792	0.285618	0.0226027	0.0627828	0.0148656	0.879416	0.925472	457.056	401.15	357.096	354.855	481.75	435.056	432.872	431.099	475.899	557.524	491.239	410.855	498.834	481.183	413.101	404.988
277854	ENSMUSG00000037426	Depdc5	DEP domain containing 5	0.234998	0.000569353	0.0386528	0.112968	0.203781	0.767452	0.25009	0.0189119	0.0541345	0.0995149	0.234036	0.366688	443.426	402.902	467.264	476.048	577.011	566.394	571.164	489.356	561.602	457.026	571.841	551.289	612.072	602.543	559.72	589.482
106794	ENSMUSG00000035051	Dhx57	DEAH (Asp-Glu-Ala-Asp/His) box polypeptide 57	-0.0332395	0.581183	0.904903	-0.227172	0.0183393	0.400393	0.346875	0.000545654	0.00264369	0.143849	0.0872204	0.167868	557.917	553.552	583.13	519.678	534.37	532.738	545.589	544.924	757.204	602.988	771.169	706.81	607.191	562.09	550.088	669.354
64451	ENSMUSG00000020231	Dip2a	disco interacting protein 2 homolog A	0.0995241	0.178075	0.662374	-0.164535	0.118945	0.694854	0.441189	0.000455277	0.00224425	0.13773	0.153113	0.262762	324.391	316.19	375.14	317.042	404.633	389.909	335.31	336.096	376.082	520.436	440.045	502.543	400.238	405.599	404.539	407.237
50768	ENSMUSG00000031523	Dlc1	deleted in liver cancer 1	0.139965	0.0083395	0.185816	-0.0743599	0.520014	0.916082	0.307695	0.0109115	0.03448	0.0790194	0.430149	0.575372	1135.82	1148.27	1143.47	1119.83	1343.64	1247.71	1324.19	1166.93	1537.6	1149.74	1264.59	1735.11	1582.41	1182.73	1164.39	1445.58
227058	ENSMUSG00000041144	Dnah7b	dynein, axonemal, heavy chain 7B	0.00466899	0.905049	NA	-0.0839859	0.321229	0.843618	0.727933	0.0217207	0.0607066	0.128851	0.68435	0.789791	3.63464	7.88286	4.74861	5.81729	3.629	3.28344	9.47204	7.17005	13.1074	11.964	10.8922	17.4091	15.6191	2.12913	0	12.3746
21673	ENSMUSG00000025014	Dntt	deoxynucleotidyltransferase, terminal	0.0191149	0.25674	NA	-0.0677947	0.464191	NA	0.925437	0.00156652	0.00662445	0.530809	0.0940456	0.178324	0	1.75175	0	0	0	1.64172	1.89441	4.48128	8.06609	16.7497	4.35688	4.64243	4.88095	6.38738	3.21063	8.99972
76233	ENSMUSG00000017299	Dnttip1	deoxynucleotidyltransferase, terminal, interacting protein 1	-0.021363	0.749314	0.949128	-0.113226	0.16516	0.744174	0.197118	0.0243506	0.0667162	0.116943	0.158622	0.269997	481.59	558.808	531.845	546.825	489.008	562.289	491.599	538.65	581.767	638.88	595.804	626.729	549.596	541.863	588.615	582.732
330662	ENSMUSG00000058325	Dock1	dedicator of cytokinesis 1	0.0501505	0.515664	0.879555	-0.159282	0.165961	0.744991	0.351627	0.00122811	0.00536327	0.0961768	0.485944	0.626482	362.555	332.832	340.95	300.56	405.541	381.7	325.838	294.868	481.949	394.813	406.28	438.71	332.881	319.369	390.626	469.111
210293	ENSMUSG00000038608	Dock10	dedicator of cytokinesis 10	-0.0360563	0.66074	0.931325	-0.232799	0.0893299	0.633901	0.445533	0.0144868	0.0435202	0.168717	0.303333	0.444858	127.212	120.871	146.257	125.072	134.273	112.458	114.612	136.231	135.107	235.692	153.58	207.749	154.238	101.134	148.759	159.745
94176	ENSMUSG00000020143	Dock2	dedicator of cyto-kinesis 2	0.0216015	0.747974	NA	-0.268418	0.0397421	0.503435	0.778644	0.00556578	0.0195534	0.0943585	0.734766	0.82615	49.9763	63.0629	21.8436	58.1729	56.2495	29.551	66.3043	56.4641	74.6114	162.711	59.9072	104.455	50.7619	23.4204	68.4934	84.3724
76088	ENSMUSG00000052085	Dock8	dedicator of cytokinesis 8	0.14081	0.0895474	0.525923	-0.28595	0.0257988	0.440379	0.75919	7.48e-06	5.71e-05	0.136889	0.383117	0.529037	110.856	84.9598	107.319	91.1375	137.902	122.308	95.6676	123.683	136.115	206.978	178.632	177.573	141.548	110.715	138.057	140.621
319446	ENSMUSG00000053687	Dpep2	dipeptidase 2	0.0264678	0.5666	NA	-0.221252	0.0155441	0.384595	0.902362	0.00489885	0.017539	-0.161867	0.624669	0.744042	5.45196	7.00699	7.59778	9.69548	6.35075	14.7755	6.63043	8.96256	10.0826	80.1591	17.4275	11.6061	5.85715	2.12913	11.7723	10.1247
22240	ENSMUSG00000024501	Dpysl3	dihydropyrimidinase-like 3	0.214181	0.00630965	0.162151	-0.151627	0.270493	0.818249	0.705145	0.00188456	0.00774376	-0.0525401	0.782367	0.860687	48.159	98.0979	73.1287	57.2033	125.2	103.428	125.031	78.8705	92.7601	156.729	110.011	133.47	85.9048	88.3588	110.232	131.621
328092	ENSMUSG00000020956	Dtd2	D-tyrosyl-tRNA deacylase 2	0.0550906	0.498195	0.873251	0.0337103	0.796123	0.970781	0.305192	0.0381385	0.0959456	0.279286	0.0780607	0.153893	153.563	122.622	131.062	127.011	154.232	139.546	140.186	136.231	146.198	169.889	163.383	191.5	131.786	221.429	186.216	161.995
19252	ENSMUSG00000024190	Dusp1	dual specificity phosphatase 1	0.126345	0.117371	0.581417	0.0158902	0.904816	0.987455	0.396713	0.0357981	0.0912781	0.137526	0.444317	0.588042	1955.44	1309.43	1625.93	1446.57	1991.41	1539.93	1794	2637.68	1505.33	1592.41	2505.21	3003.65	2442.43	2545.37	1775.48	2068.81
75219	ENSMUSG00000047205	Dusp18	dual specificity phosphatase 18	0.0989405	0.178404	0.663029	-0.278348	0.0423415	0.515559	0.629592	0.00258784	0.010168	0.121661	0.203818	0.330103	434.339	507.131	545.141	544.886	489.915	580.348	537.064	625.587	1261.34	466.598	913.857	699.847	544.715	641.932	623.932	625.481
13537	ENSMUSG00000027368	Dusp2	dual specificity phosphatase 2	-0.0646853	0.315711	NA	-0.418564	0.00261547	0.205132	0.907813	0.000157861	0.000873914	0.406773	0.146223	0.253222	23.6251	22.7727	28.4917	32.9646	18.145	13.1338	32.2049	21.5101	41.3387	57.4274	60.9964	70.7971	24.4048	25.5495	33.1765	39.3738
235584	ENSMUSG00000053716	Dusp7	dual specificity phosphatase 7	-0.0245096	0.74789	0.949128	-0.234681	0.0526247	0.556304	0.213455	0.0342378	0.0880663	-0.0380259	0.845117	0.903026	1251.22	1120.24	1095.98	972.457	969.85	1042.49	950.045	1373.96	1436.77	1354.33	1213.39	1175.7	714.572	1275.35	1141.91	1081.09
13427	ENSMUSG00000027012	Dync1i2	dynein cytoplasmic 1 intermediate chain 2	-0.0152438	0.760227	0.949842	-0.110356	0.0677442	0.591922	0.174123	0.0189339	0.054151	0.0929368	0.0523763	0.110711	2398.86	2317.56	2123.58	2056.41	2219.13	2212.22	2164.36	2208.38	2690.04	2417.93	2473.62	2496.47	2396.55	2251.55	2366.23	2380.43
241688	ENSMUSG00000037259	Dzank1	double zinc ribbon and ankyrin repeat domains 1	0.100097	0.137775	NA	-0.0544948	0.676593	0.954621	0.634745	0.0269123	0.0725559	0.195179	0.462292	0.60496	23.6251	33.2832	25.6425	13.5737	35.3827	41.043	33.1521	25.0952	25.2065	66.9986	37.0335	48.7456	41.9762	46.8408	19.2638	51.7484
319859	NA	E030011O05Rik	RIKEN cDNA E030011O05 gene	0.0381131	0.100347	NA	-0.0614347	0.374383	NA	0.686553	0.0142349	0.0428331	0.00594189	0.984038	0.990472	1.81732	1.75175	0	0	3.629	4.92516	0	8.96256	2.01652	8.37483	21.7844	2.32122	3.90476	3.19369	10.7021	0
13587	ENSMUSG00000072596	Ear2	eosinophil-associated, ribonuclease A family, member 2	0.0112708	0.713711	NA	-0.21922	0.0101963	0.341058	0.818445	0.0108825	0.0344014	-0.266412	0.351745	0.497256	5.45196	3.5035	7.59778	3.87819	0	8.2086	1.89441	15.2364	14.1157	33.4993	6.53533	11.6061	0	2.12913	7.49147	2.24993
13605	ENSMUSG00000027699	Ect2	ect2 oncogene	0.0039177	0.886813	NA	-0.150078	0.0964197	NA	0.659242	0.0297204	0.0787527	0.272034	0.405056	0.550398	0	1.75175	5.69834	4.84774	1.8145	3.28344	6.63043	1.79251	8.06609	33.4993	6.53533	4.64243	4.88095	4.25826	6.42126	5.62483
192193	ENSMUSG00000030104	Edem1	ER degradation enhancer, mannosidase alpha-like 1	0.0266248	0.739532	0.947074	-0.167447	0.164157	0.744174	0.432077	0.00161195	0.00678112	0.196705	0.155851	0.26631	264.42	268.017	274.47	192.94	261.288	274.988	270.9	224.064	300.462	374.475	359.443	340.058	343.619	245.914	250.429	349.864
13618	ENSMUSG00000022122	Ednrb	endothelin receptor type B	0.102652	0.177161	0.661726	-0.236049	0.0729479	0.601789	0.436351	0.0139954	0.0422341	-0.00942637	0.937646	0.962248	592.446	465.965	434.023	424.662	581.547	476.92	547.484	519.829	936.675	508.472	540.254	685.92	618.905	436.471	460.19	595.107
319634	ENSMUSG00000050944	Efcab5	EF-hand calcium binding domain 5	0.0432952	0.370904	NA	-0.0758098	0.553222	0.924148	0.784073	0.0100438	0.032214	0.328403	0.292684	0.433006	8.17794	7.00699	5.69834	13.5737	10.887	10.6712	18.9441	7.17005	19.157	23.9281	19.606	16.2485	14.6429	10.6456	20.334	21.3743
668212	ENSMUSG00000020658	Efr3b	EFR3 homolog B	0.0581635	0.476142	0.866385	-0.081227	0.525487	0.917342	0.420547	0.0120021	0.0372423	0.241144	0.0971975	0.18306	772.361	547.421	519.498	470.231	756.646	569.677	605.263	544.027	1013.3	624.523	754.83	776.447	819.024	509.926	873.291	750.352
112407	ENSMUSG00000035105	Egln3	egl-9 family hypoxia-inducible factor 3	0.229107	4.15e-05	0.00507329	-0.151319	0.260228	0.813283	0.593597	0.0305912	0.0805767	0.115087	0.195414	0.319141	1833.67	1774.52	1705.7	1744.22	1940.61	1997.97	2238.24	2306.96	5444.61	2561.5	2462.73	1692.17	2045.12	2540.05	2518.2	2099.19
56501	ENSMUSG00000031103	Elf4	E74-like factor 4 (ets domain transcription factor)	0.0885732	0.275829	0.758062	-0.166743	0.20646	0.769815	0.414056	0.00919608	0.0299606	0.0592225	0.70483	0.80528	186.275	230.355	226.034	183.245	280.34	207.678	210.279	218.687	237.95	364.903	243.986	280.867	314.333	193.751	224.744	223.868
13723	ENSMUSG00000021728	Emb	embigin	0.0937102	0.19306	NA	-0.23599	0.0652589	0.58801	0.669215	0.0252874	0.0688647	-0.140519	0.545667	0.680118	35.4377	35.035	26.5922	17.4519	37.1972	34.4761	39.7826	37.6428	49.4048	110.069	40.3012	27.8546	38.0714	27.6787	28.8957	38.2488
78798	ENSMUSG00000032624	Eml4	echinoderm microtubule associated protein like 4	0.144017	0.0736352	0.493084	-0.0999568	0.43104	0.887559	0.494971	0.000387732	0.00194169	0.156734	0.296706	0.437317	165.376	152.402	165.252	143.493	188.708	166.635	213.121	169.392	188.545	259.62	215.666	239.085	256.738	209.719	162.672	196.869
13799	ENSMUSG00000039095	En2	engrailed 2	0.0721518	0.287974	NA	-0.0423585	0.753645	0.966132	0.556034	0.0313204	0.0821576	0.202613	0.461323	0.603975	19.9905	21.021	33.2403	36.8428	25.403	42.6847	43.5714	28.6802	41.3387	38.2849	41.3904	59.191	48.8095	62.8093	21.4042	34.8739
13803	ENSMUSG00000041773	Enc1	ectodermal-neural cortex 1	0.0486121	0.556268	0.895784	-0.0646753	0.611588	0.939544	0.362485	0.0356578	0.0909875	0.198161	0.227661	0.358645	104.496	77.9528	78.827	88.2289	83.467	102.608	110.823	79.7668	100.826	128.015	105.654	126.506	119.095	107.521	109.161	100.122
12495	ENSMUSG00000048120	Entpd1	ectonucleoside triphosphate diphosphohydrolase 1	0.160603	0.0177517	0.265554	-0.405366	0.000546893	0.0849213	0.408777	0.0035618	0.0133686	-0.274413	0.00178128	0.00586387	568.821	464.213	536.593	507.074	625.095	535.201	621.366	613.039	748.13	887.732	577.287	593.071	534.953	459.892	485.875	490.485
93685	ENSMUSG00000025192	Entpd7	ectonucleoside triphosphate diphosphohydrolase 7	0.0453413	0.505358	NA	-0.283326	0.0406585	0.507915	0.793215	0.00335449	0.0127019	0.153525	0.525714	0.661886	18.1732	37.6626	43.6872	27.1474	45.3625	27.9093	42.6242	31.369	44.3635	96.9087	62.0856	56.8698	42.9524	52.1636	31.0361	40.4988
13838	ENSMUSG00000026235	Epha4	Eph receptor A4	0.0565467	0.49518	0.872971	-0.161982	0.20296	0.767452	0.580792	0.000261087	0.00136566	0.278927	0.0817736	0.159229	114.491	99.8496	110.168	84.3507	123.386	97.6824	115.559	105.758	157.289	138.783	152.491	182.216	112.262	167.137	132.706	131.621
223650	ENSMUSG00000115388	Eppk1	epiplakin 1	0.0492365	0.171079	NA	-0.0616672	0.503613	0.910552	0.764197	0.016325	0.0481074	0.155517	0.63816	0.754675	5.45196	1.75175	2.84917	3.87819	11.7942	7.38774	7.57763	1.79251	12.0991	21.5353	14.1599	2.32122	9.76191	2.12913	14.9829	8.99972
234086	ENSMUSG00000051978	Erich1	glutamate rich 1	-0.0740785	0.364578	0.814391	-0.235191	0.0732827	0.602628	0.353074	0.0366288	0.0929559	0.205507	0.280519	0.419728	76.3274	70.9458	72.1789	71.7466	47.177	74.6983	65.3571	69.908	82.6774	95.7123	98.0299	104.455	71.2619	75.584	82.4061	71.9978
74155	ENSMUSG00000028967	Errfi1	ERBB receptor feedback inhibitor 1	0.0704068	0.311964	0.784524	-0.0393991	0.773851	0.970616	0.558067	0.000507992	0.00248066	0.357556	0.146326	0.25335	1576.52	1304.18	1158.66	1335.07	1385.37	1570.31	1270.2	1503.92	1586	2079.35	1675.22	2815.64	3142.36	1781.02	1329.2	1457.96
13983	ENSMUSG00000021055	Esr2	estrogen receptor 2 (beta)	0.0125154	0.43884	NA	-0.0437091	0.574006	NA	0.848079	0.0039482	0.0146054	0.344098	0.216178	0.344965	1.81732	0.875874	0	0	3.629	0	0	3.58502	6.04957	10.7676	2.17844	11.6061	0	8.51651	8.56168	4.49986
216984	ENSMUSG00000093938	Evi2b	ecotropic viral integration site 2b	0.0039808	0.956126	NA	-0.292562	0.0116133	0.353068	0.651945	0.0314607	0.0824794	-0.293518	0.30514	0.446527	39.981	28.028	29.4414	27.1474	36.29	24.6258	35.0465	30.4727	60.4957	125.622	26.1413	34.8183	15.6191	17.033	20.334	43.8737
14050	ENSMUSG00000028886	Eya3	EYA transcriptional coactivator and phosphatase 3	0.0853695	0.148321	0.631279	-0.149154	0.0715506	0.597953	0.241833	0.00264531	0.0103524	-0.00365431	0.962918	0.977305	797.803	728.727	706.594	761.095	866.424	788.847	759.657	798.564	929.617	881.75	822.362	925.005	805.358	726.033	808.008	867.348
14058	ENSMUSG00000031444	F10	coagulation factor X	0.0119424	0.587501	NA	-0.12449	0.0530516	NA	0.628073	0.0234957	0.0647782	-0.0961163	0.723205	0.817975	1.81732	0	3.79889	0	3.629	1.64172	1.89441	1.79251	10.0826	29.9101	2.17844	2.32122	0	0	2.14042	4.49986
14064	ENSMUSG00000021675	F2rl2	coagulation factor II (thrombin) receptor-like 2	0.0168719	0.182553	NA	-0.11796	0.0554234	NA	0.644712	0.00996354	0.0320427	-0.0473062	0.839359	NA	0	0	0	0	1.8145	1.64172	0	1.79251	14.1157	11.964	6.53533	0	1.95238	0	0	2.24993
14067	ENSMUSG00000026579	F5	coagulation factor V	-0.00608454	0.783314	NA	-0.00668362	0.915536	0.987576	0.776444	0.0103886	0.0330879	0.25572	0.221563	0.351314	1.81732	1.75175	1.89945	3.87819	1.8145	0	5.68322	0	26.2148	13.1604	15.2491	0	3.90476	6.38738	0	40.4988
14068	ENSMUSG00000031443	F7	coagulation factor VII	0.00774162	0.673785	NA	-0.0772926	0.121433	NA	0.562729	0.0345009	0.0886203	-0.0658178	0.740083	NA	1.81732	1.75175	0	0.969548	0	3.28344	3.78881	0	0	27.5173	8.71377	2.32122	0	0	0	4.49986
72750	ENSMUSG00000041040	Fam117b	family with sequence similarity 117, member B	0.0440278	0.582785	0.905236	-0.357244	0.00546177	0.272918	0.799851	1.17e-07	1.24e-06	0.268179	0.0700595	0.140799	457.964	332.832	312.459	344.19	352.92	363.641	353.307	450.817	706.791	788.43	579.466	540.843	313.357	524.83	496.577	517.484
73942	ENSMUSG00000034334	Fam151b	family with sequence similarity 151, member B	0.117888	0.133933	NA	-0.0429801	0.750896	0.965512	0.554763	0.00783093	0.0261412	0.209925	0.276197	0.414741	49.0676	63.0629	39.8884	42.6601	68.0437	49.2516	59.6738	71.7005	80.6609	75.3735	63.1748	83.5638	83.9524	67.0675	75.9849	64.123
270028	ENSMUSG00000079157	Fam155a	family with sequence similarity 155, member A	0.0289133	0.417958	NA	-0.0521815	0.598126	0.935566	1.19265	0.00020028	0.00108114	0.642983	0.0517593	0.109669	1.81732	7.00699	4.74861	1.9391	4.53625	9.85032	3.78881	5.37754	13.1074	14.3568	32.6766	18.5697	33.1905	3.19369	6.42126	19.1244
320557	ENSMUSG00000041817	Fam169a	family with sequence similarity 169, member A	-0.0650979	0.381745	NA	-0.402585	0.00367399	0.225777	0.772352	0.000211573	0.00113345	0.345289	0.141357	0.246525	34.5291	38.5384	35.1397	37.8124	29.9392	36.9387	34.0993	23.3027	68.5618	53.8382	70.7994	75.4395	42.9524	35.1306	42.8084	43.8737
100038347	ENSMUSG00000078670	Fam174b	family with sequence similarity 174, member B	0.0441802	0.59105	0.908041	-0.290789	0.0361675	0.491676	0.992705	3.87e-09	5.17e-08	0.408294	0.0569003	0.118615	60.8802	68.3182	71.2292	58.1729	68.951	71.4148	76.7235	60.9454	126.033	159.122	123.082	138.112	60.5238	129.877	112.372	80.9975
71532	ENSMUSG00000070476	Fam217b	family with sequence similarity 217, member B	-0.00666263	0.931531	0.983089	-0.190266	0.172854	0.74908	0.418947	0.0246552	0.0674182	0.104387	0.672529	0.780709	62.6975	66.5664	63.6314	65.9293	90.725	65.6688	60.621	38.539	102.843	80.1591	71.8886	102.134	41.9762	79.8423	88.8274	68.6229
330450	ENSMUSG00000030303	Far2	fatty acyl CoA reductase 2	0.143767	0.019509	NA	-0.0884219	0.514332	0.915163	0.872049	0.00176119	0.00730446	0.0451892	0.869386	0.918708	10.9039	13.1381	13.2961	11.6346	16.3305	19.7006	26.5217	28.6802	33.2726	22.7317	25.0521	29.0152	26.3572	18.0976	28.8957	21.3743
14118	ENSMUSG00000027204	Fbn1	fibrillin 1	0.115702	0.11559	0.579078	-0.107624	0.432284	0.887559	0.423939	0.0323202	0.0841059	0.0623984	0.746775	0.833865	973.174	1311.18	1077.94	1170.24	1503.31	1169.73	1220.95	1174.1	926.592	2395.2	1568.48	1426.39	1512.12	867.62	1304.59	1633.45
319701	ENSMUSG00000044966	Fbxo48	F-box protein 48	0.0190259	0.427377	NA	-0.156436	0.107475	NA	0.861618	0.00622762	0.0214941	0.083095	0.789617	0.865541	3.63464	0	1.89945	1.9391	1.8145	6.56688	5.68322	0	8.06609	14.3568	7.62455	6.96365	5.85715	2.12913	4.28084	4.49986
246256	ENSMUSG00000059089	Fcgr4	Fc receptor, IgG, low affinity IV	0.0131934	0.507708	NA	-0.193643	0.00658943	0.29376	0.901152	0.00177751	0.00736005	-0.170018	0.498977	0.638383	1.81732	3.5035	0	0	1.8145	6.56688	0	1.79251	4.03305	61.0166	2.17844	34.8183	2.92857	0	2.14042	0
14184	ENSMUSG00000054252	Fgfr3	fibroblast growth factor receptor 3	0.152104	0.0488334	0.425286	-0.121451	0.255745	0.81027	0.338056	0.00476055	0.0171166	-0.00338946	0.976513	0.985974	275.324	259.259	266.872	216.209	325.703	257.75	305.947	301.142	296.429	361.314	323.499	321.489	256.738	304.465	298.588	328.49
14190	ENSMUSG00000039899	Fgl2	fibrinogen-like protein 2	0.0316165	0.677172	0.934055	-0.113442	0.412241	0.88116	0.419371	0.00174207	0.00723848	0.193293	0.31826	0.461028	269.872	250.5	225.084	284.078	272.175	247.9	259.534	284.113	338.776	387.635	284.287	389.964	478.334	264.012	189.427	300.366
14191	ENSMUSG00000028874	Fgr	FGR proto-oncogene, Src family tyrosine kinase	-0.0283833	0.527106	NA	-0.308256	0.00446224	0.249764	1.01914	0.00129555	0.00561226	0.189057	0.567596	0.698166	7.26928	9.63461	16.1453	5.81729	3.629	8.2086	11.3664	7.17005	28.2313	66.9986	20.6952	17.4091	14.6429	4.25826	5.35105	14.6246
57756	ENSMUSG00000028259	Fhl5	four and a half LIM domains 5	0.0158121	0.819804	NA	-0.0812906	0.55348	0.924148	0.674363	0.00691396	0.0235032	0.465406	0.0748097	0.148618	29.9858	19.2692	22.7933	29.0864	29.032	22.9841	23.6801	30.4727	38.3139	58.6238	38.1227	45.2637	30.2619	26.6141	55.6509	46.1236
192176	ENSMUSG00000031328	Flna	filamin, alpha	0.153528	0.000470698	0.0341521	-0.128338	0.133172	0.709219	0.291707	9.01e-06	6.73e-05	0.00161123	0.983348	0.989956	4016.28	4018.51	3897.66	4329.03	4701.37	4373.54	4607.2	4587.94	4664.22	5030.88	4967.94	5336.48	4876.07	3889.92	5067.44	4459.36
286940	ENSMUSG00000025278	Flnb	filamin, beta	0.084569	0.17632	0.660544	-0.1877	0.0748269	0.604011	0.493938	2.34e-07	2.35e-06	0.188853	0.0662738	0.134675	926.833	928.426	989.611	978.274	1173.98	997.345	1008.77	928.521	1202.86	1576.86	1394.2	1268.54	1163.62	978.334	1194.35	1364.58
20371	ENSMUSG00000039521	Foxp3	forkhead box P3	0.01009	0.757015	NA	-0.171217	0.122273	0.697645	0.938051	0.00350204	0.0131769	0.339311	0.303902	0.445373	2.72598	9.63461	1.89945	3.87819	4.53625	3.28344	12.3136	1.79251	10.0826	13.1604	20.6952	23.2122	3.90476	10.6456	7.49147	14.6246
75540	ENSMUSG00000053870	Fpgt	fucose-1-phosphate guanylyltransferase	0.030321	0.694367	0.937562	-0.0874328	0.375336	0.866542	0.309584	0.00334545	0.0126791	0.181873	0.118125	0.213305	265.329	268.017	263.073	242.387	283.969	222.453	269.953	297.557	299.454	329.011	349.64	321.489	303.595	331.079	306.08	281.241
242506	ENSMUSG00000049122	Frmd3	FERM domain containing 3	-0.00549336	0.917896	NA	-0.0825784	0.470698	0.900549	0.663388	0.0270883	0.0729009	0.397882	0.217803	0.346893	12.7212	12.2622	9.49723	11.6346	16.3305	8.2086	11.3664	8.96256	18.1487	14.3568	22.8736	35.9789	11.7143	27.6787	6.42126	24.7492
333605	ENSMUSG00000049176	Frmpd4	FERM and PDZ domain containing 4	0.0467732	0.265607	NA	0.0145926	0.902896	0.987345	0.813674	0.0109213	0.0345044	0.560967	0.0779515	0.153726	1.81732	5.25524	7.59778	5.81729	11.7942	6.56688	7.57763	7.17005	10.0826	11.964	19.606	16.2485	21.4762	8.51651	14.9829	15.7495
20321	ENSMUSG00000033386	Frrs1	ferric-chelate reductase 1	-0.0363429	0.572131	NA	-0.523585	0.000174017	0.0449949	1.09415	8.34e-06	6.3e-05	0.34293	0.204887	0.331611	25.4425	33.2832	19.9442	21.3301	20.8667	15.5963	18.9441	32.2652	60.4957	74.1771	44.6581	74.2789	31.2381	26.6141	25.685	34.8739
14344	ENSMUSG00000055978	Fut2	fucosyltransferase 2	0.0462718	0.458875	NA	-0.0132912	0.918258	0.987744	0.637252	0.0333277	0.0862437	0.515642	0.0505987	0.10759	18.1732	18.3934	13.2961	21.3301	13.6087	27.9093	24.6273	19.7176	17.1404	59.8202	35.9443	24.3728	29.2857	34.066	39.5977	31.499
23880	ENSMUSG00000022148	Fyb	FYN binding protein	-0.03443	0.611391	NA	-0.350163	0.00427972	0.245607	1.1652	0.000111406	0.000640319	0.420792	0.12255	0.219803	19.9905	28.028	28.4917	21.3301	20.8667	18.8798	26.5217	21.5101	49.4048	160.318	32.6766	87.0456	28.3095	19.1622	44.9488	34.8739
14369	ENSMUSG00000041075	Fzd7	frizzled class receptor 7	0.0136086	0.833699	0.962106	-0.0867635	0.441712	0.890023	0.302666	0.00383219	0.0142425	0.195681	0.0907109	0.173373	2260.74	2328.95	2536.71	2005.03	2429.62	2578.32	2122.68	2116.96	2350.26	3026.9	2914.76	3067.49	2209.12	3315.05	2291.32	2825.91
654820	ENSMUSG00000072844	G530011O06Rik	RIKEN cDNA G530011O06 gene	0.0411059	0.13981	NA	0.00241722	0.981551	0.998064	1.66289	1.84e-07	1.88e-06	0.36459	0.194051	0.317322	1.81732	1.75175	7.59778	2.90864	2.72175	1.64172	35.0465	1.79251	22.1818	22.7317	54.4611	25.5334	15.6191	5.32282	52.4403	53.9983
14389	ENSMUSG00000004508	Gab2	growth factor receptor bound protein 2-associated protein 2	0.0442531	0.560176	0.8978	-0.127573	0.200214	0.766884	0.348819	0.0012705	0.00551806	0.158722	0.151021	0.259709	368.916	419.544	424.526	367.459	419.149	451.473	333.416	448.128	495.056	579.06	454.205	506.025	452.953	458.827	511.56	428.612
57436	ENSMUSG00000030161	Gabarapl1	gamma-aminobutyric acid (GABA) A receptor-associated protein-like 1	-0.126204	0.0764188	0.498117	-0.300426	0.0031775	0.217603	0.288818	0.013091	0.0399892	0.122503	0.195441	0.319153	1004.07	1439.06	1249.84	1261.38	1088.7	1167.26	1034.35	1130.18	1629.35	1677.36	1439.95	1364.88	1033.79	1376.48	1099.11	1315.08
14394	ENSMUSG00000010803	Gabra1	gamma-aminobutyric acid (GABA) A receptor, subunit alpha 1	0.0707013	0.110554	NA	-0.080285	0.404537	0.877723	0.982654	0.0019412	0.00794011	0.102366	0.75711	0.841629	5.45196	3.5035	5.69834	5.81729	5.4435	9.85032	15.1553	8.96256	10.0826	26.3209	15.2491	16.2485	3.90476	22.3558	17.1234	2.24993
14401	ENSMUSG00000007653	Gabrb2	gamma-aminobutyric acid (GABA) A receptor, subunit beta 2	0.00165193	0.963979	NA	-0.178378	0.0949085	0.641354	0.770117	0.016049	0.0474113	0.171914	0.602268	0.726071	9.0866	5.25524	3.79889	3.87819	3.629	1.64172	7.57763	9.85882	8.06609	11.964	18.5168	20.891	11.7143	4.25826	4.28084	8.99972
14426	ENSMUSG00000090035	Galnt4	polypeptide N-acetylgalactosaminyltransferase 4	0.0675595	0.403351	0.830466	-0.23776	0.0488646	0.546172	0.324809	0.0208593	0.058712	-0.0650244	0.629739	0.748169	131.756	133.133	132.011	132.828	141.531	149.397	127.872	153.26	145.19	190.228	179.722	159.003	130.81	137.329	146.619	131.621
108150	ENSMUSG00000031608	Galnt7	polypeptide N-acetylgalactosaminyltransferase 7	0.0343623	0.67554	0.933943	-0.233903	0.0516671	0.554688	0.371792	0.0101182	0.0324214	0.0373331	0.793205	0.867727	130.847	152.402	155.755	155.128	140.624	153.501	188.494	138.023	207.702	217.746	198.238	157.843	162.048	174.588	154.11	146.246
237436	ENSMUSG00000074802	Gas2l3	growth arrest-specific 2 like 3	-0.0398169	0.605267	NA	-0.319099	0.0220234	0.416691	0.519553	0.0204294	0.0576772	0.127792	0.558751	0.69068	45.433	61.3112	53.1845	63.9902	39.919	60.7437	38.8353	65.4267	52.4296	90.9267	100.208	98.6517	55.6429	59.6156	51.3701	60.7481
14629	ENSMUSG00000032350	Gclc	glutamate-cysteine ligase, catalytic subunit	-0.0135217	0.825181	0.960841	-0.15262	0.107587	0.668201	0.234402	0.00400046	0.0147594	0.0919624	0.337019	0.481436	561.552	614.863	593.577	636.024	614.208	569.677	593.897	604.973	746.114	686.736	722.154	688.241	660.881	719.645	530.824	631.106
14630	ENSMUSG00000028124	Gclm	glutamate-cysteine ligase, modifier subunit	-0.0163017	0.817705	0.959881	-0.231532	0.0146713	0.383014	0.260569	0.00672222	0.0229637	0.0372589	0.708849	0.808057	370.733	381.005	411.23	420.784	356.549	369.387	421.506	414.967	458.759	507.275	444.402	500.222	429.524	425.826	367.082	380.238
14537	ENSMUSG00000038843	Gcnt1	glucosaminyl (N-acetyl) transferase 1, core 2	-0.00376118	0.946402	NA	-0.380289	0.00343951	0.223739	0.701572	0.0144229	0.0433518	-0.139954	0.652293	0.765104	29.0771	12.2622	40.8381	31.0255	16.3305	14.7755	35.0465	44.8128	43.3552	83.7483	38.1227	56.8698	21.4762	21.2913	12.8425	40.4988
14544	ENSMUSG00000058624	Gda	guanine deaminase	0.178013	0.00417549	0.132803	-0.342084	0.00675277	0.29376	0.763262	6.25e-07	5.83e-06	0.132592	0.163977	0.277663	449.786	428.302	464.414	427.571	523.483	503.187	524.751	504.592	947.766	939.177	578.376	651.101	473.453	559.961	617.511	609.731
14573	ENSMUSG00000022144	Gdnf	glial cell line derived neurotrophic factor	-0.0300026	0.692001	NA	-0.110959	0.398613	0.875068	0.68379	0.00216182	0.00870097	0.439072	0.123436	0.221024	31.8031	43.7937	39.8884	50.4165	43.548	41.8639	38.8353	30.4727	58.4792	93.3195	63.1748	74.2789	36.1191	105.392	63.1424	26.9992
217039	ENSMUSG00000020530	Ggnbp2	gametogenetin binding protein 2	-0.0650724	0.274903	0.756961	-0.149091	0.0658321	0.590118	0.209736	0.0149641	0.044673	0.141135	0.0531302	0.111963	2254.38	2307.93	2072.3	2051.56	1855.33	2181.85	1952.19	2255.88	2751.55	2687.12	2435.5	2223.73	2204.24	2426.14	2220.68	2255.56
100041450	NA	Gimap1os	GTPase, IMAP family member 1, opposite strand	-0.00611194	0.678384	NA	-0.0298132	0.720298	NA	0.610438	0.0379755	0.0956031	0.538648	0.0530755	0.111921	1.81732	0	1.89945	0.969548	2.72175	0	0	0	9.07435	5.98202	4.35688	2.32122	5.85715	1.06456	5.35105	5.62483
83408	ENSMUSG00000039264	Gimap3	GTPase, IMAP family member 3	-0.0685699	0.10017	NA	-0.183721	0.0917457	0.635763	0.644162	0.0376282	0.0949006	0.479836	0.145262	0.251922	18.1732	11.3864	15.1956	5.81729	10.887	0.82086	7.57763	5.37754	15.1239	19.1425	27.2305	41.7819	14.6429	14.9039	2.14042	20.2494
317757	ENSMUSG00000043505	Gimap5	GTPase, IMAP family member 5	0.0881864	0.278941	0.76086	-0.214664	0.124158	0.699234	0.617988	0.00507932	0.0180881	0.0839762	0.668494	0.777115	54.5196	61.3112	56.9834	44.5992	63.5075	67.3105	60.621	61.8417	105.867	105.284	55.5503	91.6881	85.9048	51.0991	64.2126	68.6229
378466	ENSMUSG00000110444	Gm10033	predicted gene 10033	-0.0452391	0.566225	0.899975	-0.155242	0.187944	0.75803	0.387371	0.00170427	0.00711013	0.271956	0.0485937	0.104278	208.083	232.982	214.637	191.001	198.688	177.306	210.279	223.168	314.578	251.245	267.948	287.831	261.619	293.82	230.095	199.119
100038548	NA	Gm10521	predicted gene 10521	0.0046732	0.765477	NA	-0.16108	0.0174996	NA	0.880841	0.00296759	0.0114446	-0.0580774	0.757301	NA	0	1.75175	1.89945	0	3.629	1.64172	0	0	5.04131	23.9281	8.71377	3.48183	0	0	0	3.3749
100038381	NA	Gm10647	predicted gene 10647	0.035278	0.302306	NA	-0.0152345	0.866745	0.98109	0.852259	0.00745245	0.0250582	0.521084	0.114709	0.208301	1.81732	3.5035	1.89945	3.87819	3.629	4.92516	3.78881	7.17005	23.19	9.57123	8.71377	4.64243	12.6905	4.25826	22.4744	3.3749
620678	ENSMUSG00000080776	Gm12174	predicted gene 12174	-0.00780254	0.890263	0.975938	-0.0971272	0.303442	0.83642	0.229251	0.013794	0.0418062	0.147272	0.0565899	0.11807	986.804	946.82	926.929	1033.54	990.717	894.738	991.722	998.429	1172.61	1317.24	1040.21	1063.12	1118.71	1126.31	1103.39	947.221
100037262	ENSMUSG00000075576	Gm12359	predicted gene 12359	0.0509401	0.310025	NA	-0.0340766	0.800815	0.970781	0.815708	0.00502044	0.017909	0.392752	0.19849	0.323252	8.17794	9.63461	10.447	15.5128	19.9595	5.74602	13.2609	23.3027	20.1652	25.1245	22.8736	29.0152	21.4762	28.7432	20.334	21.3743
329876	NA	Gm12680	predicted gene 12680	0.0541775	0.127918	NA	0.0476219	0.666109	0.953704	0.88367	0.00583743	0.0203536	0.616487	0.0593749	0.122918	1.81732	2.62762	3.79889	1.9391	3.629	6.56688	5.68322	7.17005	15.1239	5.98202	8.71377	10.4455	10.7381	18.0976	12.8425	6.74979
100126229	NA	Gm12758	predicted gene 12758	0.0501803	0.233158	NA	-0.157445	0.219826	0.780095	1.17565	0.000101929	0.000590726	0.311679	0.340073	0.485169	9.0866	7.00699	4.74861	5.81729	8.16525	13.9546	19.8913	2.68877	19.157	22.7317	29.409	20.891	23.4286	15.9685	14.9829	10.1247
433801	ENSMUSG00000078502	Gm13212	predicted gene 13212	0.0157086	0.673719	NA	-0.0740157	0.44481	0.891358	0.694168	0.0307687	0.0809648	0.296771	0.36962	0.515396	7.26928	3.5035	3.79889	2.90864	4.53625	4.92516	8.52483	3.58502	6.04957	20.3389	8.71377	12.7667	3.90476	3.19369	12.8425	13.4996
100502624	ENSMUSG00000085862	Gm13483	predicted gene 13483	0.0260496	0.642308	NA	-0.0721959	0.578995	0.928938	0.661258	0.0263925	0.0714198	0.408884	0.160612	0.272985	17.2645	8.75874	11.3967	16.4823	21.774	10.6712	15.1553	14.3401	16.1322	22.7317	28.3198	38.3001	20.5	26.6141	27.8254	15.7495
329436	ENSMUSG00000054510	Gm14461	predicted gene 14461	0.0161352	0.191989	NA	-0.139301	0.0757295	NA	0.99005	0.00049626	0.00242692	0.149245	0.569141	0.699247	0	0	0	0	5.4435	0	1.89441	0	23.19	9.57123	2.17844	6.96365	3.90476	4.25826	4.28084	0
100038700	NA	Gm14488	predicted gene 14488	0.012564	0.250247	NA	-0.106751	0.0716488	NA	0.573875	0.0176167	0.0511464	-0.120561	0.547328	NA	0	0	0	0	1.8145	3.28344	0	0	2.01652	8.37483	2.17844	3.48183	0	1.06456	0	1.12497
100503393	ENSMUSG00000084904	Gm14827	predicted gene 14827	0.0691687	0.325884	NA	0.0227091	0.86987	0.98109	0.543724	0.0319416	0.0833625	0.368403	0.140638	0.245663	37.255	35.9108	26.5922	34.9037	33.5682	64.848	34.0993	32.2652	76.6279	32.3029	53.3718	52.2274	63.4524	44.7117	70.6338	46.1236
100008567	NA	Gm14964	predicted gene 14964	0.0176715	0.743146	NA	-0.128552	0.273915	0.819939	0.678917	0.0194755	0.0554342	0.156311	0.629096	0.747584	15.4472	7.88286	13.2961	13.5737	14.516	19.7006	7.57763	13.4438	25.2065	16.7497	27.2305	27.8546	5.85715	12.7748	31.0361	16.8745
100034726	ENSMUSG00000062353	Gm15772	ribosomal protein L26 pseudogene	-0.0215847	0.646589	0.924955	-0.135332	0.0675853	0.591922	0.189125	0.00539741	0.0190461	0.0847724	0.161286	0.27377	1314.83	1306.8	1341.96	1276.9	1280.13	1346.21	1283.46	1250.28	1505.33	1622.32	1462.82	1408.98	1393.02	1400.97	1278.9	1403.96
100503652	ENSMUSG00000096981	Gm16845	predicted gene, 16845	0.0311812	0.543641	NA	-0.101054	0.424531	0.885906	0.672212	0.0268843	0.0725039	0.265199	0.390166	0.536086	9.0866	17.5175	11.3967	5.81729	11.7942	16.4172	8.52483	17.0289	25.2065	20.3389	27.2305	16.2485	17.5714	11.7102	27.8254	13.4996
100503101	NA	Gm17388	predicted gene, 17388	0.101537	0.17789	NA	-0.0147271	0.915374	0.987576	0.662546	0.0105103	0.0334022	0.412441	0.0554029	0.116027	30.8944	47.2972	41.7878	34.9037	41.7335	42.6847	67.2515	46.6053	67.5535	110.069	56.6395	42.9425	59.5477	73.4549	83.4763	57.3732
100045653	NA	Gm17769	predicted gene, 17769	0.0303222	0.664805	NA	-0.251959	0.0690551	0.595172	0.723238	0.00301719	0.0116037	0.151145	0.556359	0.688687	22.7165	22.7727	25.6425	29.0864	23.5885	23.8049	27.4689	34.954	59.4874	45.4634	37.0335	41.7819	33.1905	22.3558	29.9659	39.3738
100502694	NA	Gm19325	predicted gene, 19325	NA	NA	NA	-0.0568096	0.3632	NA	0.695992	0.00705585	0.0239174	0.236412	0.177227	NA	0	0	0	0	0	0	0	0	3.02478	7.17842	3.26766	4.64243	1.95238	0	6.42126	0
100502697	NA	Gm19327	predicted gene, 19327	0.00305077	0.694549	NA	-0.0170555	0.745174	NA	0.530867	0.0234879	0.0647781	0.32494	0.139853	0.244743	0	0	0	0	0	1.64172	0	0	9.07435	9.57123	4.35688	0	14.6429	2.12913	0	0
100502733	NA	Gm19344	predicted gene, 19344	-0.00329251	0.671707	NA	-0.16588	0.0430642	NA	1.05831	0.000406038	0.00202606	0.416841	0.0596124	NA	1.81732	0	0	0	0	0	0	0	4.03305	21.5353	6.53533	11.6061	4.88095	0	4.28084	2.24993
100502937	NA	Gm19463	predicted gene, 19463	0.0106619	0.650425	NA	0.00584119	0.94473	NA	0.675869	0.0297926	0.0788939	0.427831	0.16076	0.273154	1.81732	1.75175	0	3.87819	2.72175	3.28344	4.73602	0	6.04957	7.17842	7.62455	6.96365	7.80953	14.9039	6.42126	0
100503007	ENSMUSG00000117864	Gm19500	predicted gene, 19500	0.0136523	0.37939	NA	-0.110733	0.179261	NA	0.746515	0.007745	0.0259062	0.229411	0.430464	0.57557	0	0	1.89945	0	1.8145	0.82086	0	3.58502	2.01652	11.964	5.44611	6.96365	3.90476	3.19369	2.14042	2.24993
100503921	NA	Gm19966	predicted gene, 19966	-0.00329251	0.671707	NA	-0.076354	0.268511	NA	0.569521	0.0306993	0.0808205	0.325963	0.104296	NA	0	0	1.89945	0	0	0	0	0	5.04131	9.57123	2.17844	2.32122	3.90476	2.12913	2.14042	0
100504307	NA	Gm20163	predicted gene, 20163	0.0310523	0.457801	NA	-0.0441031	0.676601	0.954621	0.828491	0.00985764	0.031751	0.526457	0.107952	0.198327	8.17794	3.5035	3.79889	5.81729	5.4435	8.2086	5.68322	9.85882	24.1983	22.7317	6.53533	11.6061	19.5238	21.2913	6.42126	7.87476
100504496	NA	Gm20255	predicted gene, 20255	NA	NA	NA	-0.0582271	0.388708	NA	0.589572	0.0157436	0.0466248	0.325963	0.104296	NA	0	0	0	0	0	0	0	0	2.01652	7.17842	2.17844	4.64243	3.90476	2.12913	2.14042	0
319574	ENSMUSG00000110656	Gm20735	predicted gene, 20735	0.0390934	0.105662	NA	0.0328658	0.702687	NA	0.694736	0.017967	0.0519464	0.31763	0.320658	0.464021	0	0.875874	2.84917	0	5.4435	2.46258	0.947204	7.17005	5.04131	5.98202	6.53533	5.80304	0.976191	4.25826	10.7021	13.4996
100861634	ENSMUSG00000095403	Gm21092	cadherin 11 pseudogene	0.0336682	0.56617	NA	-0.0485821	0.700821	0.958701	0.700354	0.0120637	0.037392	0.380784	0.214649	0.343315	9.99526	17.5175	17.095	17.4519	12.7015	22.9841	23.6801	13.4438	22.1818	27.5173	37.0335	32.497	23.4286	11.7102	46.019	25.8742
100042054	NA	Gm3194	predicted gene 3194	0.0273414	0.254508	NA	-0.076501	0.236197	NA	0.658222	0.026725	0.0721557	-0.10067	0.712443	0.810076	0	0.875874	1.89945	1.9391	1.8145	6.56688	0.947204	2.68877	2.01652	7.17842	7.62455	6.96365	0	0	2.14042	6.74979
100042100	ENSMUSG00000090691	Gm3667	predicted gene 3667	-0.0129228	0.399658	NA	-0.111575	0.0965766	NA	0.592028	0.0272804	0.0732759	0.487872	0.0682541	0.137947	1.81732	0	1.89945	1.9391	0	0	0	1.79251	2.01652	38.2849	0	11.6061	3.90476	4.25826	2.14042	2.24993
100042547	NA	Gm3897	predicted gene 3897	0.122723	0.0736399	NA	-0.104675	0.430641	0.887559	0.711744	0.0093137	0.0302795	0.065782	0.804952	0.875611	21.8078	24.5245	18.0447	15.5128	24.4957	27.0884	33.1521	34.0577	29.2396	26.3209	45.7473	52.2274	41	40.4534	24.6148	19.1244
100043823	NA	Gm4673	predicted gene 4673	0.0908557	0.199104	NA	-0.145948	0.294086	0.832164	0.601297	0.0154001	0.0457452	0.0893888	0.691078	0.794653	28.1684	31.5315	52.2348	26.1778	56.2495	36.9387	53.0434	34.0577	59.4874	65.8022	62.0856	42.9425	49.7857	51.0991	41.7382	50.6234
214321	ENSMUSG00000072974	Gm4787	predicted gene 4787	0.104024	0.0659377	NA	-0.084599	0.508955	0.913021	0.894876	0.00318486	0.0121478	0.222584	0.437779	0.582568	10.9039	13.1381	9.49723	7.75639	23.5885	11.492	18.9441	17.9251	43.3552	23.9281	16.3383	22.0516	18.5476	18.0976	22.4744	29.2491
240327	ENSMUSG00000073555	Gm4951	predicted gene 4951	-0.00304959	0.950079	NA	-0.180251	0.0474667	0.53594	0.900505	0.00476706	0.0171333	0.339358	0.298793	0.439583	10.9039	12.2622	18.9945	5.81729	9.97975	16.4172	15.1553	5.37754	10.0826	154.336	21.7844	24.3728	12.6905	5.32282	27.8254	24.7492
546100	ENSMUSG00000098120	Gm5914	predicted gene 5914	0.00336442	0.95917	NA	-0.0693544	0.598228	0.935566	0.561123	0.0369279	0.093516	0.393117	0.164657	0.278477	17.2645	24.5245	20.8939	27.1474	15.4232	22.1632	28.4161	25.0952	25.2065	51.4454	41.3904	31.3364	16.5952	42.5826	29.9659	41.6237
622976	ENSMUSG00000048621	Gm6377	predicted gene 6377	0.080341	0.0126657	NA	-0.0764079	0.240381	NA	0.634337	0.0223788	0.0622645	-0.341149	0.289637	0.429692	1.81732	1.75175	0	1.9391	1.8145	13.1338	5.68322	10.7551	10.0826	29.9101	4.35688	0	5.85715	0	4.28084	6.74979
665610	NA	Gm7710	predicted gene 7710	0.00411771	0.792349	NA	-0.0234182	0.761035	NA	0.709472	0.0156176	0.0463173	0.409109	0.136914	0.240327	1.81732	0	0	1.9391	1.8145	3.28344	0	0	3.02478	7.17842	5.44611	9.28487	11.7143	0	4.28084	4.49986
333670	ENSMUSG00000050157	Gm867	predicted gene 867	0.0011153	0.973252	NA	-0.0868498	0.464184	0.898411	0.763589	0.0159231	0.0470726	0.428516	0.194054	0.317322	6.36062	7.00699	7.59778	2.90864	0	3.28344	10.4192	10.7551	16.1322	11.964	10.8922	20.891	8.78572	9.58108	11.7723	16.8745
791309	NA	Gm9919	predicted gene 9919	-0.00528224	0.666363	NA	-0.056142	0.350616	NA	0.606787	0.0296079	0.0784921	0.24297	0.242723	NA	1.81732	1.75175	0	0	1.8145	0	0	0	4.03305	15.5533	3.26766	2.32122	8.78572	0	2.14042	0
30877	ENSMUSG00000042354	Gnl3	guanine nucleotide binding protein-like 3 (nucleolar)	-0.0348167	0.524994	0.88423	-0.144276	0.0861741	0.625984	0.180608	0.0272677	0.0732656	0.0780894	0.286844	0.426643	992.256	1077.32	948.773	1025.78	1001.6	948.915	984.145	1006.5	1268.39	1129.41	1071.79	1133.91	1144.1	1031.56	940.714	1045.09
353346	ENSMUSG00000053101	Gpr141	G protein-coupled receptor 141	0.020599	0.340668	NA	-0.127961	0.0253659	NA	0.62474	0.0167876	0.0491752	-0.395941	0.106889	NA	0	1.75175	0	1.9391	3.629	1.64172	1.89441	1.79251	16.1322	43.0705	2.17844	0	0.976191	0	0	0
269604	ENSMUSG00000047875	Gpr157	G protein-coupled receptor 157	0.0706715	0.229863	0.713307	-0.118224	0.273843	0.819939	0.291338	0.0189452	0.0541647	0.0903542	0.261998	0.398374	3275.72	3154.02	3043.86	2869.86	3226.18	2928.01	3237.54	3697.06	4926.37	3354.72	3204.49	3778.94	3848.14	3572.68	3265.21	3260.15
574402	ENSMUSG00000052229	Gpr17	G protein-coupled receptor 17	0.00176763	0.982808	0.997192	-0.180346	0.186434	0.756793	0.571705	0.00200028	0.00813714	0.308187	0.109604	0.200923	76.3274	63.0629	77.8773	62.0511	81.6525	61.5645	73.8819	63.6342	128.049	84.9447	113.279	105.615	65.4048	84.1005	100.6	105.747
64095	ENSMUSG00000026271	Gpr35	G protein-coupled receptor 35	-0.0264428	0.568191	NA	-0.183534	0.0799289	0.612011	0.741517	0.0188961	0.0541079	0.257359	0.43613	0.580996	10.9039	7.00699	7.59778	7.75639	7.258	4.92516	7.57763	7.17005	12.0991	37.0885	19.606	11.6061	15.6191	3.19369	11.7723	6.74979
232431	ENSMUSG00000046733	Gprc5a	G protein-coupled receptor, family C, group 5, member A	0.140366	0.0193837	NA	0.108582	0.404551	0.877723	0.762405	0.0109924	0.0347095	0.423283	0.132573	0.234348	22.7165	7.88286	26.5922	15.5128	34.4755	21.3424	32.2049	50.1903	30.2478	28.7137	35.9443	63.8335	80.0477	42.5826	25.685	53.9983
14772	ENSMUSG00000052783	Grk4	G protein-coupled receptor kinase 4	0.297037	0.00033203	0.0280513	0.120464	0.368559	0.862898	0.540806	0.0100202	0.0321752	0.172114	0.234322	0.366967	54.5196	71.8217	75.0281	81.4421	97.983	107.533	122.189	112.928	142.165	76.5699	114.368	99.8123	124.952	128.812	128.425	116.996
14773	ENSMUSG00000003228	Grk5	G protein-coupled receptor kinase 5	0.237978	0.00322585	0.112566	-0.11279	0.331798	0.848002	0.358648	0.00371658	0.0138576	-0.138022	0.329707	0.474028	147.203	167.292	152.905	160.945	222.276	194.544	234.907	172.977	199.636	206.978	193.881	215.873	192.31	168.201	164.812	220.493
66596	ENSMUSG00000016503	Gtf3a	general transcription factor III A	0.18476	0.0128165	0.231086	0.0521424	0.603938	0.937414	0.257281	0.0239454	0.0657897	0.0852761	0.403093	0.548802	250.79	237.362	232.682	250.143	261.288	280.734	307.841	311.001	317.602	257.227	283.198	311.043	304.572	292.755	323.203	312.74
434223	NA	Gvin3	GTPase, very large interferon inducible, family member 3	-0.0250615	0.52648	NA	-0.261746	0.0127032	0.36616	0.821936	0.0103258	0.0329475	0.165775	0.616277	0.737624	12.7212	7.00699	6.64806	4.84774	10.887	1.64172	5.68322	5.37754	16.1322	49.0526	10.8922	16.2485	3.90476	6.38738	9.63189	10.1247
14934	ENSMUSG00000051839	Gypa	glycophorin A	0.00493812	0.66078	NA	-0.161005	0.0499504	0.548687	0.626397	0.0319496	0.0833625	-0.129077	0.633758	0.751454	0	7.88286	3.79889	0	0	0	7.57763	17.9251	36.2974	9.57123	6.53533	6.96365	7.80953	0	4.28084	4.49986
319166	ENSMUSG00000069272	H2ac8	H2A clustered histone 8	-4.38e-05	0.997633	NA	-0.0673555	0.216944	NA	0.642808	0.0219154	0.061169	0.0960199	0.619938	NA	1.81732	1.75175	0	0	1.8145	0	0	1.79251	2.01652	2.39281	15.2491	8.12426	0	7.45195	0	0
107435	ENSMUSG00000027018	Hat1	histone aminotransferase 1	0.0249953	0.728432	0.944851	-0.127423	0.186691	0.756793	0.220818	0.0348943	0.0894794	0.0597117	0.553571	0.686502	368.007	332.832	393.185	408.18	371.065	379.237	426.242	362.087	458.759	400.795	438.956	461.922	354.357	420.503	391.697	439.861
15162	ENSMUSG00000003283	Hck	hemopoietic cell kinase	0.00214643	0.970614	NA	-0.35573	0.00149159	0.153547	0.671386	0.0322647	0.084014	-0.523612	0.0950938	0.179966	10.9039	20.1451	17.095	18.4214	19.9595	11.492	23.6801	12.5476	20.1652	74.1771	15.2491	34.8183	13.6667	8.51651	7.49147	8.99972
29877	ENSMUSG00000025104	Hdgfl3	HDGF like 3	-0.057982	0.482921	0.868055	-0.234646	0.0449891	0.526917	0.378045	0.0107335	0.0339948	0.209294	0.140033	0.244918	148.112	196.196	134.861	147.371	134.273	160.068	131.661	156.845	200.644	222.531	192.792	214.713	182.548	158.62	192.638	145.121
668215	ENSMUSG00000087579	Hectd2os	Hectd2, opposite strand	0.110386	0.176318	0.660544	-0.262629	0.059982	0.578238	0.936687	9.5e-05	0.000554983	0.320719	0.0747608	0.148539	168.102	139.264	99.7209	83.3812	126.108	142.83	158.183	164.911	376.082	295.512	253.789	147.397	141.548	179.911	268.623	164.245
329152	ENSMUSG00000042807	Hecw2	HECT, C2 and WW domain containing E3 ubiquitin protein ligase 2	-0.0129379	0.875655	0.971496	-0.197707	0.137738	0.713591	0.505397	0.00867597	0.0284948	0.281373	0.0497853	0.106292	295.314	223.348	207.989	209.422	194.151	199.469	241.537	286.802	506.147	262.013	302.803	312.204	234.286	287.432	313.571	296.991
80517	ENSMUSG00000008429	Herpud2	HERPUD family member 2	0.0167355	0.750819	0.949128	-0.0786475	0.313013	0.839411	0.178235	0.0223132	0.0621028	0.0915665	0.174828	0.292321	1884.56	1734.23	1750.34	1645.32	1760.06	1823.13	1646.24	1883.93	2026.61	2078.15	2085.86	1780.37	1755.19	2034.38	1866.45	1932.69
53417	ENSMUSG00000004328	Hif3a	hypoxia inducible factor 3, alpha subunit	0.0566689	0.373107	NA	-0.220512	0.064585	0.58801	0.618725	0.0306211	0.0806401	-0.250602	0.420865	0.566255	72.6928	38.5384	35.1397	48.4774	48.0842	40.2222	38.8353	115.617	87.7188	157.925	43.5688	63.8335	13.6667	84.1005	48.1594	41.6237
545370	ENSMUSG00000066842	Hmcn1	hemicentin 1	0.117616	0.130777	0.607155	-0.0370632	0.789834	0.970781	0.501152	0.0267997	0.0722991	0.155895	0.454843	0.597783	70.8754	49.9248	71.2292	39.7515	88.0032	85.3695	54.9378	69.0117	61.504	98.1051	94.7622	95.1699	101.524	63.8738	69.5636	101.247
665700	ENSMUSG00000055632	Hmcn2	hemicentin 2	0.245861	0.000208015	0.0196329	-0.0552061	0.642298	0.948505	0.351807	0.0035534	0.0133431	0.00166044	0.988796	0.993106	2000.87	2009.25	2017.21	1766.52	2778.91	2563.55	2222.14	2090.07	2163.73	2857.01	2959.41	2084.45	2050.98	2042.9	2675.52	2902.41
15366	ENSMUSG00000020330	Hmmr	hyaluronan mediated motility receptor (RHAMM)	0.0185573	0.406126	NA	-0.22429	0.0100273	NA	0.918158	0.00281053	0.0109196	-0.133697	0.644784	0.759618	0	3.5035	0	3.87819	0	3.28344	8.52483	3.58502	16.1322	26.3209	6.53533	6.96365	1.95238	0	4.28084	4.49986
15441	ENSMUSG00000028759	Hp1bp3	heterochromatin protein 1, binding protein 3	0.0320259	0.464633	0.861679	-0.0500717	0.334244	0.848231	0.112316	0.0395797	0.0989551	0.0423592	0.400009	0.545716	3442	3499.99	3725.76	3458.38	3570.94	3834.24	3475.29	3602.95	3908.02	3704.07	3806.83	3895	3618.74	3850.53	3759.65	3694.39
15511	ENSMUSG00000090877	Hspa1b	heat shock protein 1B	0.172224	0.0278429	0.333913	-0.0194136	0.889138	0.984095	0.597322	0.007732	0.0258679	0.141239	0.509024	0.646892	76.3274	169.044	95.922	72.7161	171.47	130.517	156.289	136.231	163.338	178.264	177.543	154.361	275.286	133.07	127.355	127.121
15559	ENSMUSG00000026228	Htr2b	5-hydroxytryptamine (serotonin) receptor 2B	0.053029	0.34977	NA	-0.0849413	0.366725	0.861584	0.750831	0.0126221	0.0388129	0.0448599	0.892258	0.934182	11.8126	11.3864	14.2458	8.72593	19.9595	12.3129	16.1025	12.5476	24.1983	40.6777	20.6952	15.0879	30.2619	19.1622	14.9829	0
236312	ENSMUSG00000043263	Ifi209	interferon activated gene 209	0.0302374	0.576941	NA	-0.338689	0.000697004	0.0979941	1.14207	0.00036993	0.00186484	-0.39484	0.225396	0.355912	12.7212	16.6416	10.447	7.75639	12.7015	18.0589	17.0497	8.96256	33.2726	139.979	17.4275	30.1758	13.6667	2.12913	8.56168	11.2497
381308	ENSMUSG00000026536	Ifi211	interferon activated gene 211	-0.0174194	0.806143	NA	-0.164122	0.205473	0.769509	0.650868	0.0273654	0.073457	0.429941	0.072064	0.144051	55.4282	30.6556	32.2906	53.3252	36.29	27.9093	49.2546	50.1903	50.4131	165.104	68.6209	45.2637	73.2143	63.8738	40.668	53.9983
15982	ENSMUSG00000001627	Ifrd1	interferon-related developmental regulator 1	0.269907	0.000196187	0.0186683	0.216131	0.0360737	0.491676	0.249349	0.0185529	0.0532713	0.16176	0.152858	0.262384	1665.57	2025.9	1737.99	1857.65	2323.47	1870.74	2684.38	2511.31	2512.59	1869.98	2046.65	2295.68	3090.62	2620.96	2638.07	2188.06
16000	ENSMUSG00000020053	Igf1	insulin-like growth factor 1	0.142589	0.0851489	0.51835	-0.117568	0.392104	0.873133	0.476435	0.0153135	0.045553	0.0477083	0.789287	0.865382	248.973	331.08	282.068	280.199	325.703	227.378	470.76	387.183	278.28	626.916	375.781	377.198	425.619	397.082	278.254	359.989
111975	ENSMUSG00000086266	Igf2os	insulin-like growth factor 2, opposite strand	0.0219524	0.533572	NA	-0.183905	0.0894732	0.633901	0.798702	0.0116907	0.0364728	-0.0354466	0.913136	0.946727	3.63464	8.75874	5.69834	5.81729	0	7.38774	13.2609	12.5476	14.1157	23.9281	10.8922	13.9273	11.7143	8.51651	8.56168	2.24993
235952	ENSMUSG00000076556	Igkv4-57	immunoglobulin kappa variable 4-57	0.00305077	0.694549	NA	-0.0915845	0.05756	NA	0.505134	0.0281126	0.0751126	-0.0406224	0.734877	NA	0	0	0	0	1.8145	0	0	0	4.03305	0	4.35688	16.2485	0	0	0	0
620017	ENSMUSG00000076569	Igkv5-39	immunoglobulin kappa variable 5-39	NA	NA	NA	-0.0822689	0.150319	NA	0.984231	0.000513138	0.00250067	0.193652	0.228072	NA	0	0	0	0	0	0	0	0	2.01652	4.78562	17.4275	24.3728	10.7381	0	0	0
384419	ENSMUSG00000076577	Igkv8-30	immunoglobulin kappa chain variable 8-30	-0.00973871	0.312736	NA	-0.0679776	0.182526	NA	0.568846	0.0340834	0.0877909	0.131797	0.329023	NA	0	1.75175	0	1.9391	0	0	0	0	6.04957	0	9.80299	13.9273	5.85715	0	0	0
80719	ENSMUSG00000035004	Igsf6	immunoglobulin superfamily, member 6	-0.0542258	0.429611	NA	-0.391759	0.000433589	0.0728076	0.789645	0.0111735	0.0351681	-0.459064	0.126625	0.225402	23.6251	29.7797	34.19	27.1474	21.774	19.7006	34.0993	21.5101	49.4048	162.711	37.0335	29.0152	7.80953	23.4204	11.7723	19.1244
67454	ENSMUSG00000019975	Ikbip	IKBKB interacting protein	0.0678747	0.351807	0.807494	-0.100031	0.395996	0.874212	0.31136	0.0210526	0.0590867	0.120412	0.249098	0.383694	256.242	253.128	256.425	254.022	267.639	287.301	248.167	284.113	276.264	404.385	284.287	319.167	310.429	315.111	285.746	273.367
22778	ENSMUSG00000018654	Ikzf1	IKAROS family zinc finger 1	0.0152405	0.809798	NA	-0.308308	0.0119594	0.354631	0.782784	0.0100512	0.0322315	-0.0704563	0.804698	0.87549	18.1732	35.035	43.6872	16.4823	33.5682	28.7301	36.9409	21.5101	52.4296	114.855	27.2305	64.9941	21.4762	14.9039	31.0361	46.1236
22780	ENSMUSG00000018168	Ikzf3	IKAROS family zinc finger 3	0.00875388	0.717229	NA	-0.138614	0.0652637	0.58801	0.665902	0.019016	0.0543393	0.166874	0.59115	0.717514	0	0	5.69834	3.87819	1.8145	1.64172	3.78881	5.37754	2.01652	11.964	8.71377	47.5849	4.88095	0	8.56168	4.49986
16164	ENSMUSG00000017057	Il13ra1	interleukin 13 receptor, alpha 1	0.141219	0.0872986	0.521603	-0.158412	0.253454	0.808493	0.415628	0.0370517	0.0937709	-0.0558856	0.737338	0.827767	128.121	125.25	116.816	102.772	127.922	123.129	154.394	162.222	123.008	229.71	125.26	178.734	123.976	109.65	135.917	175.495
16176	ENSMUSG00000027398	Il1b	interleukin 1 beta	-0.000626307	0.962103	NA	-0.0700485	0.38523	NA	0.667038	0.0193198	0.0550567	0.411187	0.125238	0.223502	0	0	0	3.87819	1.8145	0	0	1.79251	5.04131	9.57123	6.53533	6.96365	7.80953	6.38738	0	2.24993
16181	ENSMUSG00000026981	Il1rn	interleukin 1 receptor antagonist	0.00892629	0.343668	NA	-0.113888	0.0526695	NA	0.793951	0.00290764	0.0112419	0.0298287	0.870665	NA	0	0	0	0	0	1.64172	0	1.79251	2.01652	32.3029	2.17844	9.28487	0	0	0	4.49986
16197	ENSMUSG00000003882	Il7r	interleukin 7 receptor	-0.0334646	0.321942	NA	-0.224576	0.0123207	0.359803	0.781189	0.0113883	0.0356896	0.431012	0.19219	0.314826	12.7212	12.2622	0	5.81729	5.4435	3.28344	5.68322	3.58502	8.06609	102.891	14.1599	27.8546	5.85715	2.12913	12.8425	13.4996
54352	ENSMUSG00000031737	Irx5	Iroquois homeobox 5	0.0219432	0.721499	NA	-0.0199473	0.867738	0.98109	0.59136	0.0323788	0.0842156	0.389696	0.213576	0.342044	17.2645	16.6416	17.095	17.4519	19.0522	12.3129	17.0497	26.8877	30.2478	40.6777	18.5168	29.0152	26.3572	48.9699	8.56168	29.2491
104099	ENSMUSG00000039115	Itga9	integrin alpha 9	0.220339	0.00648016	0.164278	-0.290772	0.0223091	0.419104	0.451881	0.00818105	0.0271579	-0.2574	0.0351201	0.0796325	231.708	183.934	186.146	259.839	313.001	247.9	282.267	265.292	301.47	397.206	242.896	271.582	201.095	218.236	242.938	259.867
16408	ENSMUSG00000030830	Itgal	integrin alpha L	0.0522782	0.423443	NA	-0.224643	0.0738783	0.603779	0.77163	0.00687846	0.0233969	0.0037395	0.989826	0.993497	23.6251	38.5384	29.4414	20.3605	23.5885	22.9841	49.2546	40.3315	45.3718	106.48	41.3904	41.7819	58.5715	18.0976	29.9659	29.2491
16409	ENSMUSG00000030786	Itgam	integrin alpha M	0.09112	0.25342	0.740797	-0.481464	0.000341333	0.0624484	0.788973	0.00252434	0.00996304	-0.495698	0.034284	0.0780001	64.5148	91.0909	93.0728	91.1375	72.58	80.4443	125.978	126.372	148.214	313.458	100.208	119.543	53.6905	55.3573	57.7913	104.622
16411	ENSMUSG00000030789	Itgax	integrin alpha X	0.0329499	0.523614	NA	-0.1724	0.0127613	0.366403	0.773937	0.00634655	0.0218368	-0.327692	0.298128	0.438835	12.7212	16.6416	9.49723	5.81729	9.0725	13.1338	20.8385	12.5476	19.157	437.884	17.4275	55.7092	8.78572	8.51651	10.7021	11.2497
16412	ENSMUSG00000025809	Itgb1	integrin beta 1 (fibronectin receptor beta)	-0.0473389	0.210753	0.696992	-0.0859811	0.222577	0.784044	0.135721	0.0393513	0.0985023	0.11021	0.0464659	0.100497	8208.83	8580.06	8350.91	7868.85	7977.45	7822.8	8222.67	7901.39	9857.77	8793.57	9267.09	8468.96	9426.1	8076.85	8443.95	8531.74
16416	ENSMUSG00000020689	Itgb3	integrin beta 3	0.0681307	0.399406	0.829235	-0.377992	0.00677956	0.29376	0.709611	0.00146745	0.00626103	-0.0933026	0.654198	0.766511	49.0676	87.5874	63.6314	79.503	78.9307	71.4148	80.5123	86.0406	151.239	144.765	81.6916	119.543	87.8572	47.9054	62.0721	96.747
16427	ENSMUSG00000021922	Itih4	inter alpha-trypsin inhibitor, heavy chain 4	0.048916	0.289132	NA	-0.0637682	0.598102	0.935566	0.768599	0.0120188	0.0372803	0.213713	0.510732	0.648179	6.36062	7.00699	7.59778	9.69548	6.35075	7.38774	21.7857	10.7551	21.1735	19.1425	13.0707	16.2485	18.5476	14.9039	6.42126	19.1244
320404	ENSMUSG00000038855	Itpkb	inositol 1,4,5-trisphosphate 3-kinase B	0.0327593	0.651796	0.92661	-0.018635	0.840995	0.976789	0.213781	0.023798	0.0655032	0.162656	0.140562	0.245574	1422.96	1596.72	1564.19	1552.25	1834.46	1734.48	1524.05	1243.11	1909.65	1495.51	1822.27	1927.77	1848.91	1550.01	1766.92	1952.94
16440	ENSMUSG00000042644	Itpr3	inositol 1,4,5-triphosphate receptor 3	0.124094	0.104108	0.556973	-0.146127	0.160968	0.74148	0.284006	0.0139737	0.0422097	-0.0431563	0.707298	0.807001	305.31	302.176	326.705	347.098	422.778	380.879	335.31	311.897	349.867	375.671	391.03	458.44	345.572	318.305	362.801	381.363
319622	ENSMUSG00000095115	Itpripl2	inositol 1,4,5-triphosphate receptor interacting protein-like 2	0.0749754	0.21859	0.702924	-0.171548	0.0207057	0.409506	0.311028	3.06e-05	0.000201902	0.0557903	0.465768	0.608195	690.581	694.568	721.789	651.536	808.36	716.611	729.347	684.74	884.245	892.518	832.165	832.156	769.238	736.678	751.287	799.85
81703	ENSMUSG00000034271	Jdp2	Jun dimerization protein 2	0.00601685	0.94158	0.986563	-0.33237	0.00797157	0.317128	0.445083	0.00649734	0.0223005	0.0241033	0.856915	0.910876	122.669	126.126	164.302	135.737	132.458	128.875	147.764	144.297	175.438	241.674	164.472	185.697	142.524	133.07	150.9	136.121
77532	ENSMUSG00000079083	Jrkl	Jrk-like	0.0430827	0.602934	0.912101	-0.144055	0.235274	0.795192	0.42043	0.00603111	0.0209283	0.179215	0.230568	0.362407	119.943	110.36	132.961	134.767	130.644	105.07	156.289	136.231	196.611	173.479	169.919	139.273	155.214	152.233	157.321	136.121
16476	ENSMUSG00000052684	Jun	jun proto-oncogene	-0.0280468	0.649624	0.925615	-0.211573	0.0492089	0.5479	0.379755	6.76e-05	0.000409485	0.176341	0.0939293	0.178148	3852.72	4187.55	3638.39	3732.76	3415.8	3431.2	4075.82	4154.15	4387.95	5910.24	4922.19	5009.19	3395.19	4694.73	4139.57	4866.6
545156	ENSMUSG00000061751	Kalrn	kalirin, RhoGEF kinase	0.193932	0.000784501	0.0481866	-0.0671191	0.541022	0.921768	0.408237	0.00135322	0.00583182	0.129854	0.0878413	0.168869	605.167	573.697	599.275	585.607	684.066	705.94	656.412	719.694	1012.29	659.219	788.596	719.577	734.096	711.129	757.708	830.225
56543	ENSMUSG00000040896	Kcnd3	potassium voltage-gated channel, Shal-related family, member 3	-0.014297	0.783292	NA	-0.281769	0.0344453	0.482936	0.944681	0.000862675	0.00396118	0.420467	0.175582	0.293377	16.3559	10.5105	17.095	11.6346	10.887	21.3424	5.68322	12.5476	42.347	33.4993	20.6952	39.4607	17.5714	24.485	14.9829	21.3743
16519	ENSMUSG00000026824	Kcnj3	potassium inwardly-rectifying channel, subfamily J, member 3	-0.011122	0.764047	NA	-0.0538002	0.544198	0.922905	0.721977	0.0245715	0.0672332	0.56046	0.0884157	0.169857	4.5433	5.25524	5.69834	3.87819	3.629	6.56688	3.78881	2.68877	15.1239	19.1425	19.606	2.32122	13.6667	1.06456	17.1234	8.99972
240595	ENSMUSG00000047298	Kcnv2	potassium channel, subfamily V, member 2	-0.048723	0.289912	NA	-0.163501	0.108764	0.670752	0.796606	0.0115477	0.0361008	0.436464	0.187573	0.309134	9.0866	8.75874	9.49723	11.6346	9.0725	3.28344	4.73602	8.96256	49.4048	19.1425	18.5168	11.6061	11.7143	2.12913	13.9127	20.2494
230674	ENSMUSG00000033326	Kdm4a	lysine (K)-specific demethylase 4A	-0.0543281	0.283784	0.766888	-0.1602	0.024087	0.430558	0.179354	0.020488	0.0578035	0.0860453	0.128389	0.227966	1510.19	1341.84	1413.19	1485.35	1437.08	1371.66	1323.24	1386.51	1780.59	1611.56	1638.19	1506.47	1413.52	1462.71	1495.08	1491.7
16565	ENSMUSG00000041642	Kif21b	kinesin family member 21B	-0.0674731	0.3764	NA	-0.49933	0.000341626	0.0624484	0.673915	0.00163379	0.00686371	0.0489953	0.834026	0.896886	41.7983	40.2902	65.5309	47.5079	48.0842	32.8344	42.6242	43.9166	69.57	88.5339	76.2455	99.8123	40.0238	36.1952	37.4573	60.7481
75050	ENSMUSG00000060176	Kif27	kinesin family member 27	0.0694976	0.0373045	NA	-0.115029	0.189269	NA	0.67126	0.0285564	0.0760791	-0.385905	0.241598	0.375175	1.81732	1.75175	3.79889	0	5.4435	8.2086	9.47204	3.58502	4.03305	13.1604	8.71377	4.64243	5.85715	2.12913	4.28084	2.24993
16578	ENSMUSG00000032489	Kif9	kinesin family member 9	0.0480899	0.244285	NA	-0.164986	0.121489	0.696239	0.850053	0.00816336	0.0271153	0.0185679	0.954887	0.972861	1.81732	5.25524	3.79889	7.75639	7.258	9.02946	7.57763	7.17005	8.06609	26.3209	15.2491	11.6061	4.88095	8.51651	12.8425	5.62483
23849	ENSMUSG00000000078	Klf6	Kruppel-like factor 6	0.0402053	0.565333	0.899922	-0.032495	0.807138	0.973026	0.353769	0.0167297	0.0490575	0.259081	0.208319	0.335611	2037.21	2044.29	1577.49	1705.44	1712.89	2081.7	1789.27	2061.39	1809.83	2519.63	2155.57	3089.54	3291.72	2464.47	1877.15	1716.7
16618	ENSMUSG00000053719	Klk1b26	kallikrein 1-related petidase b26	0.0764505	0.231258	NA	-0.109164	0.433979	0.887575	0.793208	0.00290256	0.0112275	0.333937	0.171052	0.287583	23.6251	14.014	26.5922	39.7515	31.7537	46.789	21.7857	38.539	47.3883	65.8022	53.3718	44.1031	42.9524	55.3573	44.9488	40.4988
75410	ENSMUSG00000006307	Kmt2b	lysine (K)-specific methyltransferase 2B	0.125987	0.0730719	0.491122	-0.155665	0.088364	0.633901	0.350844	8.4e-05	0.000496174	0.0325922	0.751154	0.836949	1317.56	1228.85	1396.09	1198.36	1617.63	1593.29	1378.18	1178.58	1582.97	1874.77	1518.37	1630.65	1332.5	1640.49	1525.05	1407.33
208628	ENSMUSG00000029414	Kntc1	kinetochore associated 1	0.0163918	0.317299	NA	-0.046405	0.402076	NA	0.521457	0.0360125	0.0917237	0.141313	0.583125	0.7111	0	0	1.89945	0	0	3.28344	1.89441	1.79251	7.05783	15.5533	4.35688	0	0	0	6.42126	5.62483
52855	ENSMUSG00000055541	Lair1	leukocyte-associated Ig-like receptor 1	0.0717877	0.24117	NA	-0.339065	0.00189051	0.168424	0.862582	0.006543	0.0224433	-0.617081	0.0418822	0.0921265	9.0866	18.3934	24.6928	18.4214	16.3305	27.9093	28.4161	23.3027	25.2065	117.248	30.4982	27.8546	9.76191	6.38738	20.334	15.7495
16776	ENSMUSG00000015647	Lama5	laminin, alpha 5	0.122468	0.0529396	0.437732	0.020495	0.76374	0.9689	0.220226	0.00138149	0.00593523	0.110566	0.182966	0.303208	2390.68	2162.53	2255.59	2177.61	2936.77	2438.78	2394.53	2203.89	2419.83	2726.61	2617.4	2751.8	2627.91	2589.02	2755.79	2812.41
226519	ENSMUSG00000026478	Lamc1	laminin, gamma 1	0.128234	0.00600061	0.158293	-0.013076	0.89823	0.986123	0.213944	0.0364666	0.092643	0.0796538	0.307282	0.448982	3449.27	3366.86	3438	3245.08	3996.44	3635.59	3803.02	3463.13	3143.76	4454.21	4208.75	3954.19	4331.36	3504.54	3685.8	4236.62
16782	ENSMUSG00000026479	Lamc2	laminin, gamma 2	0.0559991	0.473595	0.865386	-0.40504	0.00362333	0.225777	0.512061	0.0244973	0.0670522	-0.274016	0.186664	0.307968	67.2408	64.8147	38.9386	48.4774	47.177	64.0271	65.3571	70.8042	112.925	80.1591	72.9778	67.3153	50.7619	47.9054	41.7382	59.6232
16797	ENSMUSG00000030742	Lat	linker for activation of T cells	0.0485617	0.163137	NA	-0.21001	0.0412556	0.509642	0.775325	0.0151652	0.0451923	-0.298357	0.367267	0.512975	3.63464	7.00699	0	5.81729	6.35075	3.28344	17.0497	8.96256	16.1322	23.9281	7.62455	10.4455	9.76191	5.32282	3.21063	4.49986
18826	ENSMUSG00000021998	Lcp1	lymphocyte cytosolic protein 1	0.0249214	0.759366	0.949782	-0.434157	0.00154741	0.154112	0.578427	0.011977	0.0372129	-0.370693	0.0784843	0.154546	190.819	183.934	207.989	228.813	196.873	170.739	243.431	225.857	247.024	575.47	229.826	254.173	184.5	75.584	169.093	196.869
16822	ENSMUSG00000002699	Lcp2	lymphocyte cytosolic protein 2	0.054319	0.387371	NA	-0.333031	0.00641643	0.290751	1.00682	0.000202489	0.00109235	-0.207612	0.50835	0.646329	12.7212	17.5175	22.7933	17.4519	16.3305	18.0589	26.5217	26.8877	41.3387	58.6238	28.3198	47.5849	25.381	4.25826	16.0531	24.7492
269788	ENSMUSG00000042873	Lhfpl4	lipoma HMGIC fusion partner-like protein 4	0.0639863	0.418724	NA	0.0300766	0.829256	0.9755	0.446015	0.0385992	0.0969102	0.355538	0.090626	0.17323	39.0724	42.0419	38.9386	43.6297	50.806	46.789	43.5714	44.8128	54.4461	45.4634	62.0856	71.9577	47.8334	78.7777	64.2126	55.1233
14727	ENSMUSG00000112023	Lilr4b	leukocyte immunoglobulin-like receptor, subfamily B, member 4B	-0.00914869	0.892282	NA	-0.291409	0.00622385	0.287847	0.830916	0.0095271	0.0308232	-0.10508	0.697821	0.799558	30.8944	25.4003	37.0392	25.2083	33.5682	19.7006	40.7298	21.5101	32.2644	242.87	26.1413	51.0668	22.4524	25.5495	26.7552	30.3741
14728	ENSMUSG00000062593	Lilrb4a	leukocyte immunoglobulin-like receptor, subfamily B, member 4A	0.0382381	0.59215	NA	-0.447158	0.000256262	0.053633	1.01301	0.000801764	0.00371626	-0.350572	0.186989	0.308382	27.2598	44.6696	47.4861	28.1169	38.1045	46.789	28.4161	51.0866	78.6444	227.317	44.6581	74.2789	45.881	19.1622	26.7552	29.2491
108030	ENSMUSG00000019906	Lin7a	lin-7 homolog A (C. elegans)	-0.00814194	0.921144	0.981412	-0.249835	0.0280783	0.451643	0.480477	0.00589192	0.0205264	0.227714	0.130101	0.230628	179.915	170.795	98.7712	169.671	117.942	164.993	153.447	175.666	227.867	232.102	206.952	225.158	162.048	173.524	211.901	176.62
93677	ENSMUSG00000029683	Lmod2	leiomodin 2 (cardiac)	-0.123742	0.0347488	0.372483	-0.309968	0.0193573	0.40362	0.606529	3.01e-06	2.49e-05	0.292923	0.133112	0.235125	8163.4	8102.71	6990.91	7146.54	6173.84	7579	6835.02	6940.61	13343.3	13829.2	11467.3	8650.01	5323.17	10531.7	10513.7	8095.25
140887	ENSMUSG00000016520	Lnx2	ligand of numb-protein X 2	0.0632501	0.420495	0.839117	-0.124206	0.266879	0.818249	0.287468	0.0199207	0.0563935	0.0617769	0.61442	0.735961	212.626	232.107	192.794	200.696	200.502	225.737	254.798	216.894	274.247	283.548	233.093	243.728	211.833	239.527	221.533	266.617
100862287	NA	LOC100862287	uncharacterized LOC100862287	0.0183995	0.6779	NA	-0.0205518	0.875115	0.981732	0.732551	0.0179322	0.0518549	0.568021	0.0720577	0.144051	19.9905	7.00699	4.74861	10.665	11.7942	17.2381	3.78881	17.0289	26.2148	19.1425	22.8736	26.694	13.6667	19.1622	26.7552	32.624
14245	ENSMUSG00000020593	Lpin1	lipin 1	0.0407027	0.478039	0.868055	-0.21291	0.0850611	0.624517	0.357183	0.0260307	0.0705665	0.060151	0.369605	0.515396	20840.1	17944.9	16667.6	17483.9	19544.9	17171.6	19773.8	18943.3	34890.9	21359.4	20318.3	18761.2	19261.2	18032.6	21692.1	19708.3
79235	ENSMUSG00000028003	Lrat	lecithin-retinol acyltransferase (phosphatidylcholine-retinol-O-acyltransferase)	0.00306	0.912443	NA	-0.153144	0.171343	0.748751	1.15826	0.000310529	0.00159625	0.612457	0.0613709	0.126349	1.81732	1.75175	5.69834	3.87819	0	6.56688	5.68322	1.79251	14.1157	27.5173	10.8922	13.9273	5.85715	11.7102	14.9829	6.74979
210297	ENSMUSG00000031290	Lrch2	leucine-rich repeats and calponin homology (CH) domain containing 2	0.137666	0.0132023	NA	-0.00932822	0.943457	0.992964	1.14299	0.000124658	0.000707228	0.415915	0.146629	0.253717	8.17794	5.25524	8.5475	9.69548	15.4232	20.5215	17.9969	14.3401	29.2396	22.7317	30.4982	18.5697	38.0714	18.0976	23.5446	20.2494
240899	ENSMUSG00000040485	Lrrc52	leucine rich repeat containing 52	0.152877	0.0576453	0.451555	-0.171823	0.200819	0.766884	0.569782	0.0305177	0.0804185	-0.119071	0.606407	0.729061	92.6833	85.8356	66.4806	88.2289	90.725	120.666	79.5651	149.675	245.008	89.7303	139.42	76.6002	95.6667	61.7447	148.759	94.4971
241296	ENSMUSG00000007476	Lrrc8a	leucine rich repeat containing 8A VRAC subunit A	0.070084	0.32385	0.789969	-0.107503	0.217404	0.779054	0.348378	0.000211353	0.00113321	0.157117	0.101979	0.190126	917.746	837.335	762.627	768.852	838.299	753.55	908.368	1009.18	1059.68	1167.69	1028.22	963.305	1025	1056.05	944.995	894.348
231549	ENSMUSG00000046079	Lrrc8d	leucine rich repeat containing 8D	0.00491843	0.951921	0.99022	-0.164203	0.168222	0.7462	0.327669	0.0101526	0.0325116	0.126337	0.398728	0.544761	165.376	182.182	141.509	165.793	169.656	191.26	144.922	153.26	210.727	208.174	206.952	206.588	176.691	145.845	219.393	182.244
76522	ENSMUSG00000044155	Lsm8	LSM8 homolog, U6 small nuclear RNA associated	-0.0513737	0.524659	0.884001	-0.175904	0.0727642	0.601789	0.270083	0.0287138	0.0764129	0.168198	0.16464	0.278477	212.626	293.418	265.922	272.443	214.111	283.197	225.434	263.499	315.586	305.083	335.48	315.685	280.167	285.303	298.588	249.742
17084	ENSMUSG00000021423	Ly86	lymphocyte antigen 86	-0.0166161	0.816266	NA	-0.298731	0.00683907	0.29376	0.709832	0.0250601	0.0683684	-0.251113	0.35002	0.49549	23.6251	29.7797	41.7878	42.6601	36.29	25.4467	34.0993	35.8502	26.2148	199.799	58.8179	38.3001	15.6191	21.2913	33.1765	35.9989
17101	ENSMUSG00000019726	Lyst	lysosomal trafficking regulator	0.107128	0.194396	0.682792	0.0344969	0.777376	0.970781	0.33123	0.0341149	0.0878377	0.209786	0.149279	0.257083	163.559	122.622	149.106	115.376	177.821	161.709	156.289	135.335	173.421	169.889	201.506	160.164	219.643	169.266	190.497	155.245
228355	ENSMUSG00000040687	Madd	MAP-kinase activating death domain	0.0114978	0.876428	0.971496	-0.118883	0.294259	0.832164	0.298714	0.00815569	0.0270953	0.154735	0.198755	0.323557	281.684	314.439	294.414	326.738	320.259	316.852	269.006	325.341	349.867	434.295	380.138	348.183	310.429	406.663	361.731	298.116
17155	ENSMUSG00000003746	Man1a	mannosidase 1, alpha	0.141417	0.0689416	0.484176	-0.175843	0.162975	0.743949	0.43689	0.00171436	0.00714109	0.0206245	0.882891	0.928313	348.017	374.874	377.99	284.078	377.416	375.133	475.496	377.324	428.511	592.22	472.722	417.819	453.929	294.884	478.384	401.613
270672	ENSMUSG00000031303	Map3k15	mitogen-activated protein kinase kinase kinase 15	0.0924899	0.255639	0.7436	-0.0444842	0.728658	0.962018	0.590127	0.000417308	0.00207547	0.328681	0.0772474	0.152666	75.4187	68.3182	84.5253	66.8988	102.519	73.0566	105.14	66.323	113.934	122.033	101.298	123.024	120.071	97.9399	99.5295	127.121
26411	ENSMUSG00000037337	Map4k1	mitogen-activated protein kinase kinase kinase kinase 1	-0.0339416	0.603458	NA	-0.302778	0.0264121	0.44271	0.562397	0.0196569	0.0557983	0.0716712	0.806008	0.876305	31.8031	46.4213	28.4917	30.056	21.774	42.6847	39.7826	17.0289	51.4213	70.5878	41.3904	56.8698	38.0714	33.0015	16.0531	42.7487
72925	ENSMUSG00000036469	Marchf1	membrane associated ring-CH-type finger 1	0.053097	0.375297	NA	-0.297193	0.00875967	0.326816	1.01091	0.00138593	0.00595125	-0.0637245	0.829071	0.893391	17.2645	25.4003	18.0447	12.6041	25.403	11.492	26.5217	30.4727	30.2478	145.961	41.3904	27.8546	17.5714	14.9039	31.0361	24.7492
218518	ENSMUSG00000021636	Marveld2	MARVEL (membrane-associating) domain containing 2	-0.0085721	0.898601	NA	-0.0577402	0.665503	0.953429	0.699421	0.00364134	0.0136181	0.543148	0.0607073	0.125213	31.8031	18.3934	31.3409	37.8124	25.403	21.3424	40.7298	28.6802	52.4296	46.6598	58.8179	55.7092	23.4286	47.9054	36.3871	85.4974
56527	ENSMUSG00000053693	Mast1	microtubule associated serine/threonine kinase 1	0.11065	0.0704886	NA	-0.378272	0.00379166	0.230064	0.682902	0.0165366	0.0486021	-0.682111	0.0199256	0.0489217	13.6299	24.5245	18.0447	13.5737	17.2377	41.8639	31.2577	22.4064	30.2478	51.4454	27.2305	25.5334	15.6191	11.7102	13.9127	17.9994
328949	ENSMUSG00000071856	Mcc	mutated in colorectal cancers	0.136297	0.0827962	0.512084	-0.0478314	0.687651	0.956047	0.422491	0.00352088	0.0132358	0.185465	0.126694	0.225478	254.425	189.189	221.285	196.818	266.731	229.841	245.326	253.64	331.718	283.548	320.231	240.246	238.191	266.141	309.291	325.115
54387	ENSMUSG00000001150	Mcm3ap	minichromosome maintenance complex component 3 associated protein	0.033384	0.509569	0.877481	-0.0736658	0.265836	0.818249	0.192242	0.00285822	0.0110817	0.0936581	0.140158	0.245047	1406.6	1363.74	1337.21	1365.12	1379.02	1509.56	1414.18	1318.39	1670.69	1501.49	1522.73	1579.59	1461.36	1502.1	1577.49	1463.58
244049	ENSMUSG00000032776	Mctp2	multiple C2 domains, transmembrane 2	0.0157967	0.459288	NA	-0.100522	0.175889	NA	0.673613	0.0181917	0.0524871	0.148113	0.61905	0.739923	0	3.5035	0	0.969548	1.8145	1.64172	1.89441	3.58502	17.1404	9.57123	4.35688	2.32122	1.95238	0	4.28084	6.74979
17240	ENSMUSG00000032717	Mdfi	MyoD family inhibitor	0.007167	0.900107	NA	-0.253389	0.0372353	0.497668	0.69447	0.0238131	0.0655234	0.0261106	0.930805	0.957743	9.99526	14.8899	29.4414	19.391	21.774	13.9546	26.5217	14.3401	39.3222	69.3914	20.6952	26.694	28.3095	18.0976	21.4042	10.1247
17245	ENSMUSG00000020212	Mdm1	transformed mouse 3T3 cell double minute 1	0.0907757	0.273471	0.755347	-0.0106629	0.932993	0.990077	0.436113	0.00509635	0.0181371	0.259391	0.120844	0.217348	81.7794	86.7115	88.3242	93.0766	106.148	83.7278	119.348	90.5219	122	125.622	106.744	129.988	109.333	140.522	127.355	106.872
70417	ENSMUSG00000024593	Megf10	multiple EGF-like-domains 10	0.00430514	0.954988	NA	-0.196237	0.105131	0.664245	0.64194	0.0358476	0.0913764	0.18159	0.44184	0.586151	39.981	33.2832	41.7878	60.112	40.8262	41.043	49.2546	45.7091	39.3222	197.407	50.1042	61.5122	77.1191	39.3889	47.0892	40.4988
100034361	ENSMUSG00000048222	Mfap1b	microfibrillar-associated protein 1B	0.0638571	0.404944	0.831151	-0.0783551	0.495657	0.90878	0.328489	0.0195391	0.0555771	0.164762	0.129154	0.229126	251.699	256.631	226.034	266.626	229.534	292.226	276.583	269.773	392.214	300.297	324.588	256.494	316.286	281.045	303.939	300.366
66631	ENSMUSG00000038212	Mfsd14b	major facilitator superfamily domain containing 14B	-0.0446894	0.527981	0.885864	-0.159217	0.061495	0.581946	0.228139	0.0270013	0.0727531	0.129218	0.136067	0.239165	465.234	433.558	432.124	362.611	400.097	381.7	424.347	423.033	520.263	465.401	508.666	502.543	443.191	417.309	454.839	469.111
27008	ENSMUSG00000033039	Micall1	microtubule associated monooxygenase, calponin and LIM domain containing -like 1	0.0459849	0.488994	0.869791	-0.154575	0.0945295	0.640291	0.370626	7.01e-05	0.00042241	0.157017	0.0994785	0.186437	883.217	819.818	865.197	834.781	1023.38	921.826	791.862	807.527	1254.28	1097.1	1124.08	957.502	979.12	937.881	1103.39	942.721
380732	ENSMUSG00000040528	Milr1	mast cell immunoglobulin like receptor 1	-0.0213384	0.468976	NA	-0.171487	0.0410541	0.508379	0.848478	0.00811758	0.0269794	0.17584	0.543448	0.678208	1.81732	5.25524	7.59778	3.87819	6.35075	1.64172	3.78881	0	12.0991	38.2849	11.9814	6.96365	7.80953	2.12913	0	8.99972
723817	ENSMUSG00000065480	Mir133b	microRNA 133b	-0.0107364	0.614379	NA	-0.156334	0.0438106	0.521612	1.07283	0.000489616	0.00239724	0.499057	0.0851804	0.164716	1.81732	3.5035	0	2.90864	0	2.46258	1.89441	0.896256	6.04957	65.8022	17.4275	6.96365	0	8.51651	10.7021	3.3749
75957	NA	Mir17hg	Mir17 host gene (non-protein coding)	0.122619	0.118618	0.582749	-0.155478	0.26492	0.818249	0.471395	0.0372513	0.0941065	-0.0797508	0.702078	0.803477	70.8754	53.4283	41.7878	45.5688	61.693	86.1903	56.8322	67.2192	54.4461	94.5159	78.4239	84.7244	66.381	51.0991	55.6509	83.2474
100316695	ENSMUSG00000088901	Mir1943	microRNA 1943	0.0377222	0.180903	NA	-0.0333273	0.742955	NA	0.956135	0.00243099	0.00963793	0.469868	0.154764	0.26487	0.90866	1.75175	1.89945	1.9391	0.90725	8.2086	4.73602	2.68877	7.05783	4.78562	8.71377	18.5697	7.80953	5.32282	8.56168	12.3746
100526526	ENSMUSG00000093157	Mir3098	microRNA 3098	0.00584227	0.930698	NA	-0.213915	0.125062	0.701546	0.781992	0.000897048	0.00408865	0.370304	0.165386	0.279485	29.9858	28.9038	26.5922	28.1169	39.919	17.2381	36.9409	22.4064	58.4792	37.0885	65.3533	55.7092	30.2619	38.3243	49.2296	42.7487
735265	ENSMUSG00000105814	Mir703	microRNA 703	-0.0124386	0.736726	NA	-0.179299	0.0870375	0.628363	0.725195	0.0237132	0.0652916	0.247125	0.453802	0.596726	7.26928	12.2622	5.69834	3.87819	3.629	4.92516	1.89441	14.3401	11.0909	38.2849	13.0707	13.9273	3.90476	12.7748	12.8425	6.74979
17345	ENSMUSG00000031004	Mki67	antigen identified by monoclonal antibody Ki 67	0.00683373	0.831587	NA	-0.351131	0.00113424	0.133167	0.917262	0.00428521	0.0156596	-0.26174	0.427963	0.573362	6.36062	52.5524	20.8939	23.2692	9.0725	10.6712	39.7826	57.3604	109.901	149.551	15.2491	83.5638	11.7143	8.51651	39.5977	23.6243
171531	ENSMUSG00000026303	Mlph	melanophilin	0.096372	0.133842	NA	-0.339164	0.010889	0.347125	1.82281	6.29e-15	1.76e-13	0.482075	0.109236	0.20038	28.1684	28.028	26.5922	28.1169	24.4957	68.1314	23.6801	43.0203	170.396	145.961	91.4946	91.6881	38.0714	88.3588	31.0361	98.997
17392	ENSMUSG00000043613	Mmp3	matrix metallopeptidase 3	0.121996	0.0361152	NA	-0.0965961	0.353819	0.855846	0.732957	0.0225368	0.0626206	0.0742361	0.791395	0.86665	5.45196	21.021	11.3967	13.5737	27.2175	24.6258	22.7329	19.7176	18.1487	95.7123	23.9629	11.6061	23.4286	13.8393	25.685	38.2488
69372	ENSMUSG00000074576	Mocs3	molybdenum cofactor synthesis 3	0.0393055	0.635559	0.923724	-0.107902	0.38397	0.870242	0.434639	0.00723925	0.0244447	0.242514	0.111982	0.204366	99.9526	89.3391	114.916	87.2593	102.519	113.279	86.1955	111.136	125.024	156.729	124.171	136.952	121.048	135.2	113.442	124.871
338467	ENSMUSG00000039456	Morc3	microrchidia 3	-0.00562308	0.932032	0.983089	-0.109549	0.278808	0.823535	0.23695	0.0168199	0.0492528	0.134585	0.16463	0.278477	631.518	580.704	553.688	573.003	571.567	529.455	647.887	583.463	701.75	793.216	663.336	617.444	677.477	627.028	704.198	554.608
83456	ENSMUSG00000015365	Mov10l1	Mov10 like RISC complex RNA helicase 1	0.0223504	0.124166	NA	0.00651882	0.924969	NA	0.589585	0.0157608	0.0466672	0.237112	0.395654	0.54155	0	0	0	0	0.90725	1.64172	5.68322	0	2.01652	4.78562	6.53533	2.32122	1.95238	6.38738	8.56168	0
17533	ENSMUSG00000026712	Mrc1	mannose receptor, C type 1	0.0634714	0.402417	0.830466	-0.245196	0.0771502	0.605498	0.445728	0.028387	0.0757485	-0.00871951	0.948577	0.968608	296.223	346.846	337.152	299.59	332.053	302.897	395.931	335.2	323.652	733.396	404.101	358.628	359.238	268.27	313.571	416.237
223658	ENSMUSG00000022558	Mroh1	maestro heat-like repeat family member 1	0.107087	0.0482023	0.423116	-0.0194912	0.838592	0.976411	0.202291	0.0333762	0.0863291	0.0759475	0.346871	0.49219	1203.07	1178.93	1143.47	1064.56	1263.8	1178.76	1327.03	1234.14	1542.64	1226.31	1328.85	1210.51	1151.91	1312.61	1475.82	1339.83
223645	ENSMUSG00000098678	Mroh6	maestro heat-like repeat family member 6	0.012008	0.492619	NA	-0.168809	0.0550688	NA	0.929575	0.00214625	0.00864875	0.15142	0.59616	0.721403	0	0	1.89945	0.969548	0	2.46258	1.89441	1.79251	5.04131	8.37483	8.71377	6.96365	2.92857	3.19369	1.07021	2.24993
60361	ENSMUSG00000056290	Ms4a4b	membrane-spanning 4-domains, subfamily A, member 4B	0.00814743	0.746943	NA	-0.272178	0.000557009	NA	1.03172	0.00124001	0.00540535	-0.374151	0.0819975	NA	2.72598	1.75175	2.84917	1.9391	8.16525	0	1.89441	1.79251	9.07435	11.964	5.44611	25.5334	0	0	0	0
64380	ENSMUSG00000024675	Ms4a4c	membrane-spanning 4-domains, subfamily A, member 4C	0.0161905	0.431162	NA	-0.121216	0.0677339	NA	0.65035	0.0172673	0.050307	-0.0209896	0.93959	0.963124	5.45196	0	0	0	0.90725	3.28344	3.78881	3.58502	2.01652	34.6957	10.8922	9.28487	1.95238	0	0	8.99972
73656	ENSMUSG00000079419	Ms4a6c	membrane-spanning 4-domains, subfamily A, member 6C	-0.0112301	0.882274	NA	-0.338623	0.00388399	0.233703	0.888069	0.00446584	0.0161831	-0.03256	0.888241	0.931466	39.981	42.0419	37.9889	59.1424	31.7537	45.9682	51.149	45.7091	60.4957	293.119	38.1227	98.6517	43.9286	30.8724	51.3701	43.8737
20288	ENSMUSG00000025044	Msr1	macrophage scavenger receptor 1	0.0499723	0.390504	NA	-0.23094	0.0439616	0.521977	0.840065	0.00696573	0.0236551	-0.0533946	0.862588	0.914416	7.26928	14.014	22.7933	26.1778	18.145	19.7006	25.5745	25.9914	31.2561	87.3375	33.7659	27.8546	13.6667	23.4204	8.56168	39.3738
17748	ENSMUSG00000031765	Mt1	metallothionein 1	-0.0159643	0.826572	0.960855	-0.355858	0.00593819	0.285845	0.825607	0.00628308	0.0216586	0.146991	0.330695	0.475063	437.974	309.183	207.989	246.265	223.183	248.721	350.465	329.822	951.799	1106.67	361.621	414.337	269.429	335.338	374.573	303.741
17750	ENSMUSG00000031762	Mt2	metallothionein 2	-0.0583233	0.341288	0.798794	-0.348407	0.00314656	0.217603	0.764469	0.0169833	0.0496248	0.223701	0.174276	0.291601	248.973	192.692	82.6259	239.478	136.087	116.562	142.081	201.658	591.85	967.891	189.524	302.919	178.643	173.524	192.638	158.62
17769	ENSMUSG00000029009	Mthfr	methylenetetrahydrofolate reductase	0.101301	0.147107	0.628778	-0.129703	0.293282	0.831426	0.279816	0.0244013	0.0668442	-0.000625059	0.996072	0.997524	351.651	329.329	377.04	335.464	391.025	384.983	406.35	345.955	469.85	485.74	408.458	344.701	370.953	289.561	451.628	416.237
68235	ENSMUSG00000038065	Mturn	maturin, neural progenitor differentiation regulator homolog (Xenopus)	0.0911481	0.267004	0.752718	-0.229679	0.0806853	0.612511	0.454179	0.00640838	0.0220314	0.00228925	0.987773	0.992564	109.948	114.739	121.565	109.559	139.716	133.8	125.031	111.136	125.024	196.21	176.454	145.076	106.405	129.877	136.987	138.371
17864	ENSMUSG00000025912	Mybl1	myeloblastosis oncogene-like 1	0.00457764	0.908091	NA	-0.148003	0.206453	0.769815	0.765041	0.0158589	0.0469276	0.341215	0.300191	0.441369	7.26928	5.25524	6.64806	2.90864	9.0725	3.28344	5.68322	5.37754	11.0909	14.3568	11.9814	18.5697	9.76191	8.51651	10.7021	6.74979
544791	ENSMUSG00000060180	Myh13	myosin, heavy polypeptide 13, skeletal muscle	-0.00093684	0.987979	0.997951	-0.0395449	0.64229	0.948505	0.203432	0.00899466	0.0294199	0.176038	0.0519716	0.10998	977.718	874.998	887.041	844.477	942.633	973.54	853.43	814.697	1095.98	994.212	1044.56	1009.73	940.072	1111.4	915.029	1095.72
17912	ENSMUSG00000018417	Myo1b	myosin IB	0.0525828	0.397602	0.828266	-0.175382	0.0953514	0.641697	0.237887	0.0356623	0.0909875	-0.0131842	0.88262	0.928154	892.304	738.362	792.069	712.618	821.968	802.801	822.173	832.622	1016.33	861.411	802.756	1045.71	752.643	709	933.223	856.099
17930	ENSMUSG00000031461	Myom2	myomesin 2	0.102629	0.0297701	0.346726	-0.0646675	0.443893	0.890928	0.277028	0.00331824	0.0125846	0.113638	0.046435	0.100468	81037	72329.7	74602.6	67065.6	81015.6	81225.8	80630.7	76411.2	105225	80415.1	86759.7	87485.5	83756.2	89028.4	93461.4	79460.8
59006	ENSMUSG00000028116	Myoz2	myozenin 2	-0.103769	0.122847	0.590044	-0.220739	0.111994	0.676905	0.431329	0.0066936	0.02288	0.101527	0.632678	0.750491	2639.66	2469.96	2449.33	2341.46	1840.81	2325.5	2599.13	2285.45	4731.77	3117.83	3481.15	2333.98	1638.05	2579.44	3458.92	2126.18
17948	ENSMUSG00000078945	Naip2	NLR family, apoptosis inhibitory protein 2	0.0553949	0.387544	NA	-0.279766	0.0199754	0.406533	0.93805	0.00254781	0.0100391	0.0451495	0.866986	0.917223	24.5338	21.8968	13.2961	15.5128	28.1247	24.6258	17.0497	23.3027	26.2148	111.266	52.2826	25.5334	23.4286	29.8078	25.685	17.9994
17952	ENSMUSG00000078942	Naip6	NLR family, apoptosis inhibitory protein 6	0.0164955	0.66452	NA	-0.192593	0.111162	0.676905	0.776818	0.0145212	0.0436082	0.167198	0.612359	0.734174	1.81732	8.75874	8.5475	5.81729	3.629	3.28344	12.3136	11.6513	16.1322	21.5353	13.0707	13.9273	9.76191	10.6456	8.56168	8.99972
235627	ENSMUSG00000056724	Nbeal2	neurobeachin-like 2	0.218365	0.00477351	0.142091	-0.094508	0.436645	0.88927	0.464002	0.000487295	0.00238798	0.0508104	0.707256	0.807001	459.782	431.806	405.532	379.093	620.559	569.677	473.602	432.892	737.039	583.845	543.521	487.456	425.619	524.83	611.09	616.481
17969	ENSMUSG00000015950	Ncf1	neutrophil cytosolic factor 1	0.0638973	0.372618	0.816502	-0.308226	0.0178132	0.39796	0.763023	0.0101634	0.0325225	-0.0978585	0.668509	0.777115	28.1684	83.208	54.1342	71.7466	70.7655	51.7142	86.1955	76.1818	146.198	230.906	57.7287	77.7608	67.3572	41.518	61.0019	93.3721
17972	ENSMUSG00000071715	Ncf4	neutrophil cytosolic factor 4	0.0142103	0.794785	NA	-0.363181	0.003503	0.22483	0.726347	0.0112168	0.0352778	-0.293055	0.361197	0.507072	15.4472	27.1521	18.9945	16.4823	9.0725	13.9546	37.8881	24.1989	32.2644	65.8022	31.5874	27.8546	19.5238	8.51651	10.7021	22.4993
105855	ENSMUSG00000022488	Nckap1l	NCK associated protein 1 like	0.117284	0.152154	0.635214	-0.33381	0.00742963	0.307737	0.752195	0.011648	0.0363624	-0.357075	0.0832927	0.161625	69.0581	80.5804	75.9778	65.9293	74.3945	72.2357	107.981	100.381	86.7105	366.1	87.1377	87.0456	64.4286	48.9699	86.687	68.6229
210356	ENSMUSG00000049690	Nckap5	NCK-associated protein 5	-0.0284406	0.642221	NA	-0.226713	0.0945233	0.640291	0.563228	0.032259	0.084014	0.22474	0.442629	0.586623	17.2645	22.7727	20.8939	20.3605	29.032	16.4172	13.2609	13.4438	30.2478	27.5173	45.7473	30.1758	28.3095	23.4204	19.2638	17.9994
18003	ENSMUSG00000021365	Nedd9	neural precursor cell expressed, developmentally down-regulated gene 9	0.0865082	0.281143	0.763459	-0.031216	0.823004	0.9755	0.509487	0.0113619	0.0356267	0.31323	0.224145	0.354538	360.738	318.818	296.313	237.539	390.117	300.435	323.944	323.548	501.106	325.422	330.034	652.262	687.238	453.504	256.85	348.739
382913	ENSMUSG00000035121	Neil2	nei like 2 (E. coli)	0.0245593	0.627892	NA	-0.0962288	0.447399	0.891358	0.792924	0.00885567	0.0290279	0.439383	0.154184	0.264102	9.0866	6.13112	11.3967	13.5737	17.2377	9.85032	7.57763	12.5476	18.1487	34.6957	18.5168	20.891	16.5952	21.2913	24.6148	11.2497
23955	ENSMUSG00000021918	Nek4	NIMA (never in mitosis gene a)-related expressed kinase 4	0.0731859	0.377551	0.816989	-0.00739334	0.950321	0.994871	0.411161	0.00700512	0.0237744	0.281363	0.0696537	0.140257	170.828	127.002	199.442	181.306	159.676	159.247	229.223	203.45	211.735	247.656	220.023	241.407	231.357	281.045	190.497	220.493
330721	ENSMUSG00000037738	Nek5	NIMA (never in mitosis gene a)-related expressed kinase 5	0.085392	0.261815	NA	-0.145991	0.294442	0.832164	0.763713	0.000478204	0.00234756	0.29961	0.171922	0.288719	33.6204	37.6626	31.3409	32.9646	50.806	41.043	34.0993	39.4353	53.4379	78.9627	63.1748	55.7092	47.8334	47.9054	48.1594	66.373
54003	ENSMUSG00000022454	Nell2	NEL-like 2	0.0116803	0.750468	NA	-0.164463	0.0392267	NA	0.662277	0.036595	0.0928985	-0.233885	0.46474	0.607358	5.45196	1.75175	3.79889	5.81729	3.629	4.92516	5.68322	5.37754	6.04957	31.1065	10.8922	4.64243	3.90476	0	6.42126	2.24993
80859	ENSMUSG00000035356	Nfkbiz	nuclear factor of kappa light polypeptide gene enhancer in B cells inhibitor, zeta	0.061443	0.45481	0.856225	-0.266319	0.0523095	0.555442	0.578747	0.00237854	0.00946145	0.0626967	0.741626	0.830713	96.3179	80.5804	94.0226	83.3812	76.209	121.487	81.4595	111.136	101.834	180.657	121.993	150.879	103.476	78.7777	115.583	112.497
235134	ENSMUSG00000042185	Nfrkb	nuclear factor related to kappa B binding protein	0.003314	0.953353	0.990821	-0.084019	0.355982	0.856493	0.179556	0.0337931	0.087185	0.0989634	0.222811	0.352892	762.365	758.507	746.482	728.131	810.174	747.804	719.875	729.553	798.543	905.678	780.972	926.165	795.596	901.686	752.357	775.101
74164	ENSMUSG00000028423	Nfx1	nuclear transcription factor, X-box binding 1	-0.0205782	0.684425	0.935203	-0.152939	0.0388425	0.502524	0.213304	0.000817564	0.00378005	0.0883563	0.223626	0.353883	1452.04	1383.88	1471.12	1325.37	1461.58	1408.6	1355.45	1323.77	1691.86	1636.68	1615.32	1610.92	1599	1531.91	1450.13	1321.83
212114	ENSMUSG00000042997	Nhlrc3	NHL repeat containing 3	0.102308	0.210395	0.696992	0.0852359	0.5001	0.909522	0.417483	0.0184526	0.0530837	0.318192	0.065061	0.132692	88.14	79.7045	79.7767	60.112	117.942	89.4738	85.2483	73.493	93.7683	111.266	116.547	102.134	113.238	116.037	129.495	105.747
63913	ENSMUSG00000026483	Niban1	niban apoptosis regulator 1	0.16305	0.0252236	0.320372	-0.19546	0.0767039	0.605425	0.391163	0.000128502	0.000726073	-0.0441615	0.717205	0.813533	349.834	417.792	372.291	335.464	478.121	438.339	404.456	401.523	467.833	512.061	503.22	472.368	393.405	328.95	469.822	478.11
233280	ENSMUSG00000047037	Nipa1	non imprinted in Prader-Willi/Angelman syndrome 1 homolog (human)	0.0194589	0.8103	0.958072	-0.123526	0.359524	0.857903	0.526143	0.00748551	0.025144	0.328848	0.0733203	0.146214	74.5101	56.9318	56.9834	51.3861	60.7857	71.4148	56.8322	59.1529	111.917	81.3555	83.87	83.5638	94.6905	77.7132	73.8445	71.9978
66536	ENSMUSG00000015247	Nipsnap3b	nipsnap homolog 3B	0.0269533	0.730879	NA	-0.173918	0.212673	0.775703	0.508584	0.0135074	0.0410808	0.151119	0.508651	0.646564	46.3416	47.2972	47.4861	45.5688	53.5277	54.1768	55.885	34.0577	68.5618	64.6058	56.6395	89.3668	75.1667	55.3573	48.1594	43.8737
434341	ENSMUSG00000074151	Nlrc5	NLR family, CARD domain containing 5	-0.109925	0.162642	0.647138	-0.211897	0.0550979	0.561018	0.663402	0.0368307	0.0933124	0.334393	0.131163	0.23216	116.308	84.0839	89.2739	77.5639	98.8902	73.0566	77.6707	44.8128	93.7683	465.401	113.279	150.879	70.2858	108.586	88.8274	116.996
57753	ENSMUSG00000024999	Noc3l	NOC3 like DNA replication regulator	-0.030863	0.666046	0.932706	-0.0912457	0.382456	0.870242	0.280293	0.00402621	0.0148413	0.226953	0.0489781	0.104969	444.335	437.061	382.738	388.789	381.952	386.625	384.565	456.194	502.114	476.169	497.774	546.647	438.31	554.638	398.118	502.86
78688	ENSMUSG00000014776	Nol3	nucleolar protein 3 (apoptosis repressor with CARD domain)	-0.0502551	0.344183	0.80276	-0.0912875	0.273956	0.819939	0.154172	0.0345989	0.0888173	0.126791	0.099281	0.186169	1886.38	1928.67	1909.89	2060.29	1742.83	2043.12	1833.79	1871.38	2084.08	2329.4	2277.56	2006.69	1909.43	2220.68	2185.37	1876.44
237636	ENSMUSG00000020447	Npc1l1	NPC1 like intracellular cholesterol transporter 1	0.15863	0.0506078	0.432192	-0.230677	0.0949007	0.641354	0.488187	0.0176946	0.0513456	-0.21233	0.273273	0.411307	68.1495	59.5594	56.9834	45.5688	68.951	89.4738	81.4595	64.5304	94.7766	86.1411	95.8515	61.5122	70.2858	73.4549	65.2828	49.4985
18187	ENSMUSG00000025969	Nrp2	neuropilin 2	0.0513824	0.445358	0.852032	-0.126897	0.111853	0.676905	0.169762	0.0271682	0.0730805	-0.0155652	0.866357	0.916955	598.807	652.526	630.616	601.12	705.84	669.001	674.409	552.094	673.519	716.646	700.369	716.095	605.238	618.512	667.811	682.854
18190	ENSMUSG00000033768	Nrxn2	neurexin II	0.0965235	0.211511	NA	-0.0352966	0.800164	0.970781	0.513602	0.0357232	0.0911149	0.226167	0.291347	0.431352	52.7023	32.4073	35.1397	41.6906	57.1567	42.6847	51.149	49.2941	68.5618	37.0885	74.067	69.6365	43.9286	53.2282	72.7742	69.7479
106338	ENSMUSG00000050312	Nsun3	NOL1/NOP2/Sun domain family member 3	0.0821763	0.310674	0.784133	-0.0673181	0.539364	0.920681	0.296956	0.0130018	0.0397606	0.100451	0.462134	0.604847	162.65	162.037	165.252	163.854	166.027	168.276	221.646	164.015	206.694	209.371	205.863	189.179	193.286	172.459	203.34	204.744
57764	ENSMUSG00000020019	Ntn4	netrin 4	0.278859	0.000288724	0.0250135	0.072655	0.558237	0.924148	0.360045	0.00927222	0.0301623	0.0827725	0.536793	0.672505	237.16	234.734	252.626	243.357	375.601	315.21	271.847	320.86	305.503	306.279	393.209	255.334	277.238	312.982	383.135	391.488
77976	ENSMUSG00000020032	Nuak1	NUAK family, SNF1-like kinase, 1	0.093954	0.157364	0.64207	-0.111036	0.361016	0.85857	0.331214	0.0184191	0.0530332	0.094862	0.380947	0.52656	1074.94	1107.98	1242.24	1052.93	1253.82	1371.66	1184.95	1052.2	1727.15	1392.61	1577.19	1017.85	1095.29	1274.28	1267.13	1570.45
227699	ENSMUSG00000052533	Nup188	nucleoporin 188	0.021713	0.751202	0.949128	-0.101662	0.255405	0.809905	0.246907	0.00918736	0.029947	0.122957	0.184541	0.305185	521.571	521.145	504.303	443.084	547.979	458.04	496.335	530.584	643.271	575.47	602.339	554.771	511.524	613.189	532.964	560.233
237082	ENSMUSG00000042271	Nxt2	nuclear transport factor 2-like export factor 2	0.0614868	0.458306	0.857947	-0.0539755	0.682917	0.954908	0.439429	0.0162167	0.0478642	0.279333	0.0735713	0.14661	141.751	109.484	94.9723	120.224	134.273	107.533	133.556	132.646	166.363	123.23	159.026	204.267	178.643	173.524	148.759	121.496
319888	ENSMUSG00000046610	Oacyl	O-acyltransferase like	0.0369434	0.654333	0.928167	-0.145998	0.26271	0.817276	0.540258	0.00299319	0.0115273	0.290297	0.0760434	0.150713	62.6975	77.9528	75.0281	61.0815	70.7655	77.1609	73.8819	71.7005	101.834	94.5159	94.7622	127.667	90.7858	91.5525	97.3891	84.3724
18286	ENSMUSG00000026790	Odf2	outer dense fiber of sperm tails 2	0.0913354	0.186536	0.675201	-0.129081	0.173801	0.749214	0.396164	0.000186718	0.00101747	0.154668	0.0703804	0.141325	457.964	540.414	462.515	465.383	529.834	559.006	466.971	536.857	614.031	736.985	578.376	634.853	553.5	571.671	588.615	623.231
108078	ENSMUSG00000030162	Olr1	oxidized low density lipoprotein (lectin-like) receptor 1	0.00907605	0.496607	NA	-0.0795824	0.215715	NA	0.512153	0.0394715	0.0987439	0.112812	0.649203	NA	1.81732	0	0	0	0	3.28344	1.89441	0	10.0826	4.78562	8.71377	0	3.90476	2.12913	0	2.24993
94190	ENSMUSG00000031214	Ophn1	oligophrenin 1	0.0194562	0.804656	0.957639	-0.0625036	0.610928	0.939454	0.318639	0.0318528	0.0832012	0.232948	0.0536362	0.112848	178.097	209.334	197.542	186.153	176.914	217.528	197.966	195.384	236.941	296.708	189.524	255.334	234.286	245.914	203.34	248.617
71648	ENSMUSG00000026672	Optn	optineurin	-0.00156594	0.978785	0.995805	-0.168425	0.0890742	0.633901	0.320752	0.00384518	0.0142749	0.149476	0.05097	0.108311	5800.88	5344.58	5209.23	4986.39	5027.07	4783.97	5913.39	5611.46	8410.92	6369.66	6267.38	5858.75	5538.91	6250.05	6301.39	5609.08
18414	ENSMUSG00000022146	Osmr	oncostatin M receptor	0.0859486	0.196335	0.684812	-0.346427	0.0048424	0.255709	0.348316	0.0184355	0.0530712	-0.186701	0.0453923	0.0985164	491.585	466.841	448.269	480.896	532.556	508.933	450.869	543.131	700.742	765.699	484.703	493.259	438.31	415.18	489.086	442.111
246190	ENSMUSG00000034990	Otoa	otoancorin	0.0489309	0.146791	NA	-0.0917756	0.19108	NA	0.683485	0.026424	0.0714934	-0.195633	0.531832	0.667734	3.63464	1.75175	1.89945	1.9391	5.4435	8.2086	3.78881	3.58502	3.02478	23.9281	6.53533	4.64243	1.95238	2.12913	0	10.1247
64059	ENSMUSG00000076436	Oxct2a	3-oxoacid CoA transferase 2A	0.00305077	0.694549	NA	-0.017265	0.820486	NA	0.765954	0.00402601	0.0148413	0.496887	0.0546935	0.114813	0	0	0	0	0	1.64172	0	0	7.05783	4.78562	4.35688	3.48183	0	8.51651	4.28084	4.49986
78826	ENSMUSG00000050921	P2ry10	purinergic receptor P2Y, G-protein coupled 10	0.0204095	0.485494	NA	-0.170683	0.031681	NA	0.820338	0.0080834	0.0268833	-0.136863	0.657509	0.768858	3.63464	3.5035	1.89945	0	3.629	3.28344	3.78881	3.58502	12.0991	2.39281	10.8922	23.2122	1.95238	6.38738	0	2.24993
66950	ENSMUSG00000026627	Pacc1	proton activated chloride channel 1	0.16937	0.0395867	0.393124	-0.0627826	0.640872	0.9481	0.445608	0.0156132	0.0463124	0.0166119	0.927131	0.95549	83.5967	66.5664	69.3298	61.0815	111.592	78.8026	83.3539	94.1069	116.958	84.9447	90.4054	102.134	83.9524	80.9069	117.723	89.9972
18481	ENSMUSG00000031284	Pak3	p21 (RAC1) activated kinase 3	0.0362639	0.239837	NA	-0.0753797	0.439449	0.889556	0.834713	0.006621	0.0226782	0.546888	0.0970982	0.182934	5.45196	3.5035	1.89945	0	6.35075	1.64172	9.47204	5.37754	4.03305	33.4993	21.7844	5.80304	11.7143	8.51651	14.9829	10.1247
58220	ENSMUSG00000044641	Pard6b	par-6 family cell polarity regulator beta	0.126159	0.0948859	NA	-0.0979089	0.48294	0.903385	0.941016	3.06e-06	2.53e-05	0.361813	0.148158	0.255755	42.707	45.5454	46.5364	40.721	48.9915	42.6847	57.7794	87.8331	109.901	78.9627	102.387	74.2789	44.9048	78.7777	111.302	86.6223
13180	ENSMUSG00000020098	Pcbd1	pterin 4 alpha carbinolamine dehydratase/dimerization cofactor of hepatocyte nuclear factor 1 alpha (TCF1) 1	0.00577177	0.848101	NA	-0.124143	0.199782	0.766884	0.696257	0.0281757	0.0752569	0.273465	0.402891	0.548626	3.63464	7.00699	1.89945	2.90864	0	8.2086	3.78881	5.37754	6.04957	27.5173	13.0707	4.64243	5.85715	6.38738	8.56168	6.74979
219228	ENSMUSG00000035566	Pcdh17	protocadherin 17	0.0781996	0.317113	NA	-0.118359	0.394251	0.87418	0.521937	0.0103897	0.0330879	0.134247	0.542691	0.67746	54.5196	41.1661	38.9386	47.5079	68.0437	53.3559	50.2018	43.0203	76.6279	68.195	59.9072	69.6365	41.9762	63.8738	74.9147	58.4982
211712	ENSMUSG00000055421	Pcdh9	protocadherin 9	0.0149057	0.735062	NA	-0.158261	0.172157	0.748831	0.739548	0.0174219	0.0506867	0.156109	0.635498	0.753038	9.99526	7.00699	7.59778	6.78684	16.3305	3.28344	7.57763	8.96256	20.1652	9.57123	16.3383	25.5334	5.85715	9.58108	12.8425	15.7495
93713	ENSMUSG00000103567	Pcdhga5	protocadherin gamma subfamily A, 5	0.0966844	0.143863	NA	-0.0507943	0.683245	0.954908	0.583357	0.0382355	0.0961418	0.0936127	0.751014	0.836849	25.4425	26.2762	27.542	11.6346	29.032	30.3718	25.5745	43.0203	44.3635	55.0346	31.5874	26.694	20.5	15.9685	56.7211	47.2485
93714	ENSMUSG00000103793	Pcdhga6	protocadherin gamma subfamily A, 6	0.090062	0.188403	NA	-0.096614	0.488224	0.906662	0.697558	0.00481202	0.0172606	0.202145	0.423342	0.568898	23.6251	21.021	25.6425	25.2083	41.7335	22.1632	38.8353	25.0952	55.4544	33.4993	44.6581	38.3001	37.0953	31.9369	44.9488	37.1239
93716	ENSMUSG00000103897	Pcdhga8	protocadherin gamma subfamily A, 8	-0.0853821	0.0969817	NA	-0.248894	0.0395565	0.502896	0.789217	0.0070698	0.0239501	0.545402	0.0942629	0.178696	19.9905	20.1451	16.1453	8.72593	3.629	11.492	11.3664	10.7551	53.4379	34.6957	32.6766	20.891	17.5714	23.4204	5.35105	24.7492
93707	ENSMUSG00000023036	Pcdhgc4	protocadherin gamma subfamily C, 4	0.0486357	0.0630707	NA	0.0350876	0.74087	0.963772	1.0526	0.000722776	0.00339063	0.588638	0.0754268	0.149632	1.81732	1.75175	0	0	1.8145	8.2086	3.78881	3.58502	11.0909	8.37483	7.62455	8.12426	10.7381	8.51651	17.1234	4.49986
93708	ENSMUSG00000102543	Pcdhgc5	protocadherin gamma subfamily C, 5	-0.0539778	0.0614578	NA	-0.268151	0.0111217	0.34748	1.04298	0.000857521	0.00394186	0.513478	0.0810131	0.158058	7.26928	3.5035	4.74861	5.81729	3.629	0	1.89441	0	18.1487	15.5533	22.8736	13.9273	1.95238	2.12913	9.63189	8.99972
56426	ENSMUSG00000027835	Pdcd10	programmed cell death 10	-0.0118046	0.876262	0.971496	-0.152498	0.208052	0.772965	0.29104	0.0192879	0.0549933	0.126157	0.347352	0.492641	221.713	212.837	226.984	205.544	212.296	225.737	197.018	222.272	290.379	241.674	300.625	237.925	289.929	192.686	232.235	223.868
18575	ENSMUSG00000004347	Pde1c	phosphodiesterase 1C	0.14734	0.0307502	NA	-0.342596	0.0131558	0.368426	0.89197	0.000612404	0.00292548	-0.286831	0.268809	0.406081	23.6251	50.8007	28.4917	18.4214	47.177	36.9387	53.9906	59.1529	59.4874	74.1771	59.9072	73.1183	63.4524	28.7432	34.2467	26.9992
54611	ENSMUSG00000041741	Pde3a	phosphodiesterase 3A, cGMP inhibited	0.0735547	0.352907	0.807494	-0.0736266	0.596488	0.934412	0.52442	0.027822	0.0744791	0.235233	0.28986	0.429832	68.1495	51.6766	62.6817	58.1729	90.725	79.6235	53.9906	53.7754	81.6692	63.4094	148.134	78.9214	87.8572	72.3903	113.442	61.8731
18576	ENSMUSG00000030671	Pde3b	phosphodiesterase 3B, cGMP-inhibited	-0.108975	0.188742	0.677015	-0.230917	0.0821375	0.61479	0.440828	0.00462233	0.0166741	0.32473	0.0781231	0.153979	98.1352	101.601	93.0728	113.437	81.6525	91.9364	102.298	72.5967	149.223	139.979	155.759	118.382	84.9286	104.327	115.583	141.746
216134	ENSMUSG00000032788	Pdxk	pyridoxal (pyridoxine, vitamin B6) kinase	0.154458	0.0189332	0.27408	-0.0407393	0.734652	0.963772	0.279195	0.00822272	0.0272691	0.055609	0.667388	0.776137	636.97	644.643	644.862	636.024	652.313	722.357	716.086	839.792	909.452	780.056	649.176	795.017	714.572	997.496	617.511	721.103
18626	ENSMUSG00000020893	Per1	period circadian clock 1	0.0472578	0.537918	0.88977	0.0133879	0.92358	0.988645	0.368835	0.0246197	0.067343	0.232525	0.375156	0.520787	5016.71	4135	3220.51	4095.37	3594.52	3817	4295.57	6606.3	4649.09	4427.89	5035.47	7614.75	6031.88	8055.56	4368.59	3909.25
18648	ENSMUSG00000011752	Pgam1	phosphoglycerate mutase 1	-0.0665301	0.417345	0.837023	-0.107512	0.440024	0.889689	0.408531	0.0319776	0.0834226	0.373306	0.0784557	0.154525	72.6928	91.9668	83.5756	83.3812	61.693	73.8774	95.6676	67.2192	147.206	84.9447	106.744	114.9	135.691	81.9714	110.232	70.8728
21946	ENSMUSG00000030413	Pglyrp1	peptidoglycan recognition protein 1	-0.0115471	0.810478	NA	-0.190852	0.075691	0.605402	0.683972	0.0315866	0.0827389	0.149595	0.647048	0.761135	14.5386	8.75874	5.69834	9.69548	10.887	8.2086	5.68322	10.7551	44.3635	11.964	14.1599	18.5697	5.85715	8.51651	19.2638	8.99972
71838	ENSMUSG00000021902	Phf7	PHD finger protein 7	0.0650272	0.326687	0.791413	0.00402323	0.972775	0.998064	0.262471	0.0129469	0.0396291	0.204808	0.0916449	0.174839	384.363	399.398	388.437	394.606	431.851	381.7	423.4	423.929	438.594	556.328	432.421	468.886	490.048	596.156	449.488	386.988
320595	ENSMUSG00000041229	Phf8	PHD finger protein 8	0.113809	0.106364	0.560635	-0.050927	0.579922	0.929381	0.335634	0.00190581	0.00781953	0.153298	0.0764946	0.151446	458.873	386.26	461.565	387.819	449.996	490.054	503.912	436.477	491.023	597.006	517.38	554.771	565.215	508.862	507.279	512.984
98432	ENSMUSG00000044340	Phlpp1	PH domain and leucine rich repeat protein phosphatase 1	0.102095	0.0802849	0.506461	-0.0996372	0.168338	0.7462	0.247211	0.000902087	0.00410937	0.0393357	0.574212	0.703366	633.336	651.65	662.906	600.15	698.582	658.33	715.139	700.872	744.097	759.717	772.258	763.68	697.977	691.967	715.97	744.727
94227	ENSMUSG00000067780	Pi15	peptidase inhibitor 15	0.0620806	0.362119	NA	-0.127067	0.342845	0.850576	0.581798	0.0239089	0.0657328	0.0796635	0.773887	0.853534	30.8944	24.5245	24.6928	19.391	24.4957	28.7301	24.6273	43.9166	34.2809	47.8562	30.4982	53.388	29.2857	20.2267	29.9659	51.7484
233489	ENSMUSG00000039361	Picalm	phosphatidylinositol binding clathrin assembly protein	0.0327564	0.591256	0.908162	-0.294206	0.00121442	0.13809	0.402944	0.000120772	0.000687052	0.0580119	0.3784	0.523815	2497	2200.2	2089.39	1969.15	2095.75	2211.4	2259.08	2438.71	2899.76	3444.45	2704.54	2650.83	2195.45	2450.63	2460.41	2273.56
234839	ENSMUSG00000014444	Piezo1	piezo-type mechanosensitive ion channel component 1	0.164084	0.0438205	0.408306	-0.162929	0.140268	0.714652	0.588005	1.56e-06	1.36e-05	0.143964	0.311791	0.453772	609.711	536.911	583.13	485.744	863.702	740.416	565.481	514.451	734.014	1028.91	775.526	856.529	799.5	644.061	703.128	835.849
70325	ENSMUSG00000045140	Pigw	phosphatidylinositol glycan anchor biosynthesis, class W	0.133766	0.0975753	0.542246	-0.00320241	0.977344	0.998064	0.307977	0.0118214	0.0368185	0.109113	0.42813	0.573495	169.919	165.54	184.246	170.64	159.676	219.17	203.649	220.479	217.784	199.799	209.13	236.764	186.452	243.785	212.972	227.243
320207	ENSMUSG00000020901	Pik3r5	phosphoinositide-3-kinase regulatory subunit 5	0.0230738	0.755559	NA	-0.31742	0.0178348	0.39796	0.926932	0.000456734	0.0022501	0.186348	0.462344	0.604981	32.7117	38.5384	41.7878	34.9037	36.29	27.0884	50.2018	43.9166	75.6196	143.568	70.7994	47.5849	31.2381	64.9384	38.5275	49.4985
57746	ENSMUSG00000033644	Piwil2	piwi-like RNA-mediated gene silencing 2	0.244868	0.00310159	0.110111	0.0939313	0.473776	0.900596	0.521684	0.00268163	0.0104798	0.18763	0.26544	0.402333	87.2313	85.8356	75.0281	73.6857	146.974	110.816	98.5092	106.654	130.066	135.194	119.814	92.8487	151.31	147.974	114.512	118.121
18796	ENSMUSG00000040061	Plcb2	phospholipase C, beta 2	0.0639488	0.205529	NA	-0.167675	0.138781	0.713814	0.678603	0.0301714	0.0797327	-0.195117	0.544658	0.679213	4.5433	7.00699	13.2961	9.69548	17.2377	14.7755	9.47204	11.6513	26.2148	11.964	15.2491	20.891	19.5238	6.38738	6.42126	10.1247
433022	ENSMUSG00000087141	Plcxd2	phosphatidylinositol-specific phospholipase C, X domain containing 2	0.0457919	0.483383	NA	-0.0331609	0.800754	0.970781	0.695524	0.0119626	0.0371751	0.463399	0.0967947	0.182526	14.5386	27.1521	22.7933	24.2387	25.403	17.2381	30.3105	32.2652	23.19	50.249	41.3904	54.5486	56.6191	40.4534	19.2638	42.7487
56193	ENSMUSG00000020120	Plek	pleckstrin	-0.006057	0.941094	0.986524	-0.380514	0.004264	0.245607	0.930442	0.000432502	0.00214401	0.103596	0.648047	0.761989	87.2313	70.9458	72.1789	61.0815	79.838	68.9523	80.5123	60.0492	129.057	315.851	102.387	119.543	98.5953	41.518	97.3891	76.4977
213783	ENSMUSG00000040624	Plekhg1	pleckstrin homology domain containing, family G (with RhoGef domain) member 1	0.0691117	0.401471	0.830466	-0.101778	0.43363	0.887559	0.547031	0.0022537	0.00901641	0.285371	0.104788	0.193916	267.146	155.906	165.252	154.158	254.937	204.394	209.332	159.534	313.569	294.315	273.395	244.888	238.191	177.782	283.606	327.365
211945	ENSMUSG00000060716	Plekhh1	pleckstrin homology domain containing, family H (with MyTH4 domain) member 1	0.0152578	0.768722	NA	-0.247724	0.0245218	0.430558	1.30483	4.22e-05	0.000268007	0.610569	0.0505181	0.107433	18.1732	12.2622	12.3464	12.6041	5.4435	22.9841	20.8385	11.6513	32.2644	183.05	34.8551	37.1395	15.6191	25.5495	40.668	33.749
213556	ENSMUSG00000040852	Plekhh2	pleckstrin homology domain containing, family H (with MyTH4 domain) member 2	0.0901119	0.268882	0.752836	-0.166554	0.226001	0.788086	0.523269	0.0388314	0.0974054	0.0410278	0.838264	0.899082	75.4187	63.9388	73.1287	82.4116	90.725	95.2198	58.7266	98.5882	87.7188	208.174	88.2269	80.082	63.4524	94.7462	100.6	96.747
57435	ENSMUSG00000002831	Plin4	perilipin 4	0.0299969	0.717588	0.943685	-0.366963	0.00282859	0.208386	0.550684	0.000519141	0.00252771	0.0476827	0.687155	0.791663	19177.3	15637	12618	11687.9	14991.4	15811.4	13470.2	17375.7	27672.7	24395.9	18376.3	18707.8	11361.9	17943.2	17516.1	16983.6
12795	ENSMUSG00000028680	Plk3	polo like kinase 3	0.0157351	0.842861	NA	-0.106033	0.391613	0.873133	0.655683	0.0105635	0.0335391	0.296004	0.310149	0.451822	54.5196	42.9178	57.9331	68.8379	51.7132	60.7437	49.2546	69.0117	75.6196	87.3375	65.3533	168.288	159.119	54.2928	29.9659	60.7481
54712	ENSMUSG00000074785	Plxnc1	plexin C1	0.010792	0.871523	NA	-0.216552	0.0975594	0.649041	0.635785	0.0264284	0.0714939	0.134213	0.617036	0.738199	32.7117	31.5315	22.7933	23.2692	20.8667	19.7006	35.0465	39.4353	24.1983	80.1591	37.0335	62.6729	32.2143	23.4204	36.3871	37.1239
57349	ENSMUSG00000029372	Ppbp	pro-platelet basic protein	-0.00431948	0.908609	NA	-0.162173	0.0895382	0.633901	0.687534	0.0303555	0.0800671	0.258094	0.43583	0.580749	1.81732	19.2692	9.49723	11.6346	3.629	6.56688	6.63043	23.3027	89.7353	11.964	19.606	12.7667	25.381	10.6456	5.35105	15.7495
238831	ENSMUSG00000021713	Ppwd1	peptidylprolyl isomerase domain and WD repeat containing 1	-0.00771016	0.92458	0.981412	-0.0434942	0.694933	0.957955	0.260041	0.0347528	0.0891712	0.233272	0.0972168	0.183075	196.27	195.32	176.648	219.118	185.079	200.29	235.854	160.43	232.908	222.531	235.272	261.137	219.643	270.399	207.621	228.368
100042784	ENSMUSG00000075028	Prdm11	PR domain containing 11	0.0195447	0.528075	NA	-0.0131385	0.892444	0.98477	0.72689	0.021407	0.0599806	0.580713	0.0792792	0.155673	2.72598	5.25524	1.89945	0.969548	1.8145	4.92516	5.68322	3.58502	15.1239	14.3568	5.44611	4.64243	3.90476	11.7102	6.42126	15.7495
77619	ENSMUSG00000056671	Prelid2	PRELI domain containing 2	-0.0174948	0.726004	NA	-0.256079	0.0440343	0.522085	0.908218	0.00179492	0.00741928	0.365949	0.253356	0.388828	16.3559	7.00699	9.49723	13.5737	12.7015	6.56688	7.57763	14.3401	27.2231	26.3209	35.9443	23.2122	14.6429	8.51651	12.8425	25.8742
243548	ENSMUSG00000030020	Prickle2	prickle planar cell polarity protein 2	0.148596	0.0729606	0.491122	0.0599036	0.66272	0.953117	0.382088	0.0317605	0.0830371	0.20275	0.290107	0.429972	129.938	84.9598	103.52	85.3202	130.644	116.562	142.081	112.032	131.074	126.819	156.848	125.346	121.048	107.521	214.042	142.871
71161	ENSMUSG00000086446	Prkag2os1	protein kinase, AMP-activated, gamma 2 non-catalytic subunit, opposite strand 1	0.0163286	0.52805	NA	-0.0485112	0.610573	0.939367	0.726411	0.022544	0.0626301	0.225948	0.46311	0.6057	1.81732	2.62762	2.84917	5.81729	0.90725	0	3.78881	16.1326	19.157	11.964	8.71377	3.48183	15.6191	8.51651	3.21063	6.74979
18751	ENSMUSG00000052889	Prkcb	protein kinase C, beta	0.127173	0.0946586	NA	-0.310974	0.0251284	0.435108	1.21901	1.13e-06	1.01e-05	0.351136	0.106015	0.195841	39.981	26.2762	37.0392	29.0864	48.0842	39.4013	48.3074	42.124	73.6031	143.568	64.2641	95.1699	63.4524	39.3889	63.1424	68.6229
19116	ENSMUSG00000005268	Prlr	prolactin receptor	-0.000764959	0.979444	NA	-0.0699464	0.48906	0.90701	0.792822	0.0135898	0.0412713	0.427439	0.182792	0.30298	3.63464	7.00699	1.89945	2.90864	4.53625	3.28344	7.57763	0	14.1157	9.57123	10.8922	11.6061	8.78572	3.19369	4.28084	17.9994
216974	ENSMUSG00000044122	Proca1	protein interacting with cyclin A1	0.162081	0.0187572	NA	-0.0698028	0.611719	0.939544	0.572259	0.0398227	0.0993988	-0.106724	0.651366	0.764391	24.5338	14.014	17.095	29.0864	35.3827	40.2222	35.9937	29.5765	35.2892	49.0526	23.9629	35.9789	36.1191	30.8724	35.3169	26.9992
215632	ENSMUSG00000026979	Psd4	pleckstrin and Sec7 domain containing 4	0.0345697	0.520341	NA	-0.271198	0.0317244	0.468204	0.831406	0.00435443	0.015869	-0.0380667	0.903556	0.940844	15.4472	14.8899	6.64806	11.6346	9.0725	13.9546	15.1553	21.5101	26.2148	32.3029	19.606	32.497	23.4286	10.6456	13.9127	8.99972
56742	ENSMUSG00000068744	Psrc1	proline/serine-rich coiled-coil 1	0.00183385	0.83286	NA	-0.0805159	0.14522	NA	0.508167	0.0347016	0.0890536	0.085953	0.622736	NA	0	0.875874	0	0	1.8145	0	0	0	4.03305	11.964	0	4.64243	1.95238	2.12913	0	0
211612	ENSMUSG00000041552	Ptchd1	patched domain containing 1	0.0495164	0.31967	NA	-0.0396177	0.718588	0.960196	0.726704	0.0212722	0.0596428	0.330538	0.304426	0.445916	5.45196	9.63461	8.5475	7.75639	7.258	11.492	11.3664	14.3401	8.06609	15.5533	27.2305	23.2122	7.80953	10.6456	16.0531	30.3741
19231	ENSMUSG00000026238	Ptma	prothymosin alpha	0.00893935	0.878993	0.972715	-0.135519	0.125316	0.701584	0.270272	0.00147858	0.00629566	0.127458	0.101367	0.189213	684.221	747.996	692.348	744.613	691.324	710.865	754.921	737.619	839.882	947.552	797.31	898.311	865.881	735.614	814.429	748.102
19260	ENSMUSG00000027843	Ptpn22	protein tyrosine phosphatase, non-receptor type 22 (lymphoid)	0.105133	0.0603087	NA	-0.242248	0.0410004	0.508379	0.996604	0.000377421	0.00189688	-0.305854	0.345234	0.490614	12.7212	8.75874	13.2961	12.6041	20.8667	26.2675	27.4689	8.96256	27.2231	39.4813	27.2305	26.694	11.7143	14.9039	4.28084	28.1241
15170	ENSMUSG00000004266	Ptpn6	protein tyrosine phosphatase, non-receptor type 6	0.0427417	0.581184	NA	-0.309996	0.0103394	0.341673	0.644749	0.0273925	0.0734932	-0.376772	0.161213	0.273703	50.8849	42.9178	49.3856	36.8428	53.5277	36.1179	49.2546	59.1529	34.2809	162.711	55.5503	88.2062	44.9048	13.8393	39.5977	43.8737
19264	ENSMUSG00000026395	Ptprc	protein tyrosine phosphatase, receptor type, C	-0.136083	0.100382	0.548996	-0.271669	0.0177081	0.397367	1.00572	0.000407097	0.00203074	0.337462	0.0815491	0.158884	99.9526	100.725	85.475	89.1984	83.467	62.3854	78.6179	84.2481	117.967	510.865	125.26	223.997	99.5715	70.2612	101.67	128.246
19271	ENSMUSG00000025314	Ptprj	protein tyrosine phosphatase, receptor type, J	0.0220893	0.787297	0.953413	-0.322674	0.0204683	0.409394	0.532249	0.00984388	0.0317128	-0.0146427	0.927975	0.956066	122.669	147.147	156.704	164.823	157.861	165.814	134.503	148.779	171.404	343.368	172.097	214.713	159.119	124.554	123.074	194.619
52118	ENSMUSG00000040511	Pvr	poliovirus receptor	0.0689524	0.353513	0.807494	-0.0494409	0.660576	0.952556	0.255018	0.0364194	0.0925371	0.12068	0.293444	0.433692	388.906	402.026	345.699	309.286	409.17	348.866	388.353	402.419	453.718	494.115	404.101	391.125	506.643	355.564	422.733	401.613
226407	ENSMUSG00000036104	Rab3gap1	RAB3 GTPase activating protein subunit 1	0.0573741	0.218193	0.702924	-0.075962	0.330093	0.846754	0.238051	0.00440044	0.0159878	0.111392	0.0483004	0.103715	1741.9	1698.32	1578.44	1634.66	1762.79	1781.27	1680.34	1733.36	2237.33	1801.78	1957.33	1889.47	1947.5	1909.83	1907.11	1756.07
19354	ENSMUSG00000033220	Rac2	Rac family small GTPase 2	-0.0389861	0.597807	NA	-0.385484	0.00352154	0.22502	0.581445	0.0332174	0.0860116	-0.196297	0.442681	0.586623	49.9763	55.1801	37.0392	32.9646	33.5682	31.1927	44.5186	50.1903	82.6774	116.051	34.8551	64.9941	31.2381	23.4204	31.0361	49.4985
231724	ENSMUSG00000038569	Rad9b	RAD9 checkpoint clamp component B	0.0356253	0.627694	NA	-0.0722614	0.602389	0.936692	0.568061	0.0133107	0.0405789	0.32062	0.201521	0.327108	29.0771	33.2832	26.5922	29.0864	28.1247	37.7596	35.0465	28.6802	53.4379	47.8562	38.1227	48.7456	27.3333	56.4219	50.2998	35.9989
19377	ENSMUSG00000062115	Rai1	retinoic acid induced 1	0.153007	0.0164118	0.256223	0.0793434	0.309226	0.839343	0.183333	0.0362623	0.0922081	0.100803	0.211791	0.339807	1223.06	1189.44	1220.39	1058.75	1420.75	1206.66	1479.53	1241.31	1445.85	1194.01	1397.47	1313.81	1383.26	1355.19	1485.45	1517.58
226525	ENSMUSG00000070565	Rasal2	RAS protein activator like 2	0.0486225	0.528499	0.885864	-0.0991503	0.228175	0.791134	0.288566	0.0243209	0.066657	0.134731	0.0912188	0.174204	641.514	442.316	476.761	449.87	527.112	563.11	542.748	480.393	583.783	674.772	605.607	619.765	574	578.058	583.264	589.482
320292	ENSMUSG00000089809	Rasgef1b	RasGEF domain family, member 1B	0.0210784	0.716251	NA	-0.100434	0.37077	0.863551	0.702164	0.0169324	0.0495127	0.23031	0.477271	0.618579	14.5386	21.021	49.3856	24.2387	19.9595	37.7596	19.8913	43.0203	56.4626	78.9627	31.5874	52.2274	76.1429	55.3573	10.7021	14.6246
19417	ENSMUSG00000032356	Rasgrf1	RAS protein-specific guanine nucleotide-releasing factor 1	-0.000672835	0.959758	NA	-0.0251492	0.708019	NA	0.556101	0.0383403	0.0963472	0.465649	0.0808484	0.157794	0	0	1.89945	0.969548	1.8145	0.82086	0	0	3.02478	14.3568	2.17844	2.32122	5.85715	2.12913	8.56168	0
19419	ENSMUSG00000027347	Rasgrp1	RAS guanyl releasing protein 1	0.013205	0.602981	NA	-0.15045	0.0760067	0.605402	0.808416	0.00737656	0.024828	0.230537	0.469131	0.611449	3.63464	3.5035	3.79889	0	0	4.92516	9.47204	1.79251	2.01652	47.8562	7.62455	16.2485	9.76191	4.25826	4.28084	6.74979
215653	ENSMUSG00000027339	Rassf2	Ras association (RalGDS/AF-6) domain family member 2	0.029057	0.725685	0.944677	-0.215204	0.119644	0.695562	0.463047	0.0369891	0.0936284	0.117079	0.347364	0.492641	137.208	237.362	171.9	183.245	204.131	174.022	192.282	190.006	174.429	403.188	213.487	272.743	194.262	200.138	191.567	241.868
213391	ENSMUSG00000042129	Rassf4	Ras association (RalGDS/AF-6) domain family member 4	-0.0304422	0.712123	0.941897	-0.480609	0.000568992	0.0864928	0.743766	0.000888818	0.00405908	0.0190783	0.896738	0.936767	153.563	185.685	153.855	217.179	163.305	199.469	150.605	170.289	230.892	538.382	246.164	284.349	174.738	149.039	158.391	212.618
54354	ENSMUSG00000026430	Rassf5	Ras association (RalGDS/AF-6) domain family member 5	0.104586	0.144179	NA	-0.385843	0.00482604	0.255709	0.803398	0.00268769	0.0104985	-0.286558	0.235869	0.368668	36.3464	24.5245	18.9945	38.7819	45.3625	39.4013	33.1521	41.2278	47.3883	93.3195	46.8365	56.8698	34.1667	21.2913	31.0361	39.3738
225182	ENSMUSG00000041238	Rbbp8	retinoblastoma binding protein 8, endonuclease	0.15907	0.0527106	0.437099	-0.0874495	0.506392	0.912104	0.602573	0.000727607	0.00340946	0.157571	0.372777	0.518427	58.1542	65.6905	58.8828	64.9597	81.6525	82.9069	92.826	63.6342	115.95	88.5339	94.7622	91.6881	95.6667	86.2297	78.1253	101.247
77604	ENSMUSG00000052137	Rbm12b2	RNA binding motif protein 12 B2	0.0997973	0.220237	0.704723	-0.00925887	0.936159	0.990852	0.380343	0.00662381	0.0226832	0.227411	0.081755	0.159212	139.025	113.864	126.313	127.011	129.737	142.83	143.028	153.26	173.421	157.925	154.669	183.376	151.31	180.976	173.374	165.37
70226	ENSMUSG00000055188	Rbm3os	RNA binding motif protein 3, opposite strand	0.0230612	0.321436	NA	-0.160505	0.0828018	NA	0.839324	0.0058109	0.0202653	0.0818673	0.794825	0.868818	4.5433	0.875874	0	0	2.72175	1.64172	5.68322	2.68877	10.0826	5.98202	9.80299	11.6061	0.976191	5.32282	6.42126	2.24993
245945	ENSMUSG00000070780	Rbm47	RNA binding motif protein 47	0.0488559	0.250923	NA	-0.372734	0.000926972	0.120594	0.902249	0.0049976	0.0178428	-0.503287	0.120873	0.217377	5.45196	19.2692	1.89945	4.84774	16.3305	11.492	11.3664	12.5476	16.1322	49.0526	29.409	19.7303	4.88095	4.25826	6.42126	13.4996
19654	ENSMUSG00000032582	Rbm6	RNA binding motif protein 6	0.021352	0.676959	0.934055	-0.142698	0.0763639	0.605425	0.240662	0.0037652	0.0140091	0.0799163	0.18431	0.304981	1178.53	1107.1	1095.98	1048.08	1122.27	1093.39	1164.11	1131.08	1395.43	1414.15	1274.39	1178.02	1227.07	1125.24	1200.77	1216.09
67010	ENSMUSG00000042396	Rbm7	RNA binding motif protein 7	0.083153	0.233891	0.717934	-0.121561	0.142766	0.720011	0.330026	0.000624598	0.00297862	0.109619	0.199095	0.323986	482.498	460.71	400.783	467.322	449.996	461.324	520.962	523.414	553.536	595.809	609.964	536.201	538.857	537.605	526.543	508.484
207181	ENSMUSG00000039607	Rbms3	RNA binding motif, single stranded interacting protein	0.0618691	0.442286	0.851078	-0.197274	0.054571	0.560008	0.503157	3.84e-05	0.000246567	0.195856	0.120182	0.21646	247.155	248.748	237.431	189.062	278.526	216.707	274.689	221.375	328.693	307.476	353.997	338.898	278.214	250.173	319.993	292.491
63954	ENSMUSG00000028996	Rbp7	retinol binding protein 7, cellular	0.0806881	0.3205	0.788114	-0.305187	0.0275961	0.449082	0.545674	0.036052	0.0917713	-0.184262	0.306384	0.44798	110.856	94.5944	66.4806	60.112	101.612	101.787	89.0371	90.5219	213.751	75.3735	99.1191	147.397	105.429	62.8093	78.1253	86.6223
28193	ENSMUSG00000019873	Reep3	receptor accessory protein 3	-0.0222273	0.738378	0.946754	-0.185361	0.0295944	0.459312	0.299105	0.0026252	0.0102857	0.142329	0.0706974	0.14186	886.852	741.865	680.951	732.009	792.936	717.432	736.924	740.308	987.088	994.212	911.678	878.581	856.119	732.42	879.712	833.599
19713	ENSMUSG00000030110	Ret	ret proto-oncogene	0.229696	0.0054636	0.151739	-0.0517923	0.710192	0.959942	0.43793	0.0195543	0.0556098	-0.0857564	0.682499	0.788333	142.66	209.334	169.051	165.793	278.526	186.335	316.366	193.591	175.438	281.155	201.506	306.401	349.476	180.976	162.672	217.118
11848	ENSMUSG00000007815	Rhoa	ras homolog family member A	0.0225968	0.556393	0.895846	-0.0480309	0.374934	0.86617	0.145229	0.00218514	0.00878423	0.0878423	0.0752083	0.149304	3581.03	3603.34	3614.64	3515.58	3641.7	3489.48	3711.14	3732.01	3871.72	3932.58	4005.07	4070.25	4074.62	3770.69	3777.84	3869.88
223881	ENSMUSG00000054855	Rnd1	Rho family GTPase 1	0.123372	0.0947417	NA	0.0620339	0.653056	0.951869	0.727951	0.00178705	0.00739406	0.465639	0.0698545	0.140538	45.433	57.8077	29.4414	41.6906	74.3945	68.9523	37.8881	58.2566	85.7022	74.1771	58.8179	99.8123	141.548	52.1636	65.2828	96.747
67664	ENSMUSG00000033107	Rnf125	ring finger protein 125	0.0965586	0.214126	0.701211	-0.0188681	0.889206	0.984095	0.528158	0.0119856	0.0372258	0.261117	0.191949	0.314589	68.1495	61.3112	39.8884	47.5079	85.2815	67.3105	65.3571	49.2941	95.7848	86.1411	77.3347	70.7971	73.2143	100.069	71.704	82.1225
218215	ENSMUSG00000038068	Rnf144b	ring finger protein 144B	0.0111015	0.877353	0.971556	-0.181694	0.0425343	0.5166	0.217074	0.0232513	0.0642478	0.0170912	0.869736	0.918817	1613.78	1384.76	1433.13	1466.93	1347.27	1452.1	1314.72	1849.87	1980.23	1513.45	1670.87	1729.31	1382.29	1577.68	1638.49	1439.96
51902	ENSMUSG00000048911	Rnf24	ring finger protein 24	0.0894537	0.268509	0.752836	0.00911717	0.947867	0.994662	0.472924	0.0165174	0.0485612	0.29034	0.182707	0.302899	70.8754	63.9388	42.7375	63.9902	79.838	68.1314	62.5154	73.493	91.7518	75.3735	90.4054	91.6881	135.691	78.7777	62.0721	79.8725
268902	ENSMUSG00000052516	Robo2	roundabout guidance receptor 2	0.0874049	0.138671	NA	0.029033	0.807195	0.973026	0.703462	0.0246895	0.0675007	0.51797	0.0718244	0.143709	16.3559	13.1381	11.3967	11.6346	21.774	26.2675	11.3664	19.7176	16.1322	11.964	37.0335	52.2274	32.2143	21.2913	25.685	49.4985
19888	ENSMUSG00000025900	Rp1	retinitis pigmentosa 1 (human)	0.0188812	0.631836	NA	-0.200576	0.0730032	0.601789	1.04537	0.000957638	0.00433169	0.247201	0.455446	0.598366	13.6299	3.5035	4.74861	5.81729	15.4232	9.85032	2.84161	6.27379	32.2644	23.9281	28.3198	12.7667	8.78572	14.9039	21.4042	3.3749
66646	ENSMUSG00000026005	Rpe	ribulose-5-phosphate-3-epimerase	0.106816	0.157785	0.642283	0.0143197	0.89425	0.985149	0.303135	0.0105813	0.0335894	0.190551	0.0881442	0.169374	276.233	296.045	297.263	261.778	266.731	315.21	328.68	347.747	385.156	345.761	296.268	383.001	318.238	364.081	394.907	365.614
244585	ENSMUSG00000033282	Rpgrip1l	Rpgrip1-like	0.163175	0.0482632	0.423116	-0.0224586	0.871601	0.98109	0.670466	8.06e-05	0.000477927	0.30072	0.156455	0.267056	73.6014	79.7045	78.827	63.9902	86.1887	101.787	112.717	79.7668	137.124	102.891	131.796	118.382	162.048	77.7132	146.619	94.4971
52822	ENSMUSG00000029291	Rufy3	RUN and FYVE domain containing 3	0.0198659	0.800449	0.956309	-0.0894625	0.446649	0.891358	0.257817	0.0397548	0.0992809	0.134233	0.308922	0.450691	208.083	252.252	210.838	216.209	216.833	260.213	210.279	219.583	257.107	302.69	239.629	273.904	297.738	220.365	219.393	262.117
12393	ENSMUSG00000039153	Runx2	runt related transcription factor 2	0.0346936	0.611988	NA	-0.141108	0.303804	0.836683	0.698114	0.00331065	0.0125615	0.268029	0.332026	0.476363	48.159	31.5315	23.7431	47.5079	33.5682	27.9093	50.2018	57.3604	57.4709	78.9627	66.4425	67.3153	46.8572	34.066	40.668	93.3721
224903	ENSMUSG00000071054	Safb	scaffold attachment factor B	0.074791	0.0604458	0.459045	0.00611758	0.928148	0.989772	0.135208	0.0295396	0.0783607	0.0792867	0.116899	0.211408	2016.32	1955.83	2017.21	1985.63	2128.41	2089.09	2087.64	2132.19	2174.82	2315.04	2257.96	2040.35	2154.45	2175.97	2340.55	2248.81
320679	ENSMUSG00000058656	Samd12	sterile alpha motif domain containing 12	0.00551395	0.772394	NA	-0.0509486	0.574145	NA	0.633005	0.0284896	0.0759615	0.58651	0.0655205	0.133513	1.81732	3.5035	0	0	0	1.64172	3.78881	1.79251	2.01652	14.3568	8.71377	5.80304	7.80953	4.25826	6.42126	4.49986
209086	ENSMUSG00000047735	Samd9l	sterile alpha motif domain containing 9-like	0.148978	0.0636542	0.466915	-0.317695	0.019056	0.40362	0.714719	5.89e-05	0.0003625	0.0457188	0.761208	0.844394	244.429	239.989	251.677	241.418	293.042	291.405	349.518	221.375	391.205	620.934	333.302	338.898	298.714	228.881	324.273	343.114
67742	ENSMUSG00000022876	Samsn1	SAM domain, SH3 domain and nuclear localization signals, 1	0.00397259	0.919314	NA	-0.327033	0.000962216	0.120594	0.971529	0.00249196	0.00985179	-0.313487	0.338777	0.483649	7.26928	3.5035	3.79889	5.81729	5.4435	4.92516	3.78881	7.17005	14.1157	40.6777	8.71377	15.0879	1.95238	4.25826	2.14042	4.49986
70097	ENSMUSG00000015305	Sash1	SAM and SH3 domain containing 1	0.0641144	0.395701	0.826832	-0.0622871	0.552493	0.924148	0.254174	0.0334725	0.0865434	0.11139	0.317797	0.460476	934.102	675.299	676.203	661.232	857.351	802.801	703.772	776.158	880.212	941.57	840.879	884.384	787.786	690.902	911.818	1012.47
319934	ENSMUSG00000038371	Sbf2	SET binding factor 2	0.125135	0.0723304	0.491122	-0.154938	0.0804297	0.612511	0.401861	2.48e-05	0.000167069	0.0895635	0.333596	0.478166	654.235	558.808	572.683	587.546	746.667	699.373	636.521	575.396	749.138	896.107	746.117	774.126	719.453	722.839	654.968	735.727
20271	ENSMUSG00000032511	Scn5a	sodium channel, voltage-gated, type V, alpha	-0.00154482	0.978705	NA	-0.311804	0.0128982	0.368426	0.930212	0.00219587	0.00882314	0.221924	0.448955	0.591918	10.9039	17.5175	18.9945	29.0864	22.6812	25.4467	11.3664	16.1326	75.6196	71.7842	32.6766	23.2122	27.3333	14.9039	31.0361	20.2494
20272	ENSMUSG00000034810	Scn7a	sodium channel, voltage-gated, type VII, alpha	0.0250345	0.731591	0.944851	-0.109268	0.348959	0.853156	0.255189	0.0319847	0.0834282	0.102832	0.389159	0.535133	298.04	295.169	283.017	268.565	265.824	285.659	317.313	305.623	297.437	376.867	319.142	387.643	310.429	276.787	295.378	382.488
53378	ENSMUSG00000028249	Sdcbp	syndecan binding protein	-0.031966	0.535171	0.889381	-0.327598	0.000705726	0.0979941	0.332276	0.000544453	0.0026394	0.0126575	0.864009	0.915459	1313.92	1354.1	1247.94	1204.18	1234.77	1239.5	1223.79	1304.05	1734.21	1837.68	1511.84	1414.78	1388.14	1199.76	1318.5	1138.47
237979	ENSMUSG00000041592	Sdk2	sidekick cell adhesion molecule 2	0.0334502	0.358677	NA	-0.100848	0.321507	0.843618	0.852574	0.00771711	0.0258232	0.345097	0.296457	0.437168	2.72598	7.00699	5.69834	1.9391	12.7015	3.28344	3.78881	8.06631	14.1157	34.6957	14.1599	4.64243	5.85715	17.033	10.7021	10.1247
74136	ENSMUSG00000020823	Sec14l1	SEC14-like lipid binding 1	0.0987531	0.0558117	0.443476	0.00189189	0.977037	0.998064	0.136663	0.0277195	0.0742284	0.0454716	0.495276	0.635047	2823.21	2699.44	2827.32	2529.55	2837.88	2770.4	2954.33	3198.74	2894.72	3007.76	2979.02	3120.88	3201.91	3175.59	2962.34	2800.04
207352	ENSMUSG00000055319	Sec23ip	Sec23 interacting protein	0.0429516	0.436839	0.845626	-0.0710268	0.393822	0.874005	0.190624	0.0350444	0.08974	0.0823979	0.199271	0.32424	1253.95	1123.75	1116.87	1178	1189.4	1141	1300.51	1210.84	1530.54	1350.74	1231.91	1245.33	1278.81	1323.25	1225.39	1300.46
20343	ENSMUSG00000026581	Sell	selectin, lymphocyte	-0.0151274	0.698344	NA	-0.186427	0.0671847	0.591922	0.85935	0.00720116	0.0243407	0.286019	0.386043	0.531895	3.63464	8.75874	5.69834	7.75639	5.4435	1.64172	7.57763	7.17005	34.2809	9.57123	21.7844	11.6061	13.6667	2.12913	6.42126	11.2497
54204	ENSMUSG00000000486	Septin1	septin 1	0.0723202	0.292263	NA	-0.0445329	0.729073	0.962021	0.55229	0.0366562	0.0930112	0.182023	0.528435	0.66457	39.0724	26.2762	16.1453	26.1778	36.29	27.9093	31.2577	40.3315	36.2974	55.0346	47.9257	37.1395	12.6905	43.6471	58.8615	46.1236
218442	ENSMUSG00000021703	Serinc5	serine incorporator 5	0.0199625	0.797259	0.955663	-0.336947	0.0124562	0.361932	0.411657	0.0259369	0.0703808	-0.0915949	0.446103	0.589614	210.809	266.266	225.084	220.087	239.514	254.467	232.065	216.894	251.057	458.223	243.986	314.525	200.119	207.59	218.323	258.742
28146	ENSMUSG00000027808	Serp1	stress-associated endoplasmic reticulum protein 1	0.015932	0.806549	0.958039	-0.152357	0.185591	0.756496	0.343424	0.00233064	0.00929525	0.154521	0.163073	0.276384	535.2	604.353	556.538	595.303	605.136	541.768	556.009	623.794	644.279	870.982	657.89	767.162	777.048	682.385	541.526	595.107
20715	ENSMUSG00000041481	Serpina3g	serine (or cysteine) peptidase inhibitor, clade A, member 3G	-0.0174583	0.314457	NA	-0.158135	0.0591667	NA	0.732114	0.0162677	0.0479978	0.409704	0.118654	0.214097	5.45196	1.75175	0	1.9391	2.72175	0	0	0	4.03305	17.9461	4.35688	19.7303	0.976191	4.25826	2.14042	6.74979
20725	ENSMUSG00000026315	Serpinb8	serine (or cysteine) peptidase inhibitor, clade B, member 8	0.0731075	0.318249	NA	-0.405738	0.00343925	0.223739	0.590835	0.0195606	0.0556098	-0.383416	0.108056	0.198476	35.4377	56.0559	42.7375	30.056	46.2697	63.2062	55.885	34.0577	56.4626	101.694	67.5317	48.7456	34.1667	30.8724	46.019	34.8739
11905	ENSMUSG00000026715	Serpinc1	serine (or cysteine) peptidase inhibitor, clade C (antithrombin), member 1	0.0693328	0.0124505	NA	-0.0660608	0.397089	NA	0.924941	0.00189828	0.00779054	-0.142885	0.650919	0.764081	0	0.875874	0	0.969548	3.629	3.28344	8.52483	4.48128	5.04131	5.98202	8.71377	5.80304	1.95238	8.51651	0	4.49986
319433	ENSMUSG00000091155	Serpine3	serpin peptidase inhibitor, clade E (nexin, plasminogen activator inhibitor type 1), member 3	0.0383695	0.208772	NA	-0.181529	0.112149	0.677066	0.964737	0.00268457	0.0104888	-0.0105401	0.974323	0.984473	1.81732	6.13112	7.59778	0.969548	16.3305	13.9546	0	6.27379	14.1157	10.7676	22.8736	17.4091	8.78572	9.58108	4.28084	13.4996
68549	ENSMUSG00000026039	Sgo2a	shugoshin 2A	-0.0562011	0.240753	NA	-0.16412	0.181584	0.755136	0.724839	0.0148203	0.0442912	0.627973	0.0532447	0.112123	5.45196	18.3934	11.3967	15.5128	9.97975	4.92516	7.57763	10.7551	31.2561	22.7317	28.3198	23.2122	13.6667	28.7432	6.42126	20.2494
268396	ENSMUSG00000040711	Sh3pxd2b	SH3 and PX domains 2B	0.0326746	0.691449	0.936978	-0.233563	0.0931369	0.637738	0.7178	0.00314651	0.0120152	0.300091	0.0591443	0.122531	183.549	215.465	183.296	219.118	268.546	180.589	179.969	207.035	217.784	666.397	328.945	255.334	305.548	204.396	291.097	241.868
59009	ENSMUSG00000031642	Sh3rf1	SH3 domain containing ring finger 1	0.0253955	0.759433	0.949782	-0.089177	0.483969	0.904598	0.46133	0.00467061	0.0168192	0.313183	0.0525189	0.110984	101.77	117.367	97.8214	128.95	117.035	108.354	141.133	96.7957	154.264	180.657	167.74	127.667	175.714	133.07	143.408	130.496
71653	ENSMUSG00000041362	Shtn1	shootin 1	0.102794	0.21322	0.700152	-0.515806	0.000130217	0.0391762	0.485653	0.00596985	0.0207633	-0.457577	0.0136496	0.0352836	88.14	71.8217	85.475	75.6248	96.1685	76.34	115.559	88.7294	93.7683	139.979	111.101	120.703	66.381	74.5195	68.4934	56.2483
70661	ENSMUSG00000034135	Sik3	SIK family kinase 3	0.101482	0.030075	0.347975	-0.0317606	0.6097	0.939367	0.240819	3.14e-05	0.000206084	0.113327	0.0491493	0.105242	1794.6	1939.18	1896.6	1856.68	2012.28	2042.3	2116.05	1927.85	2299.84	2228.9	2187.16	2164.53	2130.05	2339.91	2173.6	2122.81
100038947	ENSMUSG00000074677	Sirpb1c	signal-regulatory protein beta 1C	-0.00380593	0.788016	NA	-0.136938	0.0311364	NA	0.628525	0.0276104	0.0739957	-0.0200119	0.902184	NA	0	0	1.89945	1.9391	1.8145	0.82086	0	0	2.01652	10.7676	6.53533	4.64243	0	0	2.14042	0
20491	ENSMUSG00000022372	Sla	src-like adaptor	0.0378081	0.558995	NA	-0.533661	2.84e-05	0.0124366	0.76763	0.00865384	0.0284477	-0.752991	0.00889069	0.0241739	29.9858	15.7657	31.3409	21.3301	34.4755	16.4172	30.3105	32.2652	43.3552	95.7123	31.5874	39.4607	11.7143	12.7748	16.0531	15.7495
75345	ENSMUSG00000038179	Slamf7	SLAM family member 7	-0.0118283	0.773497	NA	-0.290715	0.00275344	0.208386	0.871865	0.00617313	0.0213369	-0.0348199	0.915836	0.94864	25.4425	6.13112	5.69834	15.5128	9.0725	3.28344	23.6801	10.7551	10.0826	155.533	21.7844	39.4607	11.7143	8.51651	8.56168	15.7495
20493	ENSMUSG00000021135	Slc10a1	solute carrier family 10 (sodium/bile acid cotransporter family), member 1	0.0399613	0.154146	NA	-0.0153068	0.873277	NA	0.773395	0.0109572	0.0346048	0.460106	0.164619	0.278477	1.81732	2.62762	0	0.969548	3.629	3.28344	4.73602	3.58502	12.0991	2.39281	9.80299	6.96365	7.80953	8.51651	9.63189	3.3749
100561	ENSMUSG00000029416	Slc15a4	solute carrier family 15, member 4	0.127744	0.0360629	0.375474	-0.11759	0.35137	0.854375	0.297401	0.0344959	0.0886203	0.0151735	0.893186	0.934772	602.441	595.594	597.376	608.876	620.559	647.659	681.987	725.071	773.337	942.766	739.581	539.683	829.762	699.418	602.528	570.357
214084	ENSMUSG00000025094	Slc18a2	solute carrier family 18 (vesicular monoamine), member 2	0.0462094	0.573247	0.901257	-0.105031	0.398185	0.874553	0.436986	0.0122142	0.037781	0.222352	0.185567	0.30652	109.948	80.5804	75.0281	87.2593	92.5395	74.6983	118.4	95.8994	118.975	113.658	142.688	116.061	108.357	106.456	120.934	113.622
71803	ENSMUSG00000004902	Slc25a18	solute carrier family 25 (mitochondrial carrier), member 18	0.0391593	0.253937	NA	-0.176287	0.105348	NA	0.954225	0.00297826	0.0114777	0.0348919	0.915961	0.94864	3.63464	3.5035	3.79889	1.9391	10.887	3.28344	1.89441	8.06631	13.1074	15.5533	6.53533	13.9273	5.85715	7.45195	5.35105	6.74979
229731	ENSMUSG00000040322	Slc25a24	solute carrier family 25 (mitochondrial carrier, phosphate carrier), member 24	0.135409	0.0984526	0.544634	-0.248293	0.075357	0.605402	0.58713	0.0103173	0.0329267	-0.0167669	0.908335	0.944005	167.193	168.168	125.363	155.128	192.337	201.111	180.916	151.467	181.487	424.723	185.168	206.588	196.214	139.458	192.638	188.994
227731	ENSMUSG00000026819	Slc25a25	solute carrier family 25 (mitochondrial carrier, phosphate carrier), member 25	0.0980419	0.0763636	0.498036	0.0181155	0.889993	0.984492	0.849762	0.00564445	0.0197674	0.446372	0.126145	0.224691	3769.12	2251	1562.29	1865.41	2864.19	2349.3	4797.59	6218.23	5674.5	3184.83	4570.37	10128.6	7348.77	8435.6	4521.63	4394.12
384071	ENSMUSG00000040740	Slc25a34	solute carrier family 25, member 34	-0.0952168	0.220965	0.704862	-0.181996	0.187022	0.757218	0.51908	0.00542654	0.0191368	0.363727	0.15694	0.267775	665.139	949.447	793.018	571.064	474.492	819.219	609.052	534.169	1623.3	891.321	973.764	950.538	449.048	815.456	977.101	1079.97
215335	ENSMUSG00000020261	Slc36a1	solute carrier family 36 (proton/amino acid symporter), member 1	0.0414288	0.569191	0.900727	-0.209979	0.0421989	0.514257	0.255586	0.0238679	0.0656524	-0.0263244	0.798992	0.87218	387.998	462.461	485.308	445.992	513.503	455.577	477.391	408.693	604.957	563.506	485.793	489.777	448.072	401.341	511.56	460.111
234967	ENSMUSG00000043885	Slc36a4	solute carrier family 36 (proton/amino acid symporter), member 4	0.0636375	0.373909	NA	-0.124818	0.361415	0.858703	0.555263	0.0336446	0.0869021	0.124443	0.618023	0.739117	36.3464	25.4003	31.3409	20.3605	39.919	27.9093	35.9937	32.2652	41.3387	43.0705	33.7659	67.3153	54.6667	29.8078	34.2467	31.499
105727	ENSMUSG00000023169	Slc38a1	solute carrier family 38, member 1	0.0772985	0.2095	NA	-0.264228	0.0116466	0.353336	1.00129	0.0018329	0.00756128	-0.0770124	0.784959	0.862304	25.4425	8.75874	22.7933	29.0864	35.3827	20.5215	26.5217	36.7465	24.1983	234.495	34.8551	53.388	20.5	25.5495	19.2638	46.1236
70129	ENSMUSG00000007034	Slc44a4	solute carrier family 44, member 4	0.00305077	0.694549	NA	-0.132125	0.0309153	NA	0.73855	0.00479964	0.0172244	0.0102351	0.9396	NA	0	0	0	0	0	0	0	1.79251	4.03305	19.1425	2.17844	3.48183	1.95238	0	0	0
242259	ENSMUSG00000028360	Slc44a5	solute carrier family 44, member 5	0.0152578	0.204611	NA	-0.0416042	0.564379	NA	0.538071	0.0221966	0.0618297	0.310715	0.27325	0.411307	0	0	0	0	0.90725	0	0	6.27379	16.1322	5.98202	4.35688	0	2.92857	4.25826	8.56168	2.24993
26570	ENSMUSG00000027737	Slc7a11	solute carrier family 7 (cationic amino acid transporter, y+ system), member 11	0.010624	0.616012	NA	-0.233735	0.0266166	0.442867	1.08109	0.000586034	0.00281563	0.35602	0.263922	0.400683	3.63464	0	0	3.87819	5.4435	1.64172	4.73602	0	24.1983	7.17842	11.9814	18.5697	5.85715	5.32282	3.21063	8.99972
110895	ENSMUSG00000026065	Slc9a4	solute carrier family 9 (sodium/hydrogen exchanger), member 4	-0.0384357	0.605098	NA	-0.0790427	0.560673	0.924832	0.450584	0.0234232	0.0646423	0.456275	0.0463689	0.100338	45.433	42.9178	55.0839	59.1424	43.548	68.9523	35.0465	35.8502	72.5948	81.3555	64.2641	69.6365	69.3096	57.4865	75.9849	62.9981
20556	ENSMUSG00000072620	Slfn2	schlafen 2	0.0257768	0.754175	0.949391	-0.325744	0.0111	0.34748	0.770909	0.00804983	0.0267862	-0.0402907	0.836755	0.898555	68.1495	86.7115	75.0281	79.503	80.7452	78.8026	65.3571	97.6919	91.7518	362.51	82.7808	121.864	90.7858	55.3573	85.6168	80.9975
20558	ENSMUSG00000000204	Slfn4	schlafen 4	-0.0221382	0.685337	NA	-0.430007	0.000157602	0.043768	1.16493	0.000187178	0.00101931	-0.109215	0.734198	0.825788	18.1732	16.6416	10.447	13.5737	9.0725	8.2086	18.9441	16.1326	100.826	70.5878	21.7844	26.694	17.5714	6.38738	8.56168	13.4996
276950	ENSMUSG00000035208	Slfn8	schlafen 8	0.0212232	0.759173	NA	-0.295355	0.00899853	0.328569	0.963195	0.00138363	0.00594293	-0.092244	0.763984	0.846299	29.0771	26.2762	23.7431	27.1474	37.1972	32.8344	23.6801	19.7176	48.3966	147.158	28.3198	64.9941	16.5952	9.58108	44.9488	32.624
245446	ENSMUSG00000046699	Slitrk4	SLIT and NTRK-like family, member 4	-0.0055714	0.650959	NA	-0.0277779	0.716056	NA	0.621089	0.0297591	0.0788299	0.517433	0.0490838	0.105169	1.81732	0	1.89945	0	0	0	0	1.79251	6.04957	9.57123	2.17844	4.64243	5.85715	0	7.49147	4.49986
14211	ENSMUSG00000028312	Smc2	structural maintenance of chromosomes 2	0.000878472	0.991229	NA	-0.342404	0.0130033	0.368426	0.874552	2.38e-05	0.000160901	0.374227	0.0560166	0.117122	59.9715	53.4283	49.3856	41.6906	50.806	45.9682	56.8322	51.9829	98.8096	118.444	72.9778	118.382	67.3572	80.9069	55.6509	69.7479
72273	ENSMUSG00000078439	Smim24	small integral membrane protein 24	-0.00353958	0.930689	NA	-0.167929	0.196007	0.763876	0.875107	0.00478431	0.0171772	0.561466	0.0831227	0.161332	7.26928	4.37937	5.69834	15.5128	3.629	14.7755	7.57763	5.37754	24.1983	23.9281	18.5168	19.7303	14.6429	10.6456	17.1234	17.9994
20617	ENSMUSG00000025889	Snca	synuclein, alpha	-0.0843987	0.23331	NA	-0.300798	0.0180093	0.398883	0.622876	0.0312162	0.0819359	0.157913	0.55777	0.689975	29.9858	43.7937	28.4917	42.6601	19.0522	32.8344	31.2577	30.4727	102.843	77.7663	60.9964	23.2122	48.8095	30.8724	27.8254	22.4993
100313519	ENSMUSG00000077714	Snord17	small nucleolar RNA, C/D box 17	0.0250863	0.102962	NA	0.0213342	0.769425	NA	0.457859	0.0391623	0.0980878	0.414434	0.176437	0.294483	0	0	0	0	1.8145	0	0.947204	7.17005	11.0909	7.17842	0	2.32122	3.90476	10.6456	2.14042	8.99972
100217429	NA	Snord64	small nucleolar RNA, C/D box 64	0.00906158	0.592578	NA	-0.0416987	0.624462	NA	1.1215	0.000329765	0.00168476	0.477256	0.0896772	0.171775	1.81732	0.875874	0.949723	0	0	5.74602	0	0.896256	9.07435	4.78562	9.80299	17.4091	0	9.58108	12.8425	8.99972
100217430	NA	Snord66	small nucleolar RNA, C/D box 66	0.00526963	0.613948	NA	-0.0400202	0.558449	NA	0.530554	0.0330609	0.0857128	0.325734	0.2064	NA	0	0.875874	0	0	0	1.64172	0	0.896256	2.01652	8.37483	2.17844	2.32122	0.976191	1.06456	4.28084	3.3749
20623	ENSMUSG00000038145	Snrk	SNF related kinase	0.130616	0.00406728	0.131053	-0.0823335	0.393149	0.873292	0.257568	0.00703316	0.023855	0.0397862	0.600898	0.725045	2128.08	2122.24	1967.83	1998.24	2200.99	2351.76	2214.56	2311.44	2858.42	2096.1	2476.89	2452.37	1997.29	2435.72	2561.01	2346.68
67332	ENSMUSG00000020180	Snrpd3	small nuclear ribonucleoprotein D3	0.108494	0.0123023	0.227054	-0.0234521	0.791795	0.970781	0.191385	0.033077	0.0857413	0.0663477	0.30849	0.450308	1852.76	1771.89	1842.46	1864.44	2039.5	2039.84	1914.3	1964.59	2431.93	1862.8	2139.23	1976.52	1968	1989.67	2313.79	2068.81
71607	ENSMUSG00000031662	Snx20	sorting nexin 20	0.0297724	0.525493	NA	-0.268541	0.00875123	0.326816	0.761821	0.0175894	0.0510937	-0.372944	0.256988	0.392893	9.0866	5.25524	20.8939	5.81729	8.16525	12.3129	18.9441	12.5476	13.1074	53.8382	15.2491	31.3364	9.76191	2.12913	14.9829	5.62483
20652	ENSMUSG00000026600	Soat1	sterol O-acyltransferase 1	0.0684775	0.379906	NA	-0.304353	0.0195647	0.40362	0.867374	0.00253369	0.00999524	0.0477603	0.827786	0.892418	58.1542	48.1731	45.5867	39.7515	73.4872	53.3559	50.2018	44.8128	71.5866	229.71	74.067	67.3153	48.8095	68.1321	67.4232	46.1236
320706	ENSMUSG00000055485	Soga1	suppressor of glucose, autophagy associated 1	0.0414108	0.612947	0.915853	-0.153722	0.237648	0.79689	0.452891	0.0021407	0.00862844	0.187034	0.25782	0.393806	503.397	463.337	422.627	377.154	619.652	463.786	397.826	377.324	490.015	787.234	632.838	561.734	557.405	366.21	630.353	582.732
319940	ENSMUSG00000085440	Sorbs2os	sorbin and SH3 domain containing 2, opposite strand	-0.0756316	0.171451	NA	-0.317247	0.023066	0.425411	0.753464	0.00100027	0.00450133	0.591174	0.056284	0.117549	60.8802	46.4213	44.637	57.2033	57.1567	50.8933	5.68322	24.1989	61.504	122.033	119.814	84.7244	75.1667	64.9384	50.2998	62.9981
268301	ENSMUSG00000098188	Sowahc	sosondowah ankyrin repeat domain family member C	0.0602352	0.438705	NA	-0.433892	0.00164493	0.157314	0.662814	0.00744301	0.0250315	-0.344069	0.132639	0.234441	43.6157	32.4073	55.0839	51.3861	50.806	44.3265	53.0434	59.1529	56.4626	123.23	71.8886	69.6365	26.3572	51.0991	41.7382	38.2488
20666	ENSMUSG00000063632	Sox11	SRY (sex determining region Y)-box 11	0.00509322	0.844176	NA	-0.0658023	0.139284	0.713814	1.05544	0.00040871	0.00203818	0.078848	0.765475	0.847447	1.81732	1.75175	1.89945	3.87819	1.8145	3.28344	5.68322	0	1.00826	148.354	17.4275	16.2485	0	0	6.42126	7.87476
20678	ENSMUSG00000041540	Sox5	SRY (sex determining region Y)-box 5	0.031517	0.658838	NA	-0.191295	0.170393	0.748465	0.518986	0.023146	0.0640148	0.0804901	0.751515	0.837203	30.8944	40.2902	24.6928	40.721	52.6205	33.6553	29.3633	34.0577	56.4626	50.249	53.3718	48.7456	48.8095	25.5495	37.4573	48.3735
20737	ENSMUSG00000051457	Spn	sialophorin	-0.0288313	0.595477	NA	-0.429635	0.000212822	0.0492909	0.902672	0.00361687	0.0135357	-0.268058	0.402799	0.548626	16.3559	23.6486	7.59778	15.5128	12.7015	9.85032	18.9441	12.5476	30.2478	69.3914	17.4275	55.7092	13.6667	4.25826	8.56168	13.4996
20750	ENSMUSG00000029304	Spp1	secreted phosphoprotein 1	-0.0232774	0.773976	0.950904	-0.366074	0.00207592	0.175482	0.717138	0.0067502	0.0230263	-0.529587	0.0216874	0.0526313	122.669	183.934	129.162	221.057	117.942	141.188	180.916	191.799	210.727	562.31	161.205	309.882	97.6191	85.1651	61.0019	168.745
74646	ENSMUSG00000039911	Spsb1	splA/ryanodine receptor domain and SOCS box containing 1	0.0163848	0.819208	0.960441	-0.423324	0.000346576	0.0625614	0.487891	1.03e-05	7.63e-05	-0.0521992	0.684439	0.789835	316.214	308.308	315.308	275.352	303.929	332.448	289.844	308.312	428.511	461.812	371.424	466.565	246	364.081	262.201	318.365
20740	ENSMUSG00000057738	Sptan1	spectrin alpha, non-erythrocytic 1	0.128015	0.00619995	0.161742	-0.111486	0.157005	0.737337	0.181879	0.020598	0.0580647	-0.0612107	0.313047	0.455245	3648.27	3458.83	3212.91	3214.05	3901.17	3703.72	3644.84	3684.51	4127.82	3946.94	3910.3	3434.24	3290.74	3469.41	3678.31	3876.63
20773	ENSMUSG00000021036	Sptlc2	serine palmitoyltransferase, long chain base subunit 2	0.113329	0.152382	0.635214	-0.138722	0.291755	0.829866	0.384614	0.0209948	0.0589841	0.0479163	0.722879	0.817716	211.718	233.858	228.883	222.027	252.215	220.811	306.894	234.819	316.594	373.278	199.327	309.882	285.048	233.139	232.235	299.241
27364	ENSMUSG00000001323	Srr	serine racemase	0.214809	0.00127152	0.0660402	0.0818159	0.418758	0.884358	0.307482	0.00126921	0.00551389	0.153753	0.134566	0.237023	369.824	393.267	384.638	366.489	479.935	423.564	479.285	446.336	445.652	437.884	503.22	501.383	597.429	457.762	516.911	465.736
20608	ENSMUSG00000037014	Sstr4	somatostatin receptor 4	6.59e-05	0.99712	NA	-0.0659196	0.321733	NA	0.673034	0.0191782	0.0547186	0.317391	0.233722	0.36637	1.81732	1.75175	1.89945	0	0	0	3.78881	1.79251	18.1487	9.57123	9.80299	0	9.76191	5.32282	2.14042	0
70356	ENSMUSG00000022403	St13	suppression of tumorigenicity 13	0.0398952	0.366777	0.814446	-0.106404	0.189704	0.758256	0.264485	0.000864389	0.00396687	0.122647	0.0568379	0.118529	2832.29	2736.23	2622.18	2743.82	2855.12	2822.94	2945.8	2658.3	3677.13	3092.7	3428.87	3002.49	3329.79	2829.61	3171.03	2962.03
20450	ENSMUSG00000025789	St8sia2	ST8 alpha-N-acetyl-neuraminide alpha-2,8-sialyltransferase 2	-0.0139421	0.785159	NA	-0.220966	0.028351	0.454908	0.720389	0.0233403	0.0644455	-0.0607576	0.853846	0.909138	7.26928	12.2622	15.1956	13.5737	9.0725	6.56688	17.0497	11.6513	20.1652	61.0166	10.8922	24.3728	1.95238	10.6456	12.8425	15.7495
192188	ENSMUSG00000035459	Stab2	stabilin 2	0.0549597	0.386164	0.819269	-0.0598238	0.59365	0.933974	0.33024	0.000942455	0.00427223	0.208199	0.0697446	0.140401	716.024	642.016	761.678	661.232	664.107	738.774	750.185	761.818	943.733	917.642	753.741	909.917	962.524	991.109	698.847	728.978
217154	ENSMUSG00000017400	Stac2	SH3 and cysteine rich domain 2	0.01895	0.398576	NA	-0.174021	0.0132155	0.368426	1.07247	0.000445246	0.00219903	-0.145806	0.55324	0.686243	0	0	1.89945	5.81729	0	4.92516	5.68322	5.37754	7.05783	62.213	19.606	13.9273	0	0	8.56168	0
52331	ENSMUSG00000047963	Stbd1	starch binding domain 1	0.190249	0.00599264	0.158293	-0.217608	0.067601	0.591922	0.674516	1.5e-08	1.82e-07	0.180375	0.141485	0.246725	1641.04	1285.78	1398.94	1360.28	1607.65	1585.08	1991.02	1563.07	2291.78	2811.55	1927.92	2227.21	2188.62	1546.81	2305.23	1639.07
98267	ENSMUSG00000026094	Stk17b	serine/threonine kinase 17b (apoptosis-inducing)	-0.0851835	0.2181	0.702924	-0.277156	0.0255299	0.43878	0.354661	0.0167904	0.0491752	0.122243	0.231967	0.364129	396.176	366.115	358.045	347.098	316.63	359.537	338.152	346.851	378.098	629.309	484.703	418.98	426.595	359.823	356.38	340.865
381310	ENSMUSG00000053963	Stum	mechanosensory transduction mediator	-0.180063	0.0272217	0.328841	-0.339493	0.0107792	0.347125	0.410433	0.0184116	0.0530207	0.345737	0.0802136	0.15692	129.938	92.8426	114.916	108.589	92.5395	106.712	60.621	68.1155	118.975	181.853	143.777	165.967	92.7381	129.877	95.2486	111.372
74732	ENSMUSG00000039232	Stx11	syntaxin 11	-0.00482101	0.924069	NA	-0.218782	0.0733744	0.602628	0.795391	0.0100273	0.0321794	0.303312	0.334543	0.479073	9.0866	12.2622	11.3967	27.1474	9.0725	22.9841	9.47204	16.1326	37.3057	59.8202	26.1413	19.7303	29.2857	14.9039	10.7021	24.7492
240725	ENSMUSG00000016918	Sulf1	sulfatase 1	0.204241	0.00295641	0.107253	-0.202817	0.0486244	0.54459	0.25919	0.0286395	0.0762516	-0.215343	0.0115582	0.0304595	424.344	462.461	378.939	396.545	514.411	463.786	520.015	500.111	454.726	576.667	536.986	441.031	431.476	420.503	405.609	458.986
58911	ENSMUSG00000030101	Sumf1	sulfatase modifying factor 1	0.00314821	0.961694	0.992477	-0.195162	0.0134218	0.370502	0.246499	0.00502235	0.017912	0.0487623	0.537421	0.673191	465.234	537.787	541.342	506.104	485.379	507.292	530.434	535.961	586.808	602.988	632.838	624.407	533.976	561.025	517.981	517.484
56790	ENSMUSG00000027751	Supt20	SPT20 SAGA complex component	0.0767629	0.283793	0.766888	-0.102871	0.284242	0.828718	0.264045	0.014438	0.0433895	0.0652544	0.501841	0.640821	368.916	320.57	336.202	311.225	386.488	375.954	344.782	328.926	413.387	372.082	382.317	450.316	377.786	393.889	389.556	343.114
20964	ENSMUSG00000037217	Syn1	synapsin I	0.0254729	0.474813	NA	-0.0369378	0.727034	0.961571	0.727333	0.0234632	0.0647206	0.43999	0.183535	0.303911	7.26928	6.13112	1.89945	1.9391	3.629	6.56688	11.3664	3.58502	13.1074	21.5353	6.53533	10.4455	17.5714	4.25826	11.7723	11.2497
269589	ENSMUSG00000028860	Sytl1	synaptotagmin-like 1	0.00885332	0.80373	NA	-0.228997	0.0332131	0.475353	0.738239	0.0206503	0.0581924	-0.0671089	0.837468	0.898858	5.45196	1.75175	7.59778	7.75639	4.53625	1.64172	13.2609	6.27379	15.1239	11.964	11.9814	17.4091	9.76191	6.38738	4.28084	2.24993
330177	ENSMUSG00000061288	Taok3	TAO kinase 3	0.163493	0.0236831	0.31012	0.0293543	0.815447	0.97434	0.348826	0.0183723	0.052935	0.198716	0.0936648	0.177823	309.853	296.921	280.168	294.743	359.271	302.897	364.673	352.229	478.924	378.064	391.03	280.867	395.357	322.563	406.68	465.736
54610	ENSMUSG00000003134	Tbc1d8	TBC1 domain family, member 8	0.0437854	0.466998	0.862858	-0.0978527	0.273105	0.819257	0.237524	0.00466673	0.0168089	0.0930278	0.287452	0.427282	698.759	642.891	744.583	659.293	753.017	719.895	689.564	685.636	827.783	752.538	837.611	834.477	751.667	656.836	785.534	849.349
71310	ENSMUSG00000031709	Tbc1d9	TBC1 domain family, member 9	0.120723	0.14392	0.624235	-0.219482	0.113013	0.677945	0.724506	0.00199777	0.00813087	0.099906	0.621054	0.741421	63.6062	59.5594	70.2795	60.112	79.838	71.4148	79.5651	74.3893	81.6692	187.835	96.9407	96.3305	83.9524	69.1967	59.9317	116.996
74413	ENSMUSG00000021187	Tc2n	tandem C2 domains, nuclear	0.00637073	0.52759	NA	-0.0584394	0.369927	NA	0.869787	0.00221242	0.00887255	0.198377	0.351268	0.496791	0.90866	0	0	0	0	0	0	3.58502	8.06609	3.58921	3.26766	11.6061	0	8.51651	0	4.49986
74645	ENSMUSG00000044468	Tent5c	terminal nucleotidyltransferase 5C	0.048625	0.408424	NA	-0.0562305	0.651719	0.95184	0.942348	0.00139048	0.00596679	0.596677	0.0463159	0.100237	12.7212	15.7657	18.9945	9.69548	12.7015	18.0589	17.0497	24.1989	18.1487	34.6957	52.2826	41.7819	57.5953	28.7432	19.2638	22.4993
21753	ENSMUSG00000029552	Tes	testin LIM domain protein	0.0358227	0.63122	NA	-0.157282	0.259178	0.812711	0.510972	0.0310607	0.0815788	0.178869	0.412869	0.558087	60.8802	31.5315	38.9386	35.8733	42.6407	51.7142	37.8881	50.1903	72.5948	74.1771	53.3718	55.7092	62.4762	57.4865	38.5275	51.7484
21825	ENSMUSG00000040152	Thbs1	thrombospondin 1	0.213065	0.0066578	0.164798	0.0864495	0.44878	0.891358	0.813433	6.58e-09	8.55e-08	0.582289	0.0720538	0.144051	346.199	350.35	254.526	368.428	456.347	433.414	380.776	381.805	517.238	719.039	583.823	576.822	1817.67	437.536	389.556	577.107
21872	ENSMUSG00000030516	Tjp1	tight junction protein 1	0.0610622	0.355254	0.808497	-0.0407207	0.633972	0.946295	0.210358	0.0377054	0.0950559	0.107672	0.19257	0.315325	1631.95	1481.98	1444.53	1279.8	1659.36	1619.56	1553.41	1329.15	1695.9	1483.54	1710.08	1906.88	1516.02	1623.46	1784.04	1726.82
21892	ENSMUSG00000053626	Tll1	tolloid-like	-0.0334918	0.570192	NA	-0.230231	0.0712451	0.597127	0.705549	0.01657	0.0486919	0.344349	0.245052	0.378786	19.9905	21.8968	32.2906	15.5128	32.661	15.5963	15.1553	13.4438	29.2396	81.3555	29.409	41.7819	39.0476	20.2267	21.4042	25.8742
80889	ENSMUSG00000070462	Tlnrd1	talin rod domain containing 1	0.0107281	0.895862	0.976011	-0.130346	0.340376	0.84969	0.455525	0.00937812	0.0304593	0.260927	0.123113	0.220554	124.486	158.533	141.509	167.732	142.438	149.397	140.186	168.496	158.297	264.405	186.257	229.8	248.929	136.264	171.234	172.12
279572	ENSMUSG00000033777	Tlr13	toll-like receptor 13	0.0209864	0.680597	NA	-0.284113	0.00462564	0.253026	0.749564	0.0196235	0.0557318	-0.453987	0.164527	0.278427	12.7212	18.3934	12.3464	10.665	23.5885	10.6712	5.68322	22.4064	26.2148	95.7123	18.5168	10.4455	5.85715	8.51651	8.56168	13.4996
170744	ENSMUSG00000040522	Tlr8	toll-like receptor 8	0.019871	0.661669	NA	-0.20449	0.0165217	0.384595	0.668836	0.0366962	0.0930384	-0.430222	0.191527	0.313984	9.0866	15.7657	9.49723	11.6346	9.0725	3.28344	25.5745	17.0289	10.0826	93.3195	10.8922	16.2485	12.6905	10.6456	2.14042	2.24993
67888	ENSMUSG00000069763	Tmem100	transmembrane protein 100	0.0711428	0.31507	0.785151	0.0292514	0.832003	0.9755	0.421106	0.00992181	0.0319223	0.187369	0.503976	0.642716	508.849	742.741	671.454	804.725	585.176	652.584	1258.83	861.302	788.461	1247.85	816.916	891.347	1088.45	1454.19	887.204	546.733
70652	ENSMUSG00000027956	Tmem144	transmembrane protein 144	-0.0537702	0.440465	NA	-0.239649	0.0860821	0.625984	0.533467	0.0157257	0.046588	0.305327	0.25071	0.385614	41.7983	33.2832	43.6872	46.5383	30.8465	56.6394	22.7329	29.5765	65.537	57.4274	80.6024	49.9062	47.8334	54.2928	50.2998	30.3741
226040	ENSMUSG00000048572	Tmem252	transmembrane protein 252	-0.0360855	0.45993	NA	-0.213313	0.0680786	0.592243	0.812156	0.0107395	0.0340075	0.59389	0.0557239	0.116603	12.7212	19.2692	10.447	38.7819	5.4435	22.1632	13.2609	21.5101	62.5122	106.48	17.4275	34.8183	33.1905	18.0976	21.4042	42.7487
278279	ENSMUSG00000036019	Tmtc2	transmembrane and tetratricopeptide repeat containing 2	0.0364414	0.609481	NA	-0.258465	0.0638954	0.587598	0.890152	0.000139713	0.000783057	0.355847	0.143558	0.249539	41.7983	54.3042	56.0336	43.6297	84.3742	36.1179	61.5682	35.8502	112.925	65.8022	143.777	84.7244	67.3572	67.0675	87.7572	69.7479
21934	ENSMUSG00000026321	Tnfrsf11a	tumor necrosis factor receptor superfamily, member 11a, NFKB activator	0.0209197	0.759465	NA	-0.322604	0.0119067	0.354631	0.802865	0.00640161	0.0220126	-0.00605104	0.981495	0.989048	20.8992	29.7797	39.8884	38.7819	41.7335	24.6258	45.4658	26.8877	49.4048	143.568	52.2826	42.9425	41	29.8078	41.7382	24.7492
79202	ENSMUSG00000010751	Tnfrsf22	tumor necrosis factor receptor superfamily, member 22	0.0522941	0.510552	NA	-0.231121	0.097806	0.649041	0.442667	0.0266221	0.0719478	-0.0905145	0.697761	0.799558	43.6157	42.9178	50.3353	54.2947	62.6002	46.789	55.885	46.6053	65.537	78.9627	64.2641	61.5122	52.7143	50.0345	28.8957	65.248
319939	ENSMUSG00000020422	Tns3	tensin 3	0.0571198	0.410117	0.833891	-0.200561	0.0575839	0.567903	0.401646	0.000766379	0.00357009	0.113311	0.224063	0.354494	597.898	717.341	547.99	581.729	677.716	657.509	616.63	626.483	942.725	854.233	767.901	706.81	697.977	615.318	665.67	816.725
57259	ENSMUSG00000048546	Tob2	transducer of ERBB2, 2	0.0707699	0.329578	0.792257	-0.0783925	0.574424	0.927225	0.535894	0.0169269	0.0495127	0.175273	0.493842	0.633693	6098.92	3925.67	3082.8	4004.23	4811.15	3815.36	5043.86	7028.44	5952.78	6212.93	5660.68	8615.2	5357.34	9141.41	5218.34	4297.37
21973	ENSMUSG00000020914	Top2a	topoisomerase (DNA) II alpha	0.0363449	0.381738	NA	-0.331766	0.00295301	0.208386	1.02848	0.00130167	0.0056344	-0.212133	0.521093	0.657696	5.45196	23.6486	7.59778	15.5128	3.629	10.6712	26.5217	35.8502	60.4957	84.9447	13.0707	38.3001	7.80953	9.58108	16.0531	24.7492
235559	ENSMUSG00000032555	Topbp1	topoisomerase (DNA) II binding protein 1	0.0732424	0.282351	0.764155	-0.169087	0.0835998	0.621341	0.411382	5.06e-05	0.000315209	0.145674	0.115175	0.208966	401.628	369.619	393.185	398.484	423.686	446.548	372.251	424.825	561.602	573.078	458.562	506.025	448.072	444.988	451.628	506.234
72265	ENSMUSG00000025935	Tram1	translocating chain-associating membrane protein 1	-0.0227747	0.716599	0.943685	-0.102409	0.201663	0.767452	0.182063	0.033579	0.0867596	0.115139	0.125383	0.223666	598.807	687.561	658.158	605.968	598.785	606.616	653.571	647.993	727.965	751.342	675.317	754.395	664.786	722.839	647.477	682.854
170829	ENSMUSG00000041779	Tram2	translocating chain-associating membrane protein 2	0.073924	0.35393	NA	-0.251907	0.071064	0.597109	0.472462	0.032254	0.084014	-0.142319	0.514686	0.651767	48.159	44.6696	41.7878	50.4165	46.2697	48.4308	61.5682	57.3604	50.4131	58.6238	71.8886	90.5275	53.6905	35.1306	58.8615	42.7487
13434	ENSMUSG00000026723	Trdmt1	tRNA aspartic acid methyltransferase 1	-0.0325286	0.690807	0.936978	-0.141017	0.232742	0.795192	0.312326	0.0155977	0.046281	0.201818	0.177546	0.296069	163.559	177.802	163.352	158.036	185.986	161.709	165.761	125.476	232.908	199.799	185.168	214.713	195.238	177.782	210.831	156.37
328833	ENSMUSG00000071068	Treml2	triggering receptor expressed on myeloid cells-like 2	0.0464376	0.133987	NA	-0.130637	0.11428	NA	0.957192	0.00228332	0.00912181	-0.0457302	0.886203	0.93014	1.81732	4.37937	0	1.9391	3.629	4.92516	3.78881	8.96256	23.19	15.5533	8.71377	4.64243	0	4.25826	4.28084	11.2497
66949	ENSMUSG00000034317	Trim59	tripartite motif-containing 59	-0.0444722	0.250976	NA	-0.191898	0.0513998	0.554189	0.962772	0.00216507	0.00870984	0.410849	0.205898	0.332861	3.63464	5.25524	7.59778	9.69548	3.629	3.28344	3.78881	4.48128	15.1239	31.1065	15.2491	18.5697	17.5714	2.12913	2.14042	8.99972
330627	ENSMUSG00000031026	Trim66	tripartite motif-containing 66	0.0160417	0.778039	NA	-0.163339	0.19227	0.760912	0.721427	0.0166881	0.0489786	0.276357	0.353228	0.498763	17.2645	10.5105	13.2961	17.4519	12.7015	24.6258	13.2609	12.5476	34.2809	35.8921	41.3904	11.6061	13.6667	25.5495	23.5446	20.2494
66926	ENSMUSG00000037376	Trmt6	tRNA methyltransferase 6	0.0596689	0.376629	0.816989	-0.0775636	0.424144	0.885809	0.245105	0.00573074	0.0200276	0.0993579	0.329775	0.474066	427.07	399.398	427.375	426.601	401.004	481.845	430.978	457.091	466.825	530.007	516.291	490.937	480.286	539.734	465.541	415.112
76367	ENSMUSG00000042854	Trp53rkb	transformation related protein 53 regulating kinase B	0.103805	0.202788	0.689904	-0.133445	0.257588	0.811022	0.549997	0.00522966	0.0185326	0.193444	0.174161	0.291467	91.7746	57.8077	117.766	105.681	113.406	100.145	119.348	112.032	144.181	131.604	148.134	147.397	123.976	127.748	123.074	137.246
28240	ENSMUSG00000009292	Trpm2	transient receptor potential cation channel, subfamily M, member 2	0.0155864	0.680074	NA	-0.206565	0.0269765	0.446186	0.822871	0.00967016	0.0312557	-0.00593787	0.985696	0.99136	1.81732	6.13112	5.69834	3.87819	6.35075	4.92516	5.68322	4.48128	8.06609	40.6777	17.4275	4.64243	3.90476	4.25826	6.42126	6.74979
226025	ENSMUSG00000052387	Trpm3	transient receptor potential cation channel, subfamily M, member 3	0.00559554	0.926307	NA	-0.110703	0.411773	0.88116	0.739239	0.00859094	0.0282761	0.524357	0.058917	0.122123	19.9905	15.7657	13.2961	15.5128	16.3305	13.1338	22.7329	14.3401	40.3305	19.1425	40.3012	29.0152	33.1905	25.5495	24.6148	22.4993
73668	ENSMUSG00000034848	Ttc21b	tetratricopeptide repeat domain 21B	0.0122342	0.881053	0.973759	-0.272347	0.0236205	0.430558	0.307456	0.0374936	0.0946039	-0.0395954	0.776368	0.855611	165.376	174.299	143.408	138.645	137.902	175.664	146.817	171.185	226.859	177.068	205.863	170.609	138.619	170.33	159.461	146.246
230603	ENSMUSG00000028555	Ttc39a	tetratricopeptide repeat domain 39A	0.00757119	0.821718	NA	-0.0948524	0.33589	0.848231	0.870094	0.00671445	0.0229418	0.479378	0.145814	0.252697	3.63464	7.00699	2.84917	4.84774	10.887	0.82086	5.68322	3.58502	4.03305	21.5353	13.0707	30.1758	12.6905	17.033	10.7021	3.3749
69480	ENSMUSG00000042734	Ttc9	tetratricopeptide repeat domain 9	-0.126013	0.11464	0.577127	-0.331647	0.0166983	0.384595	0.473806	0.0221186	0.0616638	0.157192	0.241369	0.375024	166.285	194.444	179.498	199.727	146.067	170.739	156.289	172.081	235.933	412.759	258.145	170.609	176.691	212.913	160.531	173.245
74410	ENSMUSG00000026885	Ttll11	tubulin tyrosine ligase-like family, member 11	0.119242	0.147257	0.629189	0.00794607	0.952969	0.994871	0.424413	0.00649288	0.0222897	0.186194	0.3536	0.499122	100.861	84.0839	83.5756	103.742	109.777	89.4738	150.605	101.277	124.016	124.426	125.26	136.952	123.976	110.715	102.74	183.369
51885	ENSMUSG00000027263	Tubgcp4	tubulin, gamma complex associated protein 4	0.120271	0.092867	0.531333	0.00212499	0.983877	0.998307	0.261169	0.0164884	0.0485037	0.123576	0.253197	0.388655	335.295	324.949	287.766	321.89	355.642	324.24	359.937	381.805	390.197	342.172	425.885	374.876	434.405	348.112	421.663	346.489
544752	ENSMUSG00000056579	Tug1	taurine upregulated gene 1	0.133037	0.0262107	0.323973	-0.00276852	0.968277	0.997353	0.181656	0.00797427	0.0265719	0.0391094	0.611796	0.733762	1025.88	953.827	954.471	985.061	985.273	1153.31	1190.63	1045.93	1162.53	1070.78	1090.31	1137.4	1160.69	1059.24	1104.46	1173.34
72828	ENSMUSG00000032020	Ubash3b	ubiquitin associated and SH3 domain containing, B	0.0446962	0.47072	NA	-0.23851	0.0493361	0.548048	0.791623	0.0070388	0.0238644	-0.0551313	0.855579	0.910033	20.8992	21.021	9.49723	19.391	19.0522	19.7006	18.9441	27.7839	41.3387	58.6238	35.9443	19.7303	19.5238	19.1622	34.2467	7.87476
68612	ENSMUSG00000001403	Ube2c	ubiquitin-conjugating enzyme E2C	0.0630021	0.124789	NA	-0.234544	0.0147194	0.383014	0.888116	0.00501519	0.0178941	-0.33231	0.309799	0.451579	4.5433	15.7657	1.89945	5.81729	7.258	9.85032	13.2609	25.9914	32.2644	82.5519	7.62455	12.7667	13.6667	4.25826	10.7021	8.99972
56791	ENSMUSG00000027078	Ube2l6	ubiquitin-conjugating enzyme E2L 6	-0.0275554	0.739092	0.946824	-0.395335	0.00420375	0.245607	0.468572	0.0228476	0.063368	-0.0755605	0.664282	0.773535	136.299	168.168	108.268	144.463	138.809	98.5032	154.394	145.193	196.611	293.119	175.365	142.755	157.167	106.456	124.144	118.121
22234	ENSMUSG00000028381	Ugcg	UDP-glucose ceramide glucosyltransferase	-0.108956	0.11891	0.583198	-0.304924	0.00846744	0.324692	0.392374	0.00177517	0.00735402	0.173182	0.107795	0.198149	467.051	412.537	404.582	446.962	440.016	381.7	366.568	382.701	569.668	708.271	475.99	551.289	523.238	404.534	415.241	433.112
74154	ENSMUSG00000015127	Unkl	unkempt family like zinc finger	0.00961021	0.903798	0.978019	-0.14588	0.241365	0.799898	0.396854	0.00505558	0.0180151	0.209447	0.128947	0.22881	182.641	149.774	168.101	165.793	173.285	166.635	179.021	155.052	180.479	242.87	246.164	223.997	169.857	229.946	215.112	169.87
72088	ENSMUSG00000030838	Ush1c	USH1 protein network component harmonin	0.188003	0.0177978	0.265571	0.0643433	0.631529	0.945673	0.467894	0.0289912	0.0770897	0.111588	0.548476	0.682453	83.5967	73.5734	146.257	82.4116	179.635	146.934	123.136	108.447	152.247	161.515	112.19	134.631	180.595	179.911	130.566	115.871
22324	ENSMUSG00000034116	Vav1	vav 1 oncogene	0.027219	0.646247	NA	-0.185937	0.0787745	0.608333	0.683942	0.0317817	0.0830413	-0.0300357	0.922938	0.952984	21.8078	26.2762	11.3967	21.3301	21.774	11.492	31.2577	27.7839	41.3387	99.3015	9.80299	38.3001	30.2619	7.45195	28.8957	22.4993
22337	ENSMUSG00000022479	Vdr	vitamin D (1,25-dihydroxyvitamin D3) receptor	0.0503442	0.212643	NA	-0.0679461	0.427514	0.887057	0.711396	0.026358	0.0713494	-0.0478176	0.882629	0.928154	3.63464	7.00699	3.79889	5.81729	7.258	4.92516	5.68322	17.9251	11.0909	8.37483	10.8922	20.891	19.5238	0	6.42126	6.74979
22367	ENSMUSG00000021115	Vrk1	vaccinia related kinase 1	-0.0208596	0.788562	0.954158	-0.131575	0.280551	0.824975	0.30934	0.0164215	0.0483407	0.183251	0.183528	0.303911	210.809	225.975	234.582	198.757	230.441	188.798	210.279	224.064	248.032	248.852	272.305	322.649	194.262	287.432	266.482	227.243
22371	ENSMUSG00000001930	Vwf	Von Willebrand factor	0.124666	0.0642306	0.468081	-0.340675	0.00556691	0.275314	0.614548	5.23e-05	0.000324363	0.0521451	0.568387	0.698833	1611.96	1363.74	1432.18	1382.58	1924.28	1531.73	1543.94	1465.38	1932.84	3244.65	2021.59	1934.73	1626.33	1542.55	1710.19	1831.44
69368	ENSMUSG00000073643	Wdfy1	WD repeat and FYVE domain containing 1	0.0503699	0.421571	0.839303	-0.074271	0.572885	0.926156	0.360493	0.00330069	0.0125351	0.0820581	0.773578	0.853434	875.948	888.136	799.667	761.095	876.403	941.527	790.915	863.095	826.774	1162.9	1221.02	1113.02	1280.76	355.564	1109.81	998.969
545030	ENSMUSG00000051506	Wdfy4	WD repeat and FYVE domain containing 4	-0.0409539	0.584639	NA	-0.282386	0.0391772	0.502524	0.68884	0.00137985	0.00592971	0.192608	0.478166	0.619213	38.1637	60.4353	50.3353	53.3252	39.919	42.6847	66.3043	34.954	73.6031	101.694	69.7102	106.776	55.6429	24.485	54.5807	83.2474
22590	ENSMUSG00000028329	Xpa	xeroderma pigmentosum, complementation group A	0.0846503	0.286606	0.767445	-0.0874932	0.493611	0.908499	0.342576	0.00829177	0.0274436	0.112459	0.463019	0.605629	160.833	147.147	163.352	148.341	176.914	155.143	168.602	179.251	181.487	222.531	203.684	189.179	173.762	229.946	196.919	137.246
22637	ENSMUSG00000026117	Zap70	zeta-chain (TCR) associated protein kinase	-0.0176403	0.73482	NA	-0.138177	0.215472	0.777909	0.788231	0.0127078	0.0390188	0.534251	0.0914159	0.174521	13.6299	21.8968	13.2961	11.6346	9.0725	24.6258	12.3136	8.06631	38.3139	78.9627	26.1413	11.6061	11.7143	28.7432	20.334	35.9989
58203	ENSMUSG00000027514	Zbp1	Z-DNA binding protein 1	0.0359977	0.477077	NA	-0.139482	0.0467461	0.534974	0.975474	0.0020735	0.00839816	-0.169197	0.606204	0.728908	7.26928	10.5105	12.3464	15.5128	25.403	12.3129	13.2609	7.17005	7.05783	196.21	19.606	33.6576	4.88095	15.9685	6.42126	20.2494
109929	ENSMUSG00000056459	Zbtb25	zinc finger and BTB domain containing 25	0.0922025	0.247824	0.733925	0.0993552	0.342761	0.850576	0.257415	0.0230794	0.0638731	0.246299	0.0562291	0.117453	194.453	208.458	197.542	201.666	263.102	233.945	197.966	192.695	231.9	236.888	261.413	236.764	256.738	294.884	240.797	268.867
67306	ENSMUSG00000043542	Zc2hc1a	zinc finger, C2HC-type containing 1A	-0.0132616	0.866283	0.968548	-0.191734	0.122944	0.699135	0.278248	0.0224097	0.0623296	0.0577809	0.702302	0.803595	247.155	270.645	209.889	223.966	215.018	258.571	216.91	249.159	297.437	273.977	315.874	278.546	260.643	169.266	286.816	264.367
547176	ENSMUSG00000035045	Zc3h12b	zinc finger CCCH-type containing 12B	0.0341808	0.200816	NA	0.0127146	0.897247	NA	0.796697	0.0102209	0.0326876	0.461694	0.160081	0.2722	3.63464	1.75175	0.949723	0	1.8145	8.2086	1.89441	4.48128	9.07435	9.57123	4.35688	9.28487	13.6667	4.25826	4.28084	12.3746
78781	ENSMUSG00000029826	Zc3hav1	zinc finger CCCH type, antiviral 1	0.0465105	0.567504	0.900438	-0.165113	0.122603	0.698428	0.48255	6.49e-05	0.000394731	0.228664	0.0926987	0.176389	235.343	206.706	248.827	227.844	288.505	271.705	215.962	193.591	297.437	372.082	300.625	334.255	263.572	312.982	280.395	289.116
433424	ENSMUSG00000052248	Zeb2os	zinc finger E-box binding homeobox 2, opposite strand	0.0941753	0.172654	NA	-0.209863	0.129779	0.705092	0.543043	0.0315828	0.0827389	-0.178122	0.484395	0.625061	19.0819	21.8968	25.6425	17.4519	26.3102	27.9093	24.6273	34.0577	33.2726	35.8921	32.6766	32.497	25.381	23.4204	21.4042	26.9992
56869	ENSMUSG00000074283	Zfp109	zinc finger protein 109	0.158464	0.0481051	0.423116	0.037568	0.78722	0.970781	0.519275	0.0184989	0.0531805	0.232934	0.246242	0.380151	78.1447	48.1731	55.0839	52.3556	62.6002	82.086	93.7732	76.1818	97.8014	61.0166	88.2269	107.937	126.905	69.1967	93.1082	86.6223
56314	ENSMUSG00000037007	Zfp113	zinc finger protein 113	0.108445	0.161926	0.646423	0.043529	0.721347	0.960212	0.352746	0.00665292	0.0227736	0.269429	0.0466464	0.100861	191.727	205.83	170	186.153	209.575	224.916	203.649	205.243	273.239	214.156	229.826	257.655	226.476	320.434	215.112	264.367
319535	ENSMUSG00000054737	Zfp182	zinc finger protein 182	-0.0079435	0.92199	0.981412	-0.140437	0.256652	0.810892	0.338748	0.0165777	0.0487061	0.185215	0.192936	0.315801	141.751	143.643	133.911	137.676	156.047	125.592	132.609	138.92	194.594	195.014	145.956	179.894	145.452	176.718	172.304	138.371
230162	ENSMUSG00000039634	Zfp189	zinc finger protein 189	-0.000958183	0.990782	0.998809	-0.105689	0.372798	0.86473	0.359599	0.0309515	0.0813434	0.255381	0.0767819	0.151895	250.79	189.189	165.252	143.493	182.357	169.918	175.233	221.375	236.941	254.834	225.469	265.779	252.833	246.979	227.955	173.245
228876	ENSMUSG00000017667	Zfp334	zinc finger protein 334	0.0979764	0.217124	0.702924	0.0270429	0.81613	0.974346	0.333825	0.00526419	0.018647	0.232808	0.0963766	0.181908	238.977	217.217	209.889	224.935	275.804	219.17	214.068	282.321	284.33	245.263	289.733	315.685	265.524	347.048	246.148	316.115
238803	ENSMUSG00000050919	Zfp366	zinc finger protein 366	0.132944	0.100726	0.548996	-0.00744777	0.957292	0.994977	0.76606	1.47e-05	0.000104458	0.429705	0.0563965	0.117738	135.39	98.9737	112.067	97.9244	155.14	178.948	143.028	85.1443	240.975	168.693	222.201	161.325	178.643	113.908	270.763	230.618
12193	ENSMUSG00000045817	Zfp36l2	zinc finger protein 36, C3H type-like 2	0.0742572	0.297087	0.776424	-0.176564	0.181338	0.755136	0.34639	0.0308365	0.0810922	0.0230516	0.857696	0.911475	447.969	513.262	584.079	451.809	544.35	512.217	525.698	558.368	560.593	888.928	623.035	518.792	441.238	462.021	571.492	704.228
232854	ENSMUSG00000034538	Zfp418	zinc finger protein 418	0.0903732	0.185523	NA	0.0415327	0.765627	0.9689	0.632042	0.0033021	0.0125376	0.322298	0.219689	0.349233	37.255	39.4143	49.3856	37.8124	21.774	67.3105	71.9875	58.2566	76.6279	66.9986	51.1934	76.6002	69.3096	70.2612	53.5105	96.747
238690	ENSMUSG00000055480	Zfp458	zinc finger protein 458	0.0845855	0.170146	NA	-0.149146	0.268395	0.818249	0.922293	0.00147824	0.00629566	0.309028	0.243961	0.377482	16.3559	21.021	17.095	7.75639	23.5885	18.8798	24.6273	22.4064	49.4048	21.5353	41.3904	40.6213	25.381	23.4204	26.7552	41.6237
218314	ENSMUSG00000057842	Zfp595	zinc finger protein 595	-0.0848172	0.290821	0.771162	-0.233646	0.0814026	0.613382	0.416509	0.0252036	0.0686741	0.302646	0.130672	0.231428	98.1352	64.8147	65.5309	89.1984	51.7132	81.2652	72.9347	65.4267	118.975	107.676	96.9407	113.74	111.286	84.1005	74.9147	71.9978
545938	ENSMUSG00000020420	Zfp607a	zinc finger protein 607A	0.00187457	0.979302	NA	-0.193241	0.165269	0.744201	0.598388	0.00827948	0.0274138	0.293837	0.220292	0.349995	34.5291	41.1661	51.285	65.9293	43.548	50.0725	68.1987	32.2652	64.5287	83.7483	94.7622	70.7971	64.4286	80.9069	43.8786	57.3732
242109	ENSMUSG00000050064	Zfp697	zinc finger protein 697	-0.0580699	0.444654	NA	-0.332628	0.0165528	0.384595	0.538437	0.0352496	0.0901549	0.117301	0.587528	0.71441	53.6109	57.8077	38.9386	76.5943	45.3625	54.9976	37.8881	60.0492	89.7353	143.568	60.9964	68.4759	51.7381	43.6471	63.1424	59.6232
236193	ENSMUSG00000056019	Zfp709	zinc finger protein 709	0.0181097	0.823834	0.960441	0.0438846	0.753286	0.966007	0.395003	0.0398102	0.0993975	0.435657	0.0531299	0.111963	59.0629	63.0629	58.8828	61.0815	53.5277	77.1609	61.5682	57.3604	68.5618	84.9447	72.9778	103.294	112.262	116.037	61.0019	64.123
78251	ENSMUSG00000090641	Zfp712	zinc finger protein 712	0.147184	0.058434	NA	0.0371597	0.79008	0.970781	0.571631	0.0183616	0.0529133	0.294893	0.136275	0.239406	60.8802	49.9248	47.4861	31.0255	62.6002	73.8774	51.149	71.7005	64.5287	112.462	65.3533	64.9941	60.5238	79.8423	96.3189	89.9972
238722	ENSMUSG00000069184	Zfp72	zinc finger protein 72	0.18655	0.0243794	0.316104	0.00629929	0.963696	0.996721	0.500041	0.0265039	0.071663	0.208779	0.160589	0.272974	88.14	63.9388	68.38	68.8379	97.0757	93.5781	91.8788	96.7957	112.925	65.8022	102.387	153.2	116.167	114.973	105.951	104.622
212276	ENSMUSG00000095432	Zfp748	zinc finger protein 748	0.0369065	0.65283	0.926766	-0.111187	0.347706	0.852459	0.442662	0.00192841	0.00789674	0.261331	0.0617878	0.12711	149.02	114.739	125.363	139.615	146.974	141.188	120.295	144.297	198.628	186.639	163.383	183.376	164.976	192.686	166.953	143.996
232785	ENSMUSG00000072653	Zfp783	zinc finger protein 783	0.0103031	0.899479	0.976702	-0.200459	0.135734	0.711522	0.364012	0.0390919	0.0979852	0.0778051	0.600874	0.725045	130.847	145.395	145.308	156.097	164.212	146.934	149.658	124.58	146.198	251.245	206.952	159.003	170.833	137.329	133.776	177.745
72805	ENSMUSG00000021271	Zfp839	zinc finger protein 839	-0.0176159	0.78675	0.95328	-0.0367389	0.746043	0.964458	0.203489	0.0234923	0.0647782	0.192786	0.1166	0.210959	502.489	503.627	512.85	451.809	484.471	480.203	455.605	523.414	522.279	587.434	577.287	596.553	462.715	685.579	476.243	609.731
629016	ENSMUSG00000098905	Zfp953	zinc finger protein 953	-0.00478932	0.948281	0.989181	-0.235302	0.0847657	0.624071	0.557737	0.0189244	0.0541345	0.279148	0.168028	0.283323	69.0581	86.7115	64.5811	35.8733	52.6205	74.6983	46.413	79.7668	114.942	120.837	71.8886	100.973	80.0477	81.9714	84.5465	68.6229
100041677	ENSMUSG00000078495	Zfp984	zinc finger protein 984	0.0461687	0.577751	0.904516	-0.204341	0.114308	0.680616	0.610166	0.000118266	0.000675323	0.260353	0.124664	0.222668	107.222	104.229	107.319	113.437	104.334	109.174	99.4564	147.882	164.347	150.747	151.402	214.713	140.572	166.072	139.127	113.622
328918	NA	Zscan30	zinc finger and SCAN domain containing 30	0.0811783	0.279364	NA	-0.187594	0.178311	0.754065	0.712799	0.00237043	0.00943591	0.199917	0.3561	0.501494	45.433	27.1521	37.9889	34.9037	56.2495	44.3265	36.9409	39.4353	70.5783	75.3735	71.8886	44.1031	59.5477	51.0991	52.4403	43.8737
668166	ENSMUSG00000073062	Zxdb	zinc finger, X-linked, duplicated B	0.0903898	0.223087	NA	-0.18263	0.186044	0.756496	0.988324	0.000113589	0.000651739	0.426447	0.0620783	0.127633	23.6251	30.6556	28.4917	38.7819	41.7335	34.4761	40.7298	35.8502	57.4709	95.7123	44.6581	89.3668	46.8572	38.3243	70.6338	59.6232
