# Supplementary material for: The transcription regulator ATF4 is a mediator of skeletal muscle aging
Source: GeroScience. 2023 Apr 4;45(4):2525–43. doi: 10.1007/s11357-023-00772-y (PMC10071239; doi:10.1007/s11357-023-00772-y)
Supplement: Supplementary file 11 — Transcripts repressed by aging in control (FDR<0.1) but not ATF4 mKO muscles (708 unique transcripts). (XLSX 327 kb) [file 11357_2023_772_MOESM11_ESM.xlsx]

## Sheet: Sheet1
Table S4. Transcripts repressed by aging in control (FDR<0.1) but not ATF4 mKO muscles (708)
				DEseq2												Normalized read counts
				6mo_mKO vs 6mo_Ctrl			22mo_mKO vs 22mo_Ctrl			22mo_Ctrl vs 6mo_Ctrl			22mo_mKO vs 6mo_mKO			6mo_Ctrl				6mo_mKO				22mo_Ctrl				22mo_mKO
ENTREZID	ENSEMBL	Gene symbol	Gene product	log2(FC)	P-value	P-adj	log2(FC)	P-value	P-adj	log2(FC)	P-value	P-adj	log2(FC)	P-value	P-adj	#1	#2	#3	#4	#1	#2	#3	#4	#1	#2	#3	#4	#1	#2	#3	#4
117171	ENSMUSG00000063236	1110038F14Rik	RIKEN cDNA 1110038F14 gene	-0.0644973	0.364153	0.814066	0.181951	0.0952078	0.641651	-0.3034	0.00891438	0.0291917	0.0113989	0.91494	0.947933	473.412	423.923	427.375	477.987	388.303	389.909	460.341	463.364	300.462	373.278	409.547	371.395	404.143	497.151	406.68	407.237
69120	ENSMUSG00000087331	1810021B22Rik	RIKEN cDNA 1810021B22 gene	0.0462957	0.576651	0.904093	0.225932	0.103408	0.661785	-0.407106	0.0298351	0.0789938	-0.11344	0.542318	0.677201	73.6014	91.0909	82.6259	79.503	93.4467	82.086	91.8788	82.4556	60.4957	51.4454	70.7994	56.8698	61.5	90.4879	100.6	68.6229
72056	ENSMUSG00000035372	1810055G02Rik	RIKEN cDNA 1810055G02 gene	-0.0274415	0.731719	0.944851	0.287204	0.00648946	0.291945	-0.385015	0.00440436	0.015995	0.00267881	0.981621	0.989048	272.598	264.514	208.939	289.895	266.731	213.424	253.851	273.358	188.545	184.246	210.22	201.946	272.357	241.656	238.657	255.367
72093	NA	2010320M18Rik	RIKEN cDNA 2010320M18 gene	0.00185772	0.979178	0.99582	0.180394	0.142749	0.720011	-0.410318	0.00420403	0.0154015	-0.168658	0.115749	0.209749	318.94	327.577	313.409	298.621	316.63	334.911	326.785	284.113	173.421	253.638	230.915	278.546	296.762	243.785	290.027	289.116
72357	ENSMUSG00000029559	2210016L21Rik	RIKEN cDNA 2210016L21 gene	-0.0891855	0.135787	0.615523	0.135786	0.154915	0.73592	-0.363583	4.7e-05	0.000294505	-0.0911944	0.301047	0.442311	771.452	783.031	710.393	764.004	683.159	711.686	663.043	760.921	552.527	594.613	654.622	546.647	580.834	717.516	643.196	704.228
73652	ENSMUSG00000087380	2210408F21Rik	RIKEN cDNA 2210408F21 gene	0.0426211	0.418669	0.837937	0.110541	0.256179	0.810764	-0.208632	0.0314813	0.082508	-0.116767	0.147085	0.254401	1124.01	1134.26	1049.44	1138.25	1151.3	1183.68	1190.63	1077.3	1043.55	835.09	1071.79	890.187	1067.95	932.558	1048.81	1192.46
66520	ENSMUSG00000052419	2610001J05Rik	RIKEN cDNA 2610001J05 gene	-0.041292	0.424447	0.841757	-0.0220812	0.795067	0.970781	-0.177494	0.0135196	0.041103	-0.139365	0.070508	0.141531	947.732	889.888	930.728	930.766	902.714	878.321	928.26	877.435	859.039	842.269	777.704	793.856	861.977	829.295	847.606	710.978
67170	ENSMUSG00000100164	2610306M01Rik	RIKEN cDNA 2610306M01 gene	-0.0102199	0.899218	0.976702	0.168727	0.148718	0.728251	-0.291334	0.0366878	0.0930349	-0.0525621	0.687478	0.791926	169.011	157.657	200.391	189.062	197.78	178.127	153.447	178.355	139.14	157.925	136.153	147.397	171.81	188.428	163.742	157.495
73212	ENSMUSG00000053553	3110082I17Rik	RIKEN cDNA 3110082I17 gene	-0.117467	0.121429	0.589047	0.111897	0.310489	0.839343	-0.294118	0.0184895	0.0531624	0.015116	0.893516	0.934858	272.598	259.259	264.023	296.682	234.07	251.183	271.847	216.894	207.702	215.353	261.413	200.785	251.857	228.881	245.078	258.742
66752	ENSMUSG00000097908	4933404O12Rik	RIKEN cDNA 4933404O12 gene	0.0534865	0.514129	0.879555	0.11078	0.408803	0.879826	-0.357158	0.0395224	0.0988268	-0.275717	0.0705741	0.141629	115.4	115.615	115.866	105.681	127.922	109.174	122.189	124.58	79.6527	66.9986	102.387	97.4911	113.238	97.9399	95.2486	87.7473
230757	ENSMUSG00000073755	5730409E04Rik	RIKEN cDNA 5730409E04Rik gene	-0.0535511	0.335281	0.794019	0.168771	0.0337064	0.478848	-0.158351	0.0299408	0.0792419	0.1013	0.191294	0.313695	1316.65	1312.06	1381.85	1445.6	1396.26	1267.41	1209.58	1360.52	1137.32	1213.15	1258.05	1285.95	1484.79	1506.36	1262.85	1365.71
77124	ENSMUSG00000090330	9130221H12Rik	RIKEN cDNA 9130221H12 gene	-0.0591735	0.468367	0.862858	-0.0447579	0.747866	0.964969	-0.405167	0.0386098	0.0969223	-0.333993	0.113861	0.207075	90.866	131.381	119.665	106.65	73.4872	92.7572	106.087	134.438	89.7353	56.231	89.3161	92.8487	75.1667	103.263	78.1253	56.2483
320742	NA	A230072C01Rik	RIKEN cDNA A230072C01 gene	-0.0718561	0.386275	0.819269	0.195543	0.161266	0.742045	-0.565264	0.00829951	0.0274528	-0.0800602	0.670546	0.778784	99.9526	81.4563	111.118	95.9853	78.9307	92.7572	90.9316	88.7294	72.5948	37.0885	75.1563	62.6729	83.9524	107.521	80.2657	58.4982
319839	NA	A530020G20Rik	RIKEN cDNA A530020G20 gene	-0.0430246	0.580412	NA	0.0447565	0.729442	0.962021	-0.540998	0.0321457	0.0838135	-0.303195	0.244612	0.378246	41.7983	53.4283	38.9386	54.2947	42.6407	36.1179	45.4658	48.3978	20.1652	41.8741	25.0521	32.497	16.5952	44.7117	42.8084	29.2491
613258	NA	A730017L22Rik	RIKEN cDNA A730017L22 gene	-0.0662375	0.418714	0.837937	0.109274	0.433792	0.887559	-0.657548	0.00210112	0.00849763	-0.331354	0.0929514	0.176769	65.4235	101.601	81.6762	90.168	81.6525	63.2062	75.7763	84.2481	63.5205	49.0526	50.1042	38.3001	58.5715	48.9699	52.4403	76.4977
68295	ENSMUSG00000027628	Aar2	AAR2 splicing factor homolog	-0.0971404	0.0673261	0.477161	0.0308802	0.736114	0.963772	-0.289474	0.00339751	0.0128414	-0.134784	0.0471786	0.101776	1223.96	1328.7	1319.16	1291.44	1242.93	1182.04	1251.26	1115.84	1233.1	917.642	984.656	1075.88	1087.48	1164.63	1042.38	1065.34
69684	ENSMUSG00000075528	Aarsd1	alanyl-tRNA synthetase domain containing 1	-0.0371839	0.398218	0.828834	0.23672	0.00295398	0.208386	-0.376107	1.4e-06	1.23e-05	-0.0657079	0.276605	0.415204	1589.25	1619.49	1539.5	1598.79	1551.4	1537.47	1526.89	1564.86	1135.3	1129.41	1303.8	1314.97	1403.76	1600.04	1428.73	1472.58
27407	ENSMUSG00000028953	Abcf2	ATP-binding cassette, sub-family F (GCN20), member 2	-0.00503471	0.900096	0.976702	0.0736247	0.126319	0.701742	-0.174242	0.000324551	0.00166168	-0.0774049	0.10467	0.193762	6265.21	6040.9	6177	6310.79	6155.69	5924.15	6092.41	6557.91	5665.42	5302.46	5576.81	5462.98	5923.53	5967.95	5845.48	5695.7
192663	ENSMUSG00000032131	Abcg4	ATP binding cassette subfamily G member 4	-0.108768	0.157486	NA	0.162417	0.1758	0.752316	-0.734475	0.0102385	0.0327252	0.0263808	0.923216	0.953035	54.5196	49.0489	82.6259	61.0815	45.3625	42.6847	40.7298	65.4267	13.1074	50.249	39.212	20.891	71.2619	61.7447	19.2638	46.1236
67469	ENSMUSG00000032540	Abhd5	abhydrolase domain containing 5	-0.0511287	0.262417	0.747684	0.154563	0.0721143	0.600147	-0.229979	0.0145635	0.0436764	0.00874929	0.878312	0.924787	2114.45	2209.83	2084.64	2294.92	2051.29	2123.57	2095.21	2114.27	1966.11	1530.2	1944.26	1969.55	2264.76	2073.77	2121.16	1974.31
338350	ENSMUSG00000042647	Acad12	acyl-Coenzyme A dehydrogenase family, member 12	0.0930837	0.135006	0.614314	0.19111	0.0803085	0.612511	-0.264677	0.0396516	0.0990756	-0.136286	0.0961506	0.181577	817.794	899.522	934.527	966.64	940.818	1000.63	1063.71	910.596	778.378	597.006	925.838	691.723	914.691	783.519	947.135	912.347
229211	ENSMUSG00000027710	Acad9	acyl-Coenzyme A dehydrogenase family, member 9	0.016461	0.767987	0.950542	0.133527	0.106561	0.666743	-0.214938	0.0137138	0.0416253	-0.0738044	0.323899	0.467702	1893.65	1724.6	1756.04	1819.84	1887.08	1993.87	1643.4	1770.11	1684.8	1326.81	1620.76	1559.86	1704.43	1832.11	1599.96	1793.19
11409	ENSMUSG00000029545	Acads	acyl-Coenzyme A dehydrogenase, short chain	-0.0971489	0.0756296	0.496048	0.0822384	0.456441	0.895572	-0.3871	0.00123684	0.00539434	-0.171552	0.0565507	0.118003	3744.59	3982.6	4176.88	3841.35	3713.37	4059.98	3422.25	3401.29	3496.65	2297.1	3336.28	2814.48	2974.45	2827.48	3711.49	3423.27
140500	ENSMUSG00000029033	Acap3	ArfGAP with coiled-coil, ankyrin repeat and PH domains 3	-0.0594886	0.319749	0.787805	0.138336	0.14909	0.728251	-0.385017	3.01e-05	0.000198932	-0.144401	0.0998616	0.187048	680.586	659.533	693.298	699.044	606.043	680.493	627.996	689.221	476.908	482.151	575.109	551.289	533	651.513	565.071	604.106
497652	ENSMUSG00000038000	Acd	adrenocortical dysplasia	-0.105905	0.165484	0.649242	0.0493161	0.697797	0.958605	-0.462404	0.000901894	0.00410937	-0.237378	0.0688213	0.138926	219.896	261.01	231.732	249.174	206.853	219.17	208.385	232.13	170.396	209.371	147.045	162.485	146.429	208.655	188.357	187.869
71670	ENSMUSG00000024866	Acy3	aspartoacylase (aminoacylase) 3	-0.0354084	0.655201	0.928949	-0.0251477	0.842962	0.977423	-0.539862	0.0241743	0.0663313	-0.481655	0.0803386	0.157073	41.7983	62.187	58.8828	75.6248	49.8987	56.6394	58.7266	57.3604	29.2396	41.8741	47.9257	33.6576	12.6905	29.8078	52.4403	50.6234
75894	ENSMUSG00000027259	Adal	adenosine deaminase-like	-0.0743742	0.186549	0.675201	0.110328	0.237234	0.796879	-0.258218	0.00986765	0.0317771	-0.03651	0.631502	0.749573	999.526	1104.48	1130.17	1115.95	1033.36	1091.74	988.881	988.571	973.981	756.127	987.924	908.756	1072.83	1030.5	1006	888.723
230775	ENSMUSG00000028782	Adgrb2	adhesion G protein-coupled receptor B2	0.0456573	0.524366	NA	0.123844	0.253728	0.808493	-0.721152	0.0149553	0.0446547	-0.374828	0.210054	0.337756	29.0771	25.4003	36.0895	31.9951	23.5885	42.6847	32.2049	40.3315	11.0909	16.7497	6.53533	25.5334	33.1905	29.8078	6.42126	26.9992
11532	ENSMUSG00000028138	Adh5	alcohol dehydrogenase 5 (class III), chi polypeptide	-0.0167004	0.704113	0.940194	0.0522729	0.472843	0.900596	-0.15825	0.0374795	0.0945827	-0.0702218	0.203735	0.330032	2315.26	2424.42	2343.92	2254.2	2227.3	2418.25	2296.97	2289.93	2265.56	1858.02	2155.57	2092.58	2151.52	2339.91	2153.26	2148.68
76187	ENSMUSG00000025911	Adhfe1	alcohol dehydrogenase, iron containing, 1	-0.101156	0.0984742	0.544634	0.0412523	0.636067	0.946465	-0.320667	0.000367	0.00185343	-0.143144	0.0924707	0.176094	1647.4	1761.38	1740.84	1675.38	1750.09	1551.43	1351.66	1631.19	1452.9	1149.74	1475.89	1371.84	1310.05	1382.87	1513.28	1478.2
72674	ENSMUSG00000026457	Adipor1	adiponectin receptor 1	0.00346359	0.922298	0.981412	0.0606088	0.355206	0.856372	-0.178164	0.00207787	0.00841382	-0.101932	0.0573236	0.119408	9615.44	9658.26	10179.1	9579.14	9480.76	10024.3	9903.01	9766.5	8090.29	8494.47	9001.32	8961.06	9058.08	9925.99	8654.78	8850.1
11593	ENSMUSG00000031521	Aga	aspartylglucosaminidase	-0.0763767	0.239431	0.725468	0.0294001	0.776985	0.970781	-0.308978	0.00194957	0.00796383	-0.167353	0.0963737	0.181908	497.037	549.173	562.236	570.094	479.935	544.23	516.226	501.903	486.99	405.581	449.848	408.534	509.572	438.6	481.594	382.488
11636	ENSMUSG00000026817	Ak1	adenylate kinase 1	-0.04987	0.117511	0.581417	0.115225	0.164901	0.744174	-0.246907	0.00605053	0.020987	-0.0567159	0.236625	0.369505	54117.9	50602.7	51779.8	51394.8	50774.2	50757.9	48556.5	50683.3	43246.4	36885.1	44901	49951.4	50910.3	49308.5	47467	45329.4
57373	ENSMUSG00000031023	Akip1	A kinase (PRKA) interacting protein 1	-0.0439125	0.582324	0.905236	0.120202	0.338402	0.84856	-0.376421	0.00947591	0.0306818	-0.138168	0.32534	0.469413	234.434	286.411	211.788	248.204	201.409	240.512	234.907	259.914	154.264	184.246	206.952	201.946	252.833	212.913	164.812	215.993
17025	ENSMUSG00000028393	Alad	aminolevulinate, delta-, dehydratase	-0.0831875	0.201521	0.689494	0.0824545	0.461922	0.897433	-0.374624	0.000649906	0.00308609	-0.161403	0.138813	0.243176	704.211	826.825	697.096	723.283	679.53	723.178	628.943	720.59	552.527	476.169	604.518	630.21	566.191	506.732	732.023	650.23
107747	ENSMUSG00000030088	Aldh1l1	aldehyde dehydrogenase 1 family, member L1	-0.0336056	0.68275	0.934745	0.0369618	0.7393	0.963772	-0.339299	0.0328477	0.0852131	-0.232928	0.0581676	0.120806	400.719	288.162	235.531	293.773	336.59	285.659	256.692	291.283	259.123	215.353	232.004	242.567	243.072	211.848	255.78	280.116
11670	ENSMUSG00000019102	Aldh3a1	aldehyde dehydrogenase family 3, subfamily A1	-0.00392721	0.943623	NA	0.123965	0.19001	NA	-1.01013	0.00156197	0.00660691	-0.527766	0.101552	0.189432	27.2598	20.1451	14.2458	11.6346	7.258	21.3424	21.7857	21.5101	2.01652	4.78562	8.71377	4.64243	5.85715	6.38738	10.7021	16.8745
66400	ENSMUSG00000002661	Alkbh7	alkB homolog 7	0.0243217	0.724716	0.944677	0.1412	0.204722	0.768691	-0.258166	0.0267976	0.0722991	-0.104861	0.334869	0.479417	514.301	483.482	470.113	493.5	482.657	568.035	441.397	512.659	428.511	354.136	484.703	364.431	410	437.536	532.964	482.61
11702	ENSMUSG00000075232	Amd1	S-adenosylmethionine decarboxylase 1	-0.0476965	0.496358	0.872971	0.173895	0.183753	0.755136	-0.796557	0.00332256	0.0125981	-0.374793	0.0801634	0.156864	15201	15001.1	13935.3	15232.6	13489.9	11358.2	15011.3	17065.6	5377.06	3777.05	7964.39	11860.3	14928.9	10151.7	7639.16	9673.58
69010	ENSMUSG00000035048	Anapc13	anaphase promoting complex subunit 13	-0.166766	0.00763859	0.177184	0.0234227	0.799838	0.970781	-0.297269	0.000303778	0.00156444	-0.0570825	0.548374	0.682428	1090.39	1225.35	1280.23	1171.21	1084.16	1067.12	910.263	1088.95	918.526	970.284	1046.74	940.093	859.048	1141.21	1022.05	966.345
11602	ENSMUSG00000027460	Angpt4	angiopoietin 4	-0.0187725	0.712055	NA	0.0317569	0.702271	NA	-0.672394	0.0363962	0.0925062	-0.434037	0.189357	0.311432	12.7212	9.63461	10.447	9.69548	7.258	6.56688	10.4192	13.4438	3.02478	2.39281	3.26766	8.12426	4.88095	2.12913	8.56168	5.62483
217473	ENSMUSG00000036188	Ankmy2	ankyrin repeat and MYND domain containing 2	0.0178466	0.824485	0.960441	0.169731	0.129265	0.703625	-0.340797	0.0176847	0.051326	-0.154535	0.201845	0.327539	258.968	232.107	248.827	179.366	239.514	218.349	217.857	263.499	176.446	166.3	184.078	191.5	222.572	185.234	204.41	228.368
320816	ENSMUSG00000047909	Ankrd16	ankyrin repeat domain 16	-0.035857	0.54247	0.890993	0.116415	0.257472	0.811022	-0.33909	0.000443479	0.0021917	-0.146023	0.101096	0.188833	625.158	615.739	594.526	585.607	593.341	582.811	563.586	614.832	422.462	543.167	472.722	472.368	495.905	606.801	490.156	532.109
71452	ENSMUSG00000020864	Ankrd40	ankyrin repeat domain 40	0.0399438	0.218468	0.702924	0.189042	0.0201412	0.406896	-0.223772	0.0126362	0.0388489	-0.0461219	0.295097	0.43556	13533.6	13470.1	13847	13647.4	14016.1	14211.6	13535.5	14393	12430.9	9555.68	12352.9	12287.4	14040.6	13952.2	13126.1	13269
52231	ENSMUSG00000026199	Ankzf1	ankyrin repeat and zinc finger domain containing 1	-0.0866357	0.225976	0.709591	0.0304391	0.795303	0.970781	-0.292847	0.0238221	0.0655372	-0.129904	0.22225	0.352238	354.377	377.502	432.124	393.637	353.827	375.133	327.732	381.805	308.528	390.028	275.573	290.152	284.072	364.081	319.993	345.364
68117	ENSMUSG00000025525	Apool	apolipoprotein O-like	-0.100799	0.0740014	0.493472	0.0177197	0.847215	0.978058	-0.281053	0.00449475	0.0162808	-0.134072	0.0683361	0.138096	1243.05	1201.7	1174.81	1099.47	1004.33	1173.83	1097.81	1081.78	1132.28	854.233	910.589	974.911	1008.41	962.366	1064.86	931.471
54126	ENSMUSG00000031511	Arhgef7	Rho guanine nucleotide exchange factor (GEF7)	-0.0636123	0.11402	0.575852	0.0218601	0.750388	0.965298	-0.151482	0.0317676	0.0830371	-0.0464429	0.364467	0.510469	2487	2418.29	2463.58	2364.73	2369.74	2369.82	2243.93	2312.34	2175.83	1980.05	2261.22	2354.87	2219.86	2162.13	2277.41	2344.43
56350	ENSMUSG00000025035	Arl3	ADP-ribosylation factor-like 3	-0.0148978	0.771177	0.95076	0.175115	0.00716651	0.301277	-0.178536	0.00876668	0.0287531	0.0375874	0.556569	0.688845	1981.79	1796.42	2021.01	1903.22	2023.17	1964.32	1794.95	1837.33	1693.88	1606.77	1762.36	1747.88	1924.07	2100.38	1877.15	1923.69
74192	ENSMUSG00000026755	Arpc5l	actin related protein 2/3 complex, subunit 5-like	-0.00650383	0.887362	0.975276	0.115194	0.091991	0.635763	-0.178674	0.0145249	0.0436112	-0.0352375	0.52641	0.662591	4332.49	4289.15	4200.62	4045.92	4009.14	3984.46	4408.29	4405.1	3915.08	3346.34	4015.96	3633.86	3918.43	4205.03	4196.29	4080.25
70420	ENSMUSG00000039043	Arpin	actin-related protein 2/3 complex inhibitor	0.0458001	0.557223	0.895846	0.245879	0.0351148	0.488059	-0.335704	0.0113567	0.0356172	-0.0846359	0.492508	0.632659	217.17	246.121	195.643	207.483	212.296	215.065	245.326	238.404	181.487	150.747	177.543	170.609	212.81	180.976	244.008	219.368
109979	ENSMUSG00000034842	Art3	ADP-ribosyltransferase 3	-0.161898	0.00294118	0.107221	-0.0985939	0.217286	0.779054	-0.1594	0.0365636	0.0928453	-0.0679545	0.365976	0.511768	10284.2	8560.79	8764.04	8670.67	7796	8040.33	7523.64	8588.82	8555.1	8237.24	8044.99	7672.78	6501.43	8187.56	7942.02	7836.51
211914	ENSMUSG00000052632	Asap2	ArfGAP with SH3 domain, ankyrin repeat and PH domain 2	0.035932	0.585758	0.905236	0.139258	0.12899	0.703376	-0.237493	0.0140935	0.0424919	-0.111509	0.206529	0.333496	447.969	410.785	438.772	416.906	449.089	463.786	454.658	402.419	395.239	332.6	364.889	357.467	386.572	425.826	415.241	409.487
142688	ENSMUSG00000033781	Asb13	ankyrin repeat and SOCS box-containing 13	-0.05959	0.274175	0.756204	0.103367	0.233252	0.795192	-0.23589	0.0152276	0.0453458	-0.042178	0.52045	0.657182	1095.84	1026.52	974.416	1104.32	1016.12	1030.18	1003.09	962.579	927.601	748.949	961.782	921.523	944.953	1046.47	958.908	946.096
142687	ENSMUSG00000021898	Asb14	ankyrin repeat and SOCS box-containing 14	-0.0489248	0.260177	0.746513	0.190218	0.0337073	0.478848	-0.266673	0.0107717	0.0340964	0.00903188	0.837614	0.89887	5116.66	5158.9	5730.63	5432.38	5054.29	5249.4	5098.8	5287.02	4744.88	3519.82	4570.37	4932.59	5375.88	5287.69	5116.67	5040.97
78541	ENSMUSG00000048175	Asb8	ankyrin repeat and SOCS box-containing 8	-0.0270831	0.465607	0.861941	-0.0169783	0.813886	0.974091	-0.124076	0.0237603	0.0654105	-0.0975824	0.125092	0.223328	4889.5	4801.54	4967.05	4766.3	4766.69	4628.83	4703.81	4966.16	4587.59	4304.66	4281.73	4680.73	4258.15	4937.45	4500.23	4112.87
69090	ENSMUSG00000044475	Ascc1	activating signal cointegrator 1 complex subunit 1	-0.0893801	0.176631	0.660825	0.150549	0.0886437	0.633901	-0.324975	0.0010191	0.00457868	-0.0355669	0.667128	0.776104	576.999	587.711	517.599	598.211	507.153	533.559	493.493	578.981	506.147	422.331	459.651	424.783	521.286	499.28	512.63	528.734
72898	ENSMUSG00000029348	Asphd2	aspartate beta-hydroxylase domain containing 2	-0.104618	0.0737926	NA	-0.134822	0.203179	0.767452	-0.634212	0.0341262	0.0878472	-0.569368	0.0809796	0.158013	25.4425	21.8968	17.095	32.9646	25.403	12.3129	9.47204	11.6513	11.0909	7.17842	13.0707	19.7303	4.88095	4.25826	9.63189	11.2497
68938	ENSMUSG00000025142	Aspscr1	alveolar soft part sarcoma chromosome region, candidate 1 (human)	-0.166044	0.0035049	0.118625	-0.029361	0.740469	0.963772	-0.317019	2.39e-05	0.000161326	-0.143985	0.10018	0.187519	1045.87	997.62	1072.24	968.579	904.528	957.123	896.055	820.074	863.072	811.162	831.076	769.483	703.834	891.04	791.955	848.224
108888	ENSMUSG00000029036	Atad3a	ATPase family, AAA domain containing 3A	-0.0559478	0.2078	0.694875	0.0711136	0.332054	0.84801	-0.25089	8.8e-05	0.000518308	-0.0989535	0.112668	0.205396	1533.82	1502.12	1532.85	1528.01	1433.45	1503.82	1428.38	1485.1	1262.34	1238.28	1250.43	1376.48	1339.33	1314.74	1319.57	1489.45
73242	ENSMUSG00000024426	Atat1	alpha tubulin acetyltransferase 1	-0.0989494	0.218289	0.702924	0.12979	0.324835	0.844403	-0.35702	0.0392309	0.0982302	-0.0173935	0.896785	0.936767	154.472	173.423	149.106	166.762	131.551	151.038	151.553	143.401	106.876	95.7123	128.528	162.485	150.333	150.104	142.338	127.121
16467	ENSMUSG00000034958	Atcay	ataxia, cerebellar, Cayman type	0.00866443	0.911164	0.980669	0.177613	0.163815	0.744174	-0.412159	0.0186369	0.0534677	-0.188255	0.0801663	0.156864	440.7	424.799	567.934	471.2	533.463	507.292	389.301	492.045	245.008	295.512	444.402	414.337	436.357	439.665	391.697	413.987
11911	ENSMUSG00000042406	Atf4	activating transcription factor 4	-3.23677	0	0	-2.87538	2.95e-132	2.13e-128	-0.208573	0.037144	0.0939225	-0.174457	0.236366	0.369272	4409.72	4156.02	4330.74	3947.03	344.755	313.569	287.95	274.254	4367.79	3491.11	3562.84	3133.64	360.214	222.494	241.867	248.617
67526	ENSMUSG00000032905	Atg12	autophagy related 12	-0.0551683	0.287311	0.768118	0.0521352	0.464603	0.898411	-0.237427	0.00115034	0.00508078	-0.10569	0.0979986	0.184217	1324.83	1269.14	1199.5	1316.65	1173.07	1199.28	1253.15	1276.27	1072.79	1009.77	1118.63	1133.91	1197.79	1086.92	1096.96	1169.96
13498	ENSMUSG00000004263	Atn1	atrophin 1	0.0621491	0.138384	0.621236	0.234364	0.00503581	0.261051	-0.227848	0.0103666	0.0330586	-0.0228757	0.67624	0.783577	2473.37	2395.51	2572.8	2463.62	2518.53	2552.05	2675.85	2639.47	1877.38	1957.32	2407.18	2209.8	2624	2668.86	2387.64	2540.17
228033	ENSMUSG00000018770	Atp5g3	ATP synthase, H+ transporting, mitochondrial F0 complex, subunit C3 (subunit 9)	-0.0762749	0.0480073	0.423116	0.0386463	0.703641	0.958966	-0.241471	0.0330391	0.0856697	-0.107281	0.0840259	0.162821	23627.9	23024.1	22762	21968	21594.4	22979.2	21037.4	20884.6	23373.5	15074.7	19787.9	18810	19127.5	19156.8	22395.2	19581.1
11974	ENSMUSG00000015575	Atp6v0e	ATPase, H+ transporting, lysosomal V0 subunit E	-0.11804	0.0713867	0.489792	-0.0683943	0.464586	0.898411	-0.209439	0.0254685	0.0693013	-0.127092	0.156113	0.266564	457.964	479.103	447.319	466.353	387.396	443.265	411.086	431.995	367.007	406.777	389.941	437.549	396.334	381.114	393.837	358.864
11973	ENSMUSG00000019210	Atp6v1e1	ATPase, H+ transporting, lysosomal V1 subunit E1	-0.0569703	0.15613	0.641207	0.0154255	0.831588	0.9755	-0.162336	0.0180442	0.0521518	-0.0704823	0.227542	0.35856	3833.63	3715.46	3781.8	3779.3	3463.88	3595.37	3818.18	3627.15	3712.42	3085.53	3349.36	3365.76	3440.1	3667.42	3511.36	3188.15
11983	ENSMUSG00000054428	Atpif1	ATPase inhibitory factor 1	-0.174483	0.00708674	0.171039	-0.0565555	0.593829	0.933974	-0.224131	0.0391114	0.0980045	-0.0654896	0.476797	0.61806	511.575	502.752	558.437	555.551	471.77	437.519	486.863	440.062	424.478	530.007	398.655	466.565	431.476	465.214	389.556	466.861
217218	ENSMUSG00000059995	Atxn7l3	ataxin 7-like 3	-0.0517376	0.330584	0.792257	0.0672416	0.40264	0.877133	-0.229004	0.00160268	0.00675516	-0.0820235	0.257127	0.39307	913.203	884.633	846.203	870.654	859.166	810.189	854.378	856.821	771.32	777.663	740.67	710.292	869.786	748.388	769.481	802.1
11992	ENSMUSG00000021460	Auh	AU RNA binding protein/enoyl-coenzyme A hydratase	-0.0993599	0.0348645	0.372928	0.0484916	0.546508	0.923289	-0.176816	0.0370623	0.0937709	-0.00264701	0.964916	0.978386	1772.79	1632.63	1632.57	1614.3	1533.25	1510.38	1527.84	1604.3	1598.09	1276.56	1519.46	1489.06	1434.02	1560.65	1632.07	1540.08
54218	ENSMUSG00000067370	B3galt4	UDP-Gal:betaGlcNAc beta 1,3-galactosyltransferase, polypeptide 4	0.0705685	0.38341	NA	0.196999	0.156519	0.736691	-0.499052	0.0343905	0.0884122	-0.289832	0.149864	0.258011	46.3416	53.4283	60.7823	48.4774	64.4147	54.1768	56.8322	61.8417	24.1983	40.6777	30.4982	44.1031	39.0476	46.8408	54.5807	49.4985
76898	ENSMUSG00000045994	B3gat1	beta-1,3-glucuronyltransferase 1 (glucuronosyltransferase P)	-0.0362895	0.631542	NA	0.197814	0.126642	0.701742	-0.732676	0.00211424	0.00854451	-0.0788175	0.778723	0.857756	41.7983	42.9178	49.3856	63.0206	37.1972	39.4013	41.677	62.7379	28.2313	23.9281	28.3198	26.694	66.381	54.2928	22.4744	24.7492
108902	ENSMUSG00000047379	B4gat1	beta-1,4-glucuronyltransferase 1	-0.0936373	0.081896	0.509502	0.137011	0.0976411	0.649041	-0.364688	1.21e-05	8.79e-05	-0.0959911	0.178415	0.297312	963.179	947.695	1052.29	971.487	884.569	948.094	897.002	927.625	742.08	696.307	826.719	783.411	820.977	940.01	828.342	831.349
224727	ENSMUSG00000024392	Bag6	BCL2-associated athanogene 6	-0.0684601	0.0301979	0.348152	0.011371	0.849992	0.978058	-0.108899	0.0260057	0.0705218	-0.00986126	0.833743	0.896869	9313.76	9106.46	9549.46	9348.38	8779.46	8866.93	8869.61	9045.91	8603.5	8968.25	8831.41	8271.66	8385.48	9380.94	8675.12	8883.85
68010	ENSMUSG00000024232	Bambi	BMP and activin membrane-bound inhibitor	-0.0593751	0.446229	NA	0.0298589	0.829409	0.9755	-0.644216	0.00334928	0.012687	-0.401916	0.0983995	0.184929	58.1542	56.0559	62.6817	53.3252	68.951	55.8185	41.677	36.7465	31.2561	40.6777	39.212	26.694	46.8572	34.066	34.2467	30.3741
667597	NA	BC023105	cDNA sequence BC023105	-0.0942831	0.251648	0.738821	0.152647	0.266248	0.818249	-0.59194	5.36e-05	0.000331382	-0.0141116	0.958225	0.974881	2111.72	2830.82	2428.44	2225.11	1783.65	2657.12	1611.19	2220.03	1136.31	1735.98	1455.2	1906.88	2998.86	2492.14	1241.44	1436.58
407819	ENSMUSG00000036299	BC031181	cDNA sequence BC031181	-0.103208	0.0649578	0.470689	0.0636674	0.457564	0.895572	-0.167221	0.0381005	0.0958763	0.0355638	0.646835	0.761135	728.745	726.975	717.041	772.73	678.623	687.06	660.201	689.221	678.56	608.97	638.284	697.526	755.572	632.351	720.251	674.979
12927	ENSMUSG00000031955	Bcar1	breast cancer anti-estrogen resistance 1	-0.0608289	0.326482	0.791413	0.0870845	0.421837	0.885042	-0.357671	0.000256611	0.00134519	-0.165673	0.114599	0.208192	568.821	592.967	587.878	604.998	609.672	550.797	523.804	556.575	396.247	449.848	502.131	483.974	554.476	416.244	467.682	553.483
75284	ENSMUSG00000037525	Bcdin3d	BCDIN3 domain containing	-0.025132	0.752038	0.949218	0.0538744	0.687696	0.956047	-0.314662	0.0351857	0.090039	-0.179989	0.25942	0.395422	169.011	158.533	170	180.336	167.841	183.052	152.5	155.949	111.917	130.408	133.974	163.646	138.619	172.459	162.672	103.497
75736	ENSMUSG00000003190	Bcl2l12	BCL2-like 12 (proline rich)	0.0107917	0.895134	0.975938	0.209907	0.10621	0.666509	-0.434524	0.0128208	0.0393294	-0.158531	0.242767	0.376226	199.905	150.65	225.084	208.453	176.006	197.006	194.177	226.753	162.33	166.3	112.19	125.346	145.452	195.88	183.006	184.494
12054	ENSMUSG00000029681	Bcl7b	B cell CLL/lymphoma 7B	0.031291	0.584128	0.905236	0.0841216	0.26834	0.818249	-0.178075	0.011751	0.0366334	-0.107337	0.148639	0.256301	810.524	859.232	821.51	827.025	792.936	879.962	907.421	827.244	749.138	756.127	711.261	719.577	778.024	846.328	756.638	779.601
67118	ENSMUSG00000022684	Bfar	bifunctional apoptosis regulator	-0.0656664	0.162631	0.647138	0.0433484	0.580889	0.929693	-0.22434	0.00722569	0.0244138	-0.0921583	0.107739	0.198073	2202.59	2061.81	2036.21	2197.97	1947.87	1969.24	2103.74	2073.94	2051.81	1635.48	1746.02	1836.08	1957.26	1939.64	1777.62	1914.69
20893	ENSMUSG00000030103	Bhlhe40	basic helix-loop-helix family, member e40	-0.0876711	0.276578	0.758062	0.196409	0.112975	0.677945	-0.339121	0.0351633	0.0900031	0.13598	0.476614	0.617959	4933.11	6774.88	8148.62	8198.5	6425.14	7361.48	4690.55	5494.95	4625.9	4566.67	5820.8	6845.27	8352.29	7463.66	5730.97	5047.72
12124	ENSMUSG00000016758	Bik	BCL2-interacting killer	0.0062029	0.932062	NA	0.0635193	0.584931	0.930387	-0.592562	0.0228599	0.0633917	-0.330706	0.277823	0.416548	26.3511	31.5315	33.2403	38.7819	42.6407	27.0884	29.3633	33.1615	20.1652	16.7497	21.7844	18.5697	23.4286	6.38738	42.8084	22.4993
30948	ENSMUSG00000024381	Bin1	bridging integrator 1	-0.0148392	0.670529	0.933531	0.0836449	0.151832	0.732821	-0.160038	0.00554399	0.0194851	-0.0421087	0.38712	0.532864	29127.1	28007.8	28745.3	27990.9	28594.7	28243.3	26761.3	29174	25843.8	23438.8	26435.4	26343.5	29000.7	26850.4	26274.7	27401.9
104184	ENSMUSG00000020840	Blmh	bleomycin hydrolase	-0.0405898	0.407506	0.832876	0.142022	0.155707	0.736301	-0.317011	0.0030823	0.0118214	-0.0960357	0.149604	0.257615	1274.85	1234.11	1287.82	1273.99	1193.94	1196.81	1302.41	1228.77	807.617	1031.3	1054.37	1162.93	1248.55	1111.4	1134.42	1104.72
17828	ENSMUSG00000038982	Bloc1s5	biogenesis of lysosomal organelles complex-1, subunit 5, muted	-0.0189406	0.785259	0.952723	0.269918	0.00576808	0.280641	-0.274842	0.0156615	0.0464309	0.0696117	0.434662	0.579734	376.185	448.447	455.867	425.632	423.686	435.877	430.03	389.871	343.817	303.887	377.96	378.358	456.857	450.311	458.05	398.238
109778	ENSMUSG00000001999	Blvra	biliverdin reductase A	-0.0148064	0.823795	0.960441	0.190647	0.0876117	0.631653	-0.333155	0.00615529	0.0212973	-0.0732314	0.446333	0.589804	369.824	380.129	411.23	398.484	372.88	383.342	398.773	386.286	332.726	252.441	290.822	352.825	330.929	382.178	344.607	407.237
69556	ENSMUSG00000044502	Bod1	biorientation of chromosomes in cell division 1	-0.0488154	0.207809	0.694875	0.134598	0.0219757	0.416691	-0.283076	1.26e-07	1.33e-06	-0.0756808	0.146404	0.253432	6108.92	6360.6	6625.27	6313.7	6111.24	6300.1	5922.86	6205.68	5184.48	5035.67	5423.23	5258.72	5698.03	6250.05	5523.35	5811.57
72368	ENSMUSG00000002345	Borcs8	BLOC-1 related complex subunit 8	-0.037189	0.633719	0.923369	0.0871541	0.447689	0.891358	-0.287386	0.017146	0.0500233	-0.111762	0.396331	0.542064	249.881	264.514	306.76	295.712	273.082	298.793	224.487	277.839	233.917	204.585	237.45	233.282	205.976	233.139	275.044	278.991
12183	ENSMUSG00000038871	Bpgm	2,3-bisphosphoglycerate mutase	-0.158706	0.000993842	0.0576875	0.140933	0.136171	0.711522	-0.301172	0.00580887	0.0202625	0.0416293	0.448835	0.591827	4060.8	4555.42	4521.63	4426.96	3952.89	3881.03	3670.41	4074.38	3377.68	2894.1	3687.01	4238.54	4176.15	4150.73	3862.39	3849.63
14312	ENSMUSG00000024335	Brd2	bromodomain containing 2	-0.0104367	0.768972	0.950542	-0.0441754	0.583105	0.930209	-0.116261	0.0138712	0.0419733	-0.136227	0.0672702	0.136368	4321.58	4307.55	4314.59	4311.58	4205.1	4447.42	4211.27	4278.73	4126.81	4034.27	3891.79	3897.32	3649	4546.75	3645.13	3740.51
12215	ENSMUSG00000023175	Bsg	basigin	-0.0169545	0.62171	0.918205	0.0325231	0.649449	0.951186	-0.148537	0.011146	0.0351083	-0.0801781	0.180884	0.30059	21902.3	21494.8	21191.2	21630.6	20777.8	20884.3	21278.9	22322.2	19987.8	18500	18521.1	20895.6	19496.5	22433.6	19687.6	19006.3
208198	ENSMUSG00000003344	Btbd2	BTB (POZ) domain containing 2	-0.0325098	0.565735	0.899975	0.154789	0.0341676	0.48185	-0.302692	0.000273074	0.00142167	-0.0869418	0.173662	0.290864	1452.04	1675.55	1693.36	1547.4	1447.97	1624.48	1552.47	1587.27	1305.7	1208.37	1401.83	1239.53	1393.02	1505.29	1542.17	1407.33
223665	ENSMUSG00000116138	C030006K11Rik	RIKEN cDNA C030006K11 gene	-0.0352319	0.507098	0.876317	0.181143	0.0443159	0.523276	-0.202585	0.0240234	0.0659605	0.0526235	0.495816	0.635422	1293.02	1168.42	1346.71	1240.05	1294.65	1194.35	1220	1206.36	1144.38	955.927	1187.25	1094.45	1124.57	1336.03	1239.3	1403.96
67389	ENSMUSG00000023571	C1qtnf12	C1q and tumor necrosis factor related 12	-0.129551	0.0482321	0.423116	0.192268	0.0701821	0.596137	-0.567941	1.48e-07	1.54e-06	-0.170933	0.0810439	0.158084	452.512	451.951	490.057	437.266	382.859	418.639	411.086	427.514	281.305	273.977	328.945	340.058	392.429	385.372	315.712	358.864
12311	ENSMUSG00000023964	Calcr	calcitonin receptor	-0.101145	0.123819	NA	0.00166613	0.987946	0.99913	-0.911023	0.00202495	0.00823147	-0.521903	0.0893545	0.171366	19.9905	35.035	27.542	42.6601	25.403	22.9841	24.6273	14.3401	8.06609	19.1425	11.9814	11.6061	12.6905	17.033	17.1234	4.49986
12315	ENSMUSG00000019370	Calm3	calmodulin 3	-0.0431165	0.319343	0.787805	0.176422	0.0677233	0.591922	-0.244997	0.01389	0.0420147	0.0159325	0.821611	0.888361	12409.6	12461.9	12350.2	12640	12442	11696.4	11292.6	12906.1	8878.75	9668.14	11005.5	12441.7	13249.8	13019.6	11102.4	11511.8
80796	ENSMUSG00000033765	Calm4	calmodulin 4	-0.136462	0.0554718	NA	0.391115	0.00392941	0.235455	-0.698319	0.0139032	0.0420319	0.567761	0.0156203	0.039669	61.7888	51.6766	79.7767	40.721	48.9915	22.1632	50.2018	37.6428	18.1487	16.7497	47.9257	38.3001	63.4524	69.1967	55.6509	62.9981
12322	ENSMUSG00000024617	Camk2a	calcium/calmodulin-dependent protein kinase II alpha	0.0160996	0.661863	0.931571	0.152253	0.169918	0.748106	-0.303901	0.012275	0.0379129	-0.125529	0.103709	0.19243	22428.4	20872.9	22236.8	22442.1	22386.4	21388.3	22426.9	22917.3	14297.1	15621.4	18642	22296.4	22553.9	22426.1	17886.4	18730.7
216874	ENSMUSG00000040712	Camta2	calmodulin binding transcription activator 2	0.0832448	0.0311251	0.352862	0.126643	0.0403151	0.504971	-0.161969	0.00206539	0.00837343	-0.101012	0.0688445	0.138956	3098.53	3018.26	3108.44	3145.21	3209.85	3239.11	3394.78	3323.32	2782.8	2646.45	2818.9	2824.92	3257.55	3161.75	2966.62	2882.16
59035	ENSMUSG00000032185	Carm1	coactivator-associated arginine methyltransferase 1	0.0487473	0.318147	0.787153	0.278364	0.00272864	0.208386	-0.34433	0.000381827	0.00191556	-0.0713974	0.31353	0.455868	2464.28	2458.58	2745.65	2691.47	2562.98	2740.03	2773.41	2688.77	1860.24	1779.05	2240.53	2252.74	2465.86	2900.94	2338.41	2535.67
107239	ENSMUSG00000075289	Carns1	carnosine synthase 1	-0.0849173	0.27271	0.754328	0.125386	0.266889	0.818249	-0.419847	0.00330472	0.0125447	-0.141341	0.208499	0.335772	1163.08	1057.18	1299.22	1463.05	1203.92	1377.4	950.045	1041.45	742.08	794.412	1032.58	1104.9	950.81	949.591	1063.79	1173.34
241112	ENSMUSG00000073650	Catip	ciliogenesis associated TTC17 interacting protein	0.00876245	0.870766	NA	0.0353893	0.616713	NA	-0.912526	0.00439713	0.0159792	-0.581723	0.0779285	0.153704	10.9039	19.2692	15.1956	9.69548	13.6087	9.02946	12.3136	23.3027	6.04957	2.39281	3.26766	4.64243	1.95238	10.6456	0	11.2497
30951	ENSMUSG00000025578	Cbx8	chromobox 8	0.00806481	0.921852	0.981412	0.184131	0.185511	0.756496	-0.548948	0.0101705	0.0325391	-0.268965	0.140259	0.245172	64.5148	84.9598	89.2739	87.2593	70.7655	73.8774	98.5092	87.8331	52.4296	56.231	66.4425	35.9789	61.5	64.9384	73.8445	69.7479
73739	ENSMUSG00000022428	Cby1	chibby family member 1, beta catenin antagonist	0.0563155	0.400189	0.829498	0.165408	0.124147	0.699234	-0.30847	0.00104288	0.00467799	-0.162586	0.1481	0.255708	476.138	409.909	437.822	445.023	441.831	496.621	484.021	436.477	360.958	350.546	345.283	367.913	383.643	459.892	470.892	340.865
72654	ENSMUSG00000019659	Ccdc12	coiled-coil domain containing 12	0.0210183	0.726595	0.944677	0.106133	0.259273	0.812711	-0.264989	0.00645098	0.0221596	-0.155851	0.0541443	0.113803	912.294	860.984	888.94	969.548	872.774	870.112	1009.72	947.343	749.138	763.306	853.949	648.78	764.358	870.813	887.204	793.101
54648	ENSMUSG00000031150	Ccdc120	coiled-coil domain containing 120	-0.000683312	0.991838	NA	0.010894	0.922056	0.98823	-0.612063	0.0368393	0.0933198	-0.553766	0.0698721	0.140538	31.8031	24.5245	18.9945	19.391	22.6812	29.551	18.9441	23.3027	12.0991	8.37483	17.4275	13.9273	6.83334	23.4204	8.56168	15.7495
243510	ENSMUSG00000107499	Ccdc142	coiled-coil domain containing 142	-0.0355306	0.664846	0.932037	0.112328	0.407586	0.879681	-0.373251	0.0115697	0.036156	-0.125636	0.486276	0.626765	139.025	165.54	176.648	147.371	146.974	178.948	135.45	140.712	131.074	119.64	118.725	109.097	86.881	156.491	155.18	150.745
100503884	ENSMUSG00000045790	Ccdc149	coiled-coil domain containing 149	-0.0754708	0.341025	NA	0.162908	0.218228	0.779245	-0.696592	0.00275318	0.0107217	-0.0925877	0.722178	0.817199	43.6157	52.5524	67.4303	62.0511	44.4552	44.3265	53.0434	52.8791	33.2726	38.2849	30.4982	25.5334	42.9524	22.3558	40.668	74.2477
622665	ENSMUSG00000034035	Ccdc17	coiled-coil domain containing 17	-0.0793242	0.296213	NA	0.090914	0.499685	0.909522	-0.730683	0.00308149	0.011821	-0.29939	0.234828	0.367555	33.6204	45.5454	49.3856	46.5383	33.5682	29.551	42.6242	40.3315	22.1818	23.9281	19.606	29.0152	20.5	37.2597	31.0361	24.7492
240514	ENSMUSG00000095098	Ccdc85b	coiled-coil domain containing 85B	0.0283938	0.660221	0.931325	0.140107	0.21702	0.778947	-0.29105	0.00942654	0.0305811	-0.137315	0.210809	0.338516	816.885	949.447	1019.05	952.096	883.661	937.423	1016.35	996.637	626.13	770.484	812.559	834.477	922.5	1057.11	767.34	727.853
12449	ENSMUSG00000072082	Ccnf	cyclin F	-0.0659914	0.345718	NA	0.0222161	0.845053	0.97755	-0.660574	0.0251095	0.0684921	-0.398566	0.172687	0.289752	30.8944	29.7797	26.5922	36.8428	20.8667	29.551	18.9441	32.2652	28.2313	16.7497	10.8922	8.12426	16.5952	22.3558	8.56168	22.4993
69109	ENSMUSG00000049489	Ccnq	cyclin Q	-0.131777	0.0524808	0.436965	0.145991	0.132558	0.707954	-0.274165	0.00510698	0.0181672	0.0723013	0.442652	0.586623	378.911	361.736	391.286	375.215	351.106	323.419	318.26	350.436	295.421	337.386	296.268	315.685	366.072	342.79	372.433	331.865
12468	ENSMUSG00000030007	Cct7	chaperonin containing Tcp1, subunit 7 (eta)	-0.0643328	0.0706495	0.488732	-0.0144121	0.791187	0.970781	-0.12729	0.00998249	0.0320789	-0.0591273	0.20897	0.3364	4908.58	5146.63	5083.87	5127.94	4851.97	4795.47	4824.11	4892.66	4714.63	4468.57	4706.52	4699.3	4925.86	4655.34	4517.35	4482.99
70192	ENSMUSG00000079168	Cd209g	CD209g antigen	-0.0425113	0.550332	NA	0.320301	0.0110574	0.34748	-0.820633	0.00557904	0.0195877	0.12796	0.612499	0.7342	29.9858	33.2832	23.7431	34.9037	24.4957	22.9841	34.0993	26.8877	7.05783	8.37483	16.3383	22.0516	27.3333	27.6787	37.4573	28.1241
98828	ENSMUSG00000039128	Cdc123	cell division cycle 123	-0.0424537	0.338474	0.796321	0.0433103	0.513525	0.914744	-0.136972	0.0244525	0.0669516	-0.0296298	0.598402	0.723176	1827.31	1845.47	1806.37	1895.47	1802.71	1715.6	1833.79	1801.47	1678.76	1715.64	1743.84	1578.43	1768.86	1805.5	1787.25	1643.57
104252	ENSMUSG00000045664	Cdc42ep2	CDC42 effector protein (Rho GTPase binding) 2	0.0654432	0.258368	0.74519	0.198006	0.0702545	0.596137	-0.25382	0.00938832	0.0304865	-0.0753802	0.478206	0.619217	894.121	799.673	839.555	880.35	956.241	855.336	857.219	933.899	762.246	601.791	767.901	723.059	920.548	660.03	958.908	875.223
12560	ENSMUSG00000061048	Cdh3	cadherin 3	-0.0864616	0.0377147	NA	0.0370263	0.367113	NA	-1.13244	0.000242235	0.00127665	-0.274738	0.368426	0.514166	11.8126	8.75874	5.69834	15.5128	5.4435	1.64172	6.63043	2.68877	0	0	0	2.32122	0	2.12913	2.14042	4.49986
18647	ENSMUSG00000028926	Cdk14	cyclin-dependent kinase 14	-0.0935945	0.259091	0.745423	0.17394	0.194268	0.762559	-0.422132	0.0106622	0.0337946	0.0169923	0.924215	0.953539	149.929	144.519	133.911	128.95	93.4467	125.592	115.559	155.949	91.7518	98.1051	129.617	88.2062	139.595	100.069	114.512	142.871
12579	ENSMUSG00000073802	Cdkn2b	cyclin dependent kinase inhibitor 2B	0.10006	0.183865	NA	0.260266	0.0588031	0.574376	-0.545903	0.0305922	0.0805767	-0.321659	0.172811	0.289901	49.0676	65.6905	37.0392	35.8733	59.8785	46.789	78.6179	54.6716	24.1983	32.3029	29.409	32.497	54.6667	27.6787	55.6509	46.1236
66994	ENSMUSG00000035790	Cep19	centrosomal protein 19	-0.0421921	0.519017	0.879555	0.153359	0.0852159	0.624563	-0.297241	0.00130609	0.00565058	-0.0607162	0.490694	0.630957	513.393	491.365	538.493	556.521	515.318	539.305	512.437	458.883	415.404	417.545	464.008	407.374	527.143	473.731	480.524	458.986
382010	ENSMUSG00000038215	Cep44	centrosomal protein 44	-0.0821426	0.286001	0.767357	0.0726308	0.560024	0.924475	-0.269523	0.0359155	0.0915076	-0.0433328	0.758192	0.842386	217.17	229.479	236.481	224.935	183.264	212.603	210.279	230.338	184.512	156.729	194.971	212.391	223.548	240.591	170.163	175.495
69065	ENSMUSG00000027313	Chac1	ChaC, cation transport regulator 1	-0.0674031	0.0807014	0.50751	0.00904859	0.926911	0.989729	-0.77766	0.00598189	0.0207878	0.0946198	0.767018	0.848427	1104.02	3345.84	3264.2	3354.64	997.975	2625.93	295.528	805.734	1416.61	1671.38	1018.42	1234.89	2529.31	2282.42	427.014	408.362
66170	ENSMUSG00000037938	Chchd5	coiled-coil-helix-coiled-coil-helix domain containing 5	-0.0574729	0.464119	0.861384	0.0288876	0.787073	0.970781	-0.308808	0.0110608	0.0348859	-0.176536	0.141524	0.246766	238.977	293.418	301.062	297.651	269.453	235.587	307.841	254.537	211.735	232.102	225.469	239.085	222.572	227.817	264.342	224.993
218865	ENSMUSG00000015970	Chdh	choline dehydrogenase	-0.0477281	0.508216	NA	-0.0348352	0.786085	0.970781	-0.595637	0.0263561	0.0713494	-0.535183	0.0505071	0.107423	36.3464	43.7937	32.2906	54.2947	52.6205	30.3718	34.0993	29.5765	26.2148	13.1604	31.5874	26.694	23.4286	17.033	17.1234	33.749
75608	ENSMUSG00000038467	Chmp4b	charged multivesicular body protein 4B	-0.0876822	0.015164	0.247749	0.0984472	0.139263	0.713814	-0.147677	0.0249049	0.0680006	0.0634715	0.176983	0.295243	5188.45	5194.81	5148.45	5046.5	4664.17	4851.28	4815.58	4994.84	4346.62	4591.8	5128.05	4534.5	4950.26	5299.4	4905.84	5047.72
208092	ENSMUSG00000025371	Chmp6	charged multivesicular body protein 6	-0.0474138	0.445172	0.852002	0.144445	0.138223	0.713591	-0.228635	0.0116857	0.0364641	0.00618549	0.947164	0.96809	522.479	539.538	512.85	527.434	494.451	490.874	544.642	494.733	470.858	406.777	480.347	432.907	445.143	567.413	522.262	499.485
93696	ENSMUSG00000068391	Chrac1	chromatin accessibility complex 1	-0.0577904	0.201243	0.689494	0.0746319	0.335589	0.848231	-0.271717	4.17e-05	0.000265	-0.112035	0.0792156	0.155566	1432.96	1420.67	1430.28	1370.94	1337.29	1375.76	1380.08	1327.36	1143.37	1252.64	1108.83	1183.82	1269.05	1284.93	1317.43	1139.59
12700	ENSMUSG00000032578	Cish	cytokine inducible SH2-containing protein	-0.00846874	0.78556	0.952833	0.164146	0.0183785	0.400393	-1.48684	3.58e-06	2.89e-05	0.154784	0.583843	0.711631	166.285	1131.63	1131.12	826.055	202.317	1544.04	204.596	829.933	140.148	129.212	57.7287	105.615	3148.22	944.268	214.042	60.7481
17684	ENSMUSG00000039910	Cited2	Cbp/p300-interacting transactivator, with Glu/Asp-rich carboxy-terminal domain, 2	-0.0348482	0.611771	0.915853	0.18374	0.177788	0.753261	-0.475192	0.0038451	0.0142749	0.0953741	0.749438	0.835703	1269.4	2159.03	1823.47	1807.24	1362.69	2589.81	1204.84	1181.27	1149.42	1368.69	1517.29	930.808	3012.53	1338.16	1319.57	1281.34
56222	ENSMUSG00000070803	Cited4	Cbp/p300-interacting transactivator, with Glu/Asp-rich carboxy-terminal domain, 4	0.283857	0.000170596	0.0173544	0.607417	5.03e-06	0.00290354	-0.507999	0.00789174	0.0263179	-0.0124638	0.903006	0.940766	318.031	267.142	333.353	265.656	417.335	344.761	413.928	390.768	122	191.425	233.093	257.655	435.381	378.985	360.661	375.738
12741	ENSMUSG00000041378	Cldn5	claudin 5	-0.195347	0.0162447	0.255548	0.00615937	0.962544	0.996208	-0.363474	0.00514123	0.0182696	-0.0260767	0.880459	0.926279	358.921	373.998	427.375	460.535	346.569	404.684	277.531	264.396	310.545	346.957	334.391	256.494	311.405	213.977	332.835	411.737
232370	ENSMUSG00000008153	Clstn3	calsyntenin 3	-0.126629	0.0859479	NA	0.0296522	0.815391	0.97434	-0.616828	0.0248831	0.0679521	-0.18331	0.489982	0.630186	43.6157	31.5315	35.1397	37.8124	31.7537	23.8049	26.5217	25.0952	26.2148	14.3568	30.4982	12.7667	31.2381	19.1622	20.334	20.2494
74325	ENSMUSG00000047547	Cltb	clathrin, light polypeptide (Lcb)	-0.0486257	0.274293	0.756204	0.078798	0.162808	0.743949	-0.127444	0.0131676	0.0401867	0.0228091	0.683541	0.789239	4256.16	4131.5	4351.63	4302.86	3873.96	3978.71	4333.46	4263.49	3884.83	3870.37	4078.04	3795.19	4027.76	4399.84	4188.8	4098.25
69634	ENSMUSG00000025545	Clybl	citrate lyase beta like	-0.0913166	0.0886719	0.525139	0.0367528	0.718908	0.960212	-0.282229	0.0171542	0.0500387	-0.129298	0.0515475	0.109341	1629.23	1721.09	1586.04	1756.82	1635.77	1643.36	1478.58	1478.82	1602.13	1050.44	1359.35	1463.53	1422.31	1468.03	1475.82	1331.96
380686	ENSMUSG00000044629	Cnrip1	cannabinoid receptor interacting protein 1	-0.00741286	0.927366	0.98197	0.245117	0.0791715	0.610094	-0.688296	0.00328313	0.0124786	-0.265269	0.148668	0.256319	55.4282	83.208	95.922	92.1071	76.209	90.2946	85.2483	70.8042	38.3139	64.6058	35.9443	47.5849	78.0953	63.8738	66.353	55.1233
68020	ENSMUSG00000037787	Coa8	cytochrome c oxidase assembly factor 8	0.0185646	0.691167	0.936978	0.200547	0.0191408	0.40362	-0.29959	0.00071292	0.0033491	-0.0861178	0.167795	0.283043	1277.58	1206.08	1249.84	1245.87	1245.65	1256.74	1302.41	1251.17	972.972	890.125	1144.77	1029.46	1140.19	1127.37	1259.64	1235.21
12821	ENSMUSG00000025064	Col17a1	collagen, type XVII, alpha 1	-0.021214	0.708932	NA	0.219798	0.0522284	0.554989	-0.677828	0.029761	0.0788299	0.114659	0.711556	0.809757	25.4425	15.7657	15.1956	15.5128	7.258	20.5215	15.1553	21.5101	4.03305	11.964	10.8922	6.96365	17.5714	19.1622	25.685	10.1247
12824	ENSMUSG00000022483	Col2a1	collagen, type II, alpha 1	-0.029158	0.24049	NA	-0.0619116	0.368303	NA	-0.765626	0.00819562	0.0271901	-0.54707	0.0493427	0.105548	12.7212	218.093	9.49723	40.721	18.145	11.492	17.0497	63.6342	10.0826	4.78562	5.44611	11.6061	0	0	9.63189	6.74979
12839	ENSMUSG00000026147	Col9a1	collagen, type IX, alpha 1	0.0414531	0.61708	0.916639	0.23694	0.0639609	0.587598	-0.461069	0.00641398	0.0220461	-0.211714	0.182768	0.302969	239.886	296.045	257.375	351.946	287.598	276.63	241.537	406.9	161.322	183.05	212.398	256.494	231.357	320.434	247.218	238.493
66199	ENSMUSG00000032299	Commd4	COMM domain containing 4	-0.218895	0.000496957	0.0352263	0.0474079	0.587019	0.931072	-0.459012	1.03e-06	9.33e-06	-0.133374	0.0926363	0.176329	555.191	557.056	595.476	633.115	493.544	490.874	474.549	490.252	445.652	385.242	426.975	435.228	443.191	434.342	431.294	466.861
26754	ENSMUSG00000025917	Cops5	COP9 signalosome subunit 5	-0.0602183	0.106064	0.55999	0.00566509	0.922417	0.988388	-0.165544	0.0015168	0.00643216	-0.0804386	0.107167	0.197284	4468.79	4563.3	4624.2	4459.92	4311.25	4274.22	4256.73	4513.55	4147.99	3900.28	3933.18	4196.76	4195.67	4289.13	4020.78	3903.63
26893	ENSMUSG00000019494	Cops6	COP9 signalosome subunit 6	-0.0813465	0.0412587	0.400481	-0.00922822	0.8701	0.98109	-0.163053	0.00567279	0.0198542	-0.071042	0.103615	0.192276	2851.37	2925.42	3042.91	2971.67	2725.38	2836.07	2762.05	2791.84	2600.31	2542.36	2598.88	2805.19	2639.62	2655.02	2645.56	2641.42
26895	ENSMUSG00000026240	Cops7b	COP9 signalosome subunit 7B	-0.0212504	0.746241	0.949128	0.135767	0.156455	0.736691	-0.360066	0.000120857	0.000687301	-0.165348	0.083038	0.161224	471.594	479.103	482.459	471.2	479.935	514.679	441.397	434.684	405.321	343.368	379.049	349.343	412.929	459.892	390.626	401.613
12850	ENSMUSG00000030652	Coq7	demethyl-Q 7	-0.0877021	0.125083	0.596096	0.153075	0.0952277	0.641651	-0.274663	0.00600918	0.0208652	0.00893928	0.903398	0.940834	1563.8	1707.08	1499.61	1694.77	1371.76	1570.31	1529.73	1561.28	1468.03	1101.89	1373.51	1385.77	1393.02	1470.16	1663.11	1547.95
12862	ENSMUSG00000030785	Cox6a2	cytochrome c oxidase subunit 6A2	-0.367043	7.77e-21	5.3e-18	-0.252316	0.00207473	0.175482	-0.193531	0.0043913	0.0159684	-0.0678279	0.33642	0.48094	31386.9	29467	30576.3	29489.8	23534.1	24216.2	21671.1	22941.5	29184.1	25330.3	26764.3	24551.5	19103.1	22196.2	24082.9	22711.9
12876	ENSMUSG00000037852	Cpe	carboxypeptidase E	-0.139512	0.00249598	0.0982539	0.0642721	0.516255	0.915546	-0.269906	0.0120607	0.0373896	-0.035274	0.622432	0.742326	12303.3	12599.4	12685.4	12877.5	11909.5	11520	10256.3	11777.7	10153.2	8182.21	11728.7	11652.5	12319.5	10297.5	10366	11376.8
54381	ENSMUSG00000039007	Cpq	carboxypeptidase Q	-0.050132	0.512129	0.878693	0.017854	0.879097	0.982127	-0.312563	0.00835686	0.0276043	-0.203713	0.125735	0.224103	358.921	363.488	430.224	367.459	331.146	434.235	351.413	328.926	284.33	276.369	303.893	352.825	282.119	257.624	351.029	358.864
54451	ENSMUSG00000054309	Cpsf3	cleavage and polyadenylation specificity factor 3	-0.0751865	0.183923	0.66975	0.0790365	0.328163	0.845887	-0.183504	0.012238	0.0378197	0.00319825	0.967979	0.980317	915.929	904.778	947.823	922.04	929.931	795.414	868.586	886.397	866.097	758.52	813.648	811.265	826.834	916.59	934.293	809.975
269061	ENSMUSG00000034820	Cpsf7	cleavage and polyadenylation specific factor 7	-0.0626723	0.189175	0.677401	-0.0445511	0.615244	0.941127	-0.169555	0.0282135	0.0753459	-0.133994	0.0719008	0.14381	1449.31	1376	1386.6	1432.02	1306.44	1420.91	1329.87	1327.36	1249.24	1379.45	1267.85	1125.79	1267.1	1359.45	1149.4	1124.97
78892	ENSMUSG00000031825	Crispld2	cysteine-rich secretory protein LCCL domain containing 2	0.0629608	0.343202	0.801818	0.34276	0.00630173	0.289819	-0.578417	0.000172424	0.000944511	-0.197632	0.0628252	0.128853	1439.32	1173.67	1110.23	1135.34	1378.11	1188.61	1322.3	1248.48	590.841	678.361	950.89	957.502	1315.91	976.205	937.503	1232.96
12931	ENSMUSG00000007888	Crlf1	cytokine receptor-like factor 1	0.000817622	0.992133	0.999016	0.306271	0.0269688	0.446186	-0.716896	0.00366687	0.0137074	-0.143301	0.408208	0.553371	99.9526	132.257	137.71	106.65	104.334	129.696	133.556	110.24	61.504	33.4993	59.9072	105.615	134.714	94.7462	84.5465	114.746
12933	ENSMUSG00000029121	Crmp1	collapsin response mediator protein 1	-0.0168174	0.792525	NA	0.146373	0.189813	0.758256	-0.721709	0.0193657	0.0551497	-0.207122	0.48379	0.62452	19.9905	18.3934	18.9945	23.2692	25.403	17.2381	13.2609	19.7176	5.04131	4.78562	14.1599	12.7667	20.5	12.7748	11.7723	16.8745
12972	ENSMUSG00000028199	Cryz	crystallin, zeta	-0.08013	0.215995	0.701463	0.188558	0.0759904	0.605402	-0.437135	0.000360849	0.00182735	-0.111039	0.194269	0.317611	678.769	726.099	673.353	754.309	657.756	631.242	618.524	741.204	594.874	398.403	554.414	522.274	565.215	608.931	638.915	637.855
226527	ENSMUSG00000033488	Cryzl2	crystallin zeta like 2	-0.133553	0.0425107	NA	-0.166214	0.130497	0.705291	-0.584339	0.0325959	0.0846784	-0.568006	0.0784642	0.154525	29.0771	36.7867	34.19	29.0864	10.887	29.551	17.0497	22.4064	15.1239	29.9101	14.1599	17.4091	10.7381	14.9039	13.9127	2.24993
103236	ENSMUSG00000003345	Csnk1g2	casein kinase 1, gamma 2	-0.0297854	0.482208	0.868055	0.139218	0.0448732	0.526768	-0.183085	0.0156995	0.0465355	0.0106462	0.823979	0.890018	4130.77	4566.81	4522.58	4471.56	4382.02	4284.07	4283.25	4377.32	3744.68	3553.32	4254.5	4038.92	4288.41	4637.24	4204.85	4327.74
67337	ENSMUSG00000027498	Cstf1	cleavage stimulation factor, 3' pre-RNA, subunit 1	-0.07442	0.181971	0.66865	-0.0426475	0.628272	0.94448	-0.160135	0.0354357	0.090514	-0.107183	0.189719	0.311965	907.751	864.487	815.812	865.807	848.279	815.114	767.235	828.141	797.535	812.358	750.473	733.504	690.167	702.612	819.78	812.225
12387	ENSMUSG00000006932	Ctnnb1	catenin (cadherin associated protein), beta 1	-0.0273986	0.399546	0.829235	0.0860368	0.139325	0.713814	-0.15284	0.0125733	0.0386869	-0.0199409	0.633973	0.751603	10344.2	10175	10230.4	9997.98	10046.9	10276.4	9635.9	10034.5	9179.21	8397.56	9770.31	9353.34	9819.51	10053.7	9534.5	10043.7
67116	ENSMUSG00000036748	Cuedc2	CUE domain containing 2	-0.0841489	0.0583676	0.454037	0.0720081	0.364552	0.86023	-0.326464	1.03e-07	1.1e-06	-0.141526	0.0546498	0.11474	1909.09	1911.16	1924.14	1910.98	1711.07	1888.8	1796.85	1796.1	1566.84	1456.02	1608.78	1472.81	1581.43	1855.53	1540.03	1536.7
13047	ENSMUSG00000029705	Cux1	cut-like homeobox 1	-0.0521282	0.204806	0.691562	0.108565	0.201396	0.767452	-0.200732	0.0292353	0.0776028	-0.0128984	0.819786	0.887078	3939.95	3700.57	4029.67	3722.1	3642.61	3615.07	3815.34	3751.73	3496.65	2780.44	3681.57	3422.63	3735.88	3915.47	3377.58	3662.89
72502	ENSMUSG00000025200	Cwf19l1	CWF19-like 1, cell cycle control (S. pombe)	0.020427	0.794778	0.955172	0.153397	0.182359	0.755136	-0.28705	0.0178792	0.0517327	-0.111863	0.390145	0.536086	226.256	246.121	210.838	246.265	200.502	233.945	262.375	254.537	189.553	205.782	179.722	183.376	191.333	255.495	216.182	214.868
74519	ENSMUSG00000015224	Cyp2j9	cytochrome P450, family 2, subfamily j, polypeptide 9	-0.00965364	0.906771	0.979411	0.0117109	0.931049	0.989772	-0.435111	0.0277126	0.0742219	-0.348305	0.163537	0.277031	69.0581	67.4423	62.6817	68.8379	59.8785	69.7731	71.0403	63.6342	48.3966	40.6777	45.7473	56.8698	31.2381	28.7432	69.5636	68.6229
56050	ENSMUSG00000023963	Cyp39a1	cytochrome P450, family 39, subfamily a, polypeptide 1	-0.057487	0.40879	0.833891	0.0564496	0.658209	0.952249	-0.390319	0.00491669	0.0175802	-0.231436	0.0766098	0.151638	468.868	394.143	400.783	414.967	420.057	423.564	375.093	376.428	344.825	238.084	370.335	311.043	390.476	246.979	375.644	336.365
19157	ENSMUSG00000017132	Cyth1	cytohesin 1	0.0228355	0.674444	0.933894	0.135674	0.0653525	0.58801	-0.21087	0.020446	0.0577043	-0.0784118	0.154676	0.264746	2862.28	2377.12	2577.55	2661.41	2515.8	2730.18	2594.39	2836.65	2224.22	1974.07	2419.16	2427.99	2524.43	2459.14	2596.33	2531.17
114585	ENSMUSG00000043311	D17H6S53E	DNA segment, Chr 17, human D6S53E	-0.102207	0.120784	0.588162	-0.0308588	0.769014	0.969306	-0.233121	0.037234	0.0940769	-0.133049	0.157093	0.267872	556.1	521.145	492.906	585.607	476.306	473.636	504.86	521.621	527.321	397.206	433.51	468.886	404.143	438.6	513.701	443.236
23863	ENSMUSG00000053226	Dand5	DAN domain family member 5, BMP antagonist	-0.022017	0.742994	0.948481	0.152648	0.106186	0.666509	-0.355678	0.000595044	0.00285399	-0.143484	0.105449	0.194904	497.037	473.848	459.666	546.825	478.121	505.65	507.701	449.921	378.098	357.725	429.153	372.555	431.476	446.052	474.103	402.738
23994	ENSMUSG00000000346	Dazap2	DAZ associated protein 2	-0.12695	0.00272621	0.103133	-0.0267177	0.690827	0.957111	-0.12867	0.00737224	0.0248185	-0.0051473	0.935523	0.961245	3569.21	3577.07	3655.48	3752.15	3182.63	3367.17	3226.18	3477.47	3352.47	3326	3352.62	3305.41	2989.1	3524.77	3441.79	3254.53
13167	ENSMUSG00000026385	Dbi	diazepam binding inhibitor	-0.107501	0.0305937	0.350696	-0.0300703	0.728019	0.961954	-0.240375	0.003372	0.0127537	-0.1417	0.0578965	0.120335	2699.63	2727.47	2685.82	2568.33	2406.93	2712.12	2328.23	2394.8	2567.03	2015.94	2249.24	2202.83	2046.1	2101.45	2437.94	2329.8
67880	ENSMUSG00000039450	Dcxr	dicarbonyl L-xylulose reductase	-0.0236431	0.755058	0.949466	0.248281	0.0174202	0.396363	-0.360994	0.00177341	0.00734858	-0.0242169	0.828586	0.89304	299.858	282.031	274.47	250.143	289.413	296.331	239.643	256.329	196.611	223.728	218.933	218.194	262.595	275.722	245.078	281.241
73284	ENSMUSG00000046818	Ddit4l	DNA-damage-inducible transcript 4-like	-0.0061499	0.929669	0.982908	0.288933	0.0248324	0.432053	-0.561647	0.00076598	0.00356923	-0.161724	0.144832	0.251308	9035.71	10161.9	12383.4	9837.04	10140.3	11931.2	10024.3	9148.98	4841.67	5639.85	9334.63	7461.55	11769.9	8165.21	8631.24	8185.25
13199	ENSMUSG00000059213	Ddn	dendrin	-0.155968	0.0483719	0.423116	-0.0377691	0.750361	0.965298	-0.613755	0.0335271	0.0866523	-0.435901	0.106752	0.196757	69.0581	70.9458	80.7264	77.5639	37.1972	56.6394	48.3074	76.1818	20.1652	17.9461	57.7287	69.6365	35.1429	20.2267	33.1765	60.7481
71990	ENSMUSG00000029599	Ddx54	DEAD box helicase 54	-0.0805123	0.122294	0.589602	0.0137395	0.856786	0.979264	-0.254387	0.000474709	0.00233271	-0.135218	0.0466845	0.100904	1217.6	1262.13	1253.63	1321.49	1132.25	1240.32	1148.01	1230.56	1089.93	1025.32	1129.52	991.16	1023.05	1073.08	1060.58	1168.84
69440	ENSMUSG00000015377	Dennd6b	DENN/MADD domain containing 6B	-0.0812457	0.139064	0.621236	0.0747898	0.373576	0.865464	-0.251982	0.00157603	0.00665627	-0.0632493	0.407277	0.552531	1037.69	1063.31	1048.49	1124.68	929.024	1045.78	999.3	1036.97	847.948	836.287	932.373	971.429	900.048	1058.18	907.538	973.095
58239	ENSMUSG00000038055	Dexi	dexamethasone-induced transcript	0.0534006	0.382442	0.818993	0.117964	0.105114	0.664245	-0.181519	0.0324938	0.0844479	-0.104089	0.132116	0.233689	975.9	1108.86	1087.43	946.279	1087.79	1058.09	1003.09	1161.55	957.848	893.714	929.106	850.726	1027.93	945.333	1016.7	1018.09
13368	ENSMUSG00000029027	Dffb	DNA fragmentation factor, beta subunit	-0.00511268	0.950362	0.989935	-0.0162118	0.90116	0.986854	-0.32226	0.0327006	0.0849092	-0.319323	0.0482696	0.103686	122.669	155.03	149.106	135.737	128.829	160.068	125.978	144.297	122	106.48	104.565	111.418	115.191	134.135	87.7572	104.622
104418	ENSMUSG00000040479	Dgkz	diacylglycerol kinase zeta	-0.0565218	0.384347	0.819269	0.00654224	0.922754	0.988498	-0.231799	0.000989215	0.00446002	-0.139624	0.109682	0.201	5073.95	4929.42	5342.19	5080.43	5334.63	5592.52	4297.46	4260.8	3949.36	4368.07	4743.56	4341.84	4279.62	4481.81	4395.35	4506.61
208718	ENSMUSG00000053333	Dis3l2	DIS3 like 3'-5' exoribonuclease 2	-0.106761	0.0709871	0.489001	0.0958754	0.260156	0.813283	-0.238659	0.00310347	0.0118807	0.00628818	0.939022	0.962933	750.553	770.769	779.722	734.918	662.292	762.579	692.406	667.711	591.85	632.898	688.388	660.386	699.929	762.228	690.285	645.73
66233	ENSMUSG00000009640	Dmap1	DNA methyltransferase 1-associated protein 1	0.0408958	0.559031	0.896901	0.0884168	0.34667	0.852276	-0.24743	0.00402944	0.0148467	-0.182657	0.0842153	0.163151	567.004	656.03	574.582	600.15	609.672	706.761	540.853	632.757	506.147	502.49	505.399	504.865	483.215	564.219	623.932	517.484
226049	ENSMUSG00000048138	Dmrt2	doublesex and mab-3 related transcription factor 2	-0.188015	0.021537	0.296236	0.159846	0.210243	0.774323	-0.685212	1.3e-05	9.35e-05	-0.158192	0.283963	0.423371	171.737	169.044	208.939	222.027	179.635	149.397	139.239	148.779	120.991	104.087	133.974	105.615	127.881	129.877	126.285	166.495
13829	ENSMUSG00000022099	Dmtn	dematin actin binding protein	0.0320637	0.692226	0.937059	0.142514	0.304704	0.836683	-0.517199	0.030754	0.0809389	-0.330138	0.10428	0.193168	60.8802	68.3182	83.5756	68.8379	65.322	69.7731	64.4098	98.5882	55.4544	44.267	58.8179	24.3728	53.6905	51.0991	56.7211	69.7479
67713	ENSMUSG00000027679	Dnajc19	DnaJ heat shock protein family (Hsp40) member C19	-0.0813652	0.164142	0.648066	0.117578	0.206063	0.769509	-0.301791	0.000923324	0.00419695	-0.0623445	0.459885	0.602515	799.62	763.762	805.365	813.451	720.356	701.836	750.185	810.216	637.221	559.917	707.994	669.671	635.5	773.938	711.689	734.602
56354	ENSMUSG00000014195	Dnajc7	DnaJ heat shock protein family (Hsp40) member C7	-0.0143528	0.695504	0.938017	0.0891351	0.184274	0.755136	-0.182604	0.00441381	0.0160189	-0.0581394	0.274182	0.412309	4721.4	4436.3	4456.1	4445.38	4456.41	4366.98	4545.63	4523.4	4019.94	3656.21	4015.96	4236.22	4282.55	4547.82	4377.16	3973.38
13423	ENSMUSG00000003812	Dnase2a	deoxyribonuclease II alpha	-0.165288	0.042679	0.403492	-0.116827	0.362418	0.859248	-0.348888	0.0345764	0.0887731	-0.235014	0.0884329	0.16987	212.626	196.196	227.933	161.915	156.954	181.41	143.028	176.562	127.041	195.014	152.491	143.915	131.786	130.941	138.057	155.245
114255	ENSMUSG00000040631	Dok4	docking protein 4	-0.0811758	0.298439	0.777108	0.0303157	0.819523	0.975286	-0.45248	0.00156117	0.0066052	-0.277474	0.0835526	0.162073	368.007	357.357	308.66	311.225	308.465	345.582	335.31	249.159	249.041	190.228	232.004	297.116	231.357	196.944	235.446	346.489
227697	ENSMUSG00000075419	Dolk	dolichol kinase	-0.00945231	0.87701	0.971496	0.078052	0.389981	0.871647	-0.240106	0.0100268	0.0321794	-0.128447	0.120269	0.216545	987.713	1100.1	943.075	942.401	902.714	1039.21	991.722	1014.56	875.171	788.43	924.749	770.644	786.81	952.785	962.118	907.847
63953	ENSMUSG00000039384	Dusp10	dual specificity phosphatase 10	-0.0882911	0.249107	0.735847	0.444454	4.11e-05	0.0169498	-0.850718	5.59e-07	5.27e-06	-0.0711901	0.605378	0.728266	1113.11	1592.34	2054.25	2022.48	1704.72	1271.51	1014.46	1580.1	866.097	726.217	1015.15	984.196	1593.14	1313.67	1217.9	1165.46
110074	ENSMUSG00000027203	Dut	deoxyuridine triphosphatase	-0.112873	0.139207	0.621236	0.166945	0.201835	0.767452	-0.468736	0.00148304	0.00630984	-0.0691384	0.628624	0.747162	272.598	243.493	238.38	227.844	206.853	213.424	215.962	242.885	183.504	129.212	191.703	192.661	217.691	249.108	154.11	214.868
13543	ENSMUSG00000020888	Dvl2	dishevelled segment polarity protein 2	-0.0156977	0.829826	0.961837	0.169718	0.184381	0.755148	-0.358844	0.0112444	0.0353445	-0.0947983	0.457578	0.600336	259.877	280.28	266.872	259.839	253.123	277.451	275.636	246.47	161.322	226.12	245.075	191.5	198.167	294.884	248.289	242.993
231868	ENSMUSG00000039244	E130309D02Rik	RIKEN cDNA E130309D02 gene	0.0662432	0.297021	0.776424	0.105989	0.335498	0.848231	-0.260412	0.00946969	0.0306753	-0.195497	0.0711941	0.142652	478.864	444.068	490.057	509.013	505.338	497.441	532.328	499.215	428.511	364.903	429.153	376.037	454.905	490.764	477.313	345.364
228598	ENSMUSG00000053552	Ebf4	early B cell factor 4	-0.0277856	0.682001	NA	0.0656302	0.548182	0.923289	-0.90617	0.00191633	0.0078547	-0.545625	0.0740541	0.147362	19.0819	38.5384	26.5922	31.9951	22.6812	23.8049	35.0465	25.0952	11.0909	15.5533	13.0707	8.12426	20.5	12.7748	23.5446	4.49986
69072	ENSMUSG00000028729	Ebna1bp2	EBNA1 binding protein 2	-0.0179969	0.730637	0.944851	0.0710514	0.383577	0.870242	-0.19308	0.0028494	0.01105	-0.0786645	0.317494	0.460161	1065.86	1023.9	1054.19	1052.93	964.407	1040.03	1086.44	1052.2	938.691	941.57	904.054	890.187	970.334	1105.02	937.503	906.722
70601	ENSMUSG00000021810	Ecd	ecdysoneless cell cycle regulator	-0.0369659	0.400494	0.829498	0.140547	0.0222704	0.419104	-0.198501	0.00233616	0.00931314	0.00336177	0.947655	0.968257	1877.29	1875.25	2009.61	1935.22	1929.72	1878.13	1856.52	1830.16	1705.98	1564.9	1758	1682.88	1930.91	1829.99	1842.9	1909.07
52430	ENSMUSG00000028601	Echdc2	enoyl Coenzyme A hydratase domain containing 2	-0.0922677	0.24165	0.726765	0.0785865	0.470591	0.900549	-0.331197	0.00414554	0.0152179	-0.0865973	0.516787	0.653787	455.238	465.965	424.526	431.449	419.149	508.113	349.518	336.096	332.726	300.297	414.993	356.307	423.667	333.208	378.854	380.238
67856	ENSMUSG00000039063	Echdc3	enoyl Coenzyme A hydratase domain containing 3	-0.152187	0.0468617	0.417668	0.0904177	0.461137	0.896935	-0.346209	0.00528629	0.0187213	-0.00413563	0.975924	0.985563	237.16	212.837	217.487	231.722	210.482	183.873	195.124	183.733	188.545	156.729	187.346	168.288	168.881	162.878	214.042	226.118
69123	ENSMUSG00000021416	Eci3	enoyl-Coenzyme A delta isomerase 3	-0.032664	0.424642	NA	0.122612	0.119333	NA	-0.693589	0.0247808	0.0677282	-0.00648241	0.984385	0.990555	11.8126	11.3864	11.3967	1.9391	6.35075	4.92516	3.78881	10.7551	3.02478	3.58921	2.17844	0	2.92857	8.51651	6.42126	7.87476
234699	ENSMUSG00000036270	Edc4	enhancer of mRNA decapping 4	-0.0565912	0.243776	0.728629	0.0482039	0.468351	0.900297	-0.228661	0.000624195	0.00297755	-0.10049	0.106863	0.196866	1922.72	1788.53	1836.76	1825.66	1864.4	1822.31	1645.29	1735.15	1553.73	1500.29	1700.27	1541.29	1742.5	1616.01	1603.17	1626.7
65967	ENSMUSG00000033216	Eefsec	eukaryotic elongation factor, selenocysteine-tRNA-specific	-0.0294272	0.696051	0.938017	0.107788	0.429822	0.887324	-0.406674	0.0326011	0.0846786	-0.209325	0.0939008	0.17813	251.699	218.093	247.878	226.874	232.256	219.17	221.646	245.574	190.561	99.3015	188.435	213.552	188.405	182.04	238.657	181.119
67484	ENSMUSG00000036611	Eepd1	endonuclease/exonuclease/phosphatase family domain containing 1	-0.110343	0.0926704	0.531333	0.188723	0.073841	0.603779	-0.287672	0.0196098	0.0557172	0.079458	0.377101	0.522534	7283.81	6737.22	6729.74	7001.11	7165.46	6694.94	5077.96	6329.36	4350.65	5130.18	6745.55	6381.02	6839.19	6408.67	6449.08	7037.78
268780	ENSMUSG00000042961	Egflam	EGF-like, fibronectin type III and laminin G domains	-0.105154	0.122703	0.590044	0.166886	0.142473	0.720011	-0.46438	0.00040131	0.00200547	-0.121273	0.229386	0.360854	1175.81	1072.07	1243.19	1157.64	937.189	952.198	1169.8	1182.16	736.031	683.147	835.433	1073.56	1099.19	996.432	898.976	894.348
13663	ENSMUSG00000062762	Ei24	etoposide induced 2.4 mRNA	-0.0159463	0.731232	0.944851	0.143835	0.0532901	0.556445	-0.2718	0.000928819	0.00421581	-0.0872517	0.10734	0.197528	3740.04	3917.78	3927.1	3995.51	3840.39	3568.28	4014.25	3991.92	3338.35	2758.91	3311.23	3484.15	3660.72	3736.62	3532.76	3572.89
22384	ENSMUSG00000040731	Eif4h	eukaryotic translation initiation factor 4H	-0.0168123	0.698746	0.938636	0.105447	0.0773591	0.605498	-0.225004	2.63e-05	0.000176309	-0.0813091	0.157859	0.268904	4775.91	4943.43	4773.31	4947.6	4801.17	4490.93	5050.49	4881.91	4173.19	3943.35	4312.23	4224.61	4834.1	4338.1	4366.45	4623.61
276770	ENSMUSG00000078812	Eif5a	eukaryotic translation initiation factor 5A	-0.0699633	0.0465175	0.417668	0.0715604	0.183312	0.755136	-0.172246	0.000370657	0.00186738	-0.00893387	0.836741	0.898555	10437.8	10588.4	10779.4	11078.1	10092.2	10217.2	10021.4	10473.6	9140.9	9680.11	9624.36	9681.79	9978.62	10603.1	10215.1	9760.2
68801	ENSMUSG00000032349	Elovl5	ELOVL family member 5, elongation of long chain fatty acids (yeast)	-0.00782344	0.906617	0.979411	-0.0391493	0.729168	0.962021	-0.209169	0.0193347	0.0550804	-0.228668	0.0617615	0.127075	532.474	547.421	496.705	521.617	534.37	459.682	561.692	533.272	438.594	455.83	428.064	493.259	468.572	332.144	467.682	503.985
66048	ENSMUSG00000047260	Emc6	ER membrane protein complex subunit 6	-0.0364339	0.432813	0.844376	0.0405239	0.542296	0.921976	-0.187134	0.000393006	0.00196632	-0.0885722	0.173619	0.290849	2130.81	2153.77	2229	2156.28	2071.25	2020.14	2091.43	2261.25	1932.84	1877.16	1921.39	1894.11	1864.52	2128.06	2051.59	1893.32
73024	ENSMUSG00000055943	Emc7	ER membrane protein complex subunit 7	-0.0227346	0.647914	0.925615	0.0241586	0.71975	0.960212	-0.146665	0.0185474	0.0532647	-0.0801232	0.211596	0.339554	1519.28	1573.95	1454.98	1484.38	1413.5	1444.71	1543.94	1535.29	1404.51	1330.4	1332.12	1390.41	1490.64	1439.29	1352.74	1328.58
85308	ENSMUSG00000022217	Emc9	ER membrane protein complex subunit 9	-0.125232	0.0601194	0.459045	0.0894435	0.357833	0.856792	-0.392452	9.63e-05	0.000561336	-0.123922	0.193423	0.316505	639.696	719.092	753.13	632.145	626.91	669.822	598.633	568.226	521.271	465.401	565.306	528.077	548.619	488.635	593.966	627.731
13726	ENSMUSG00000001964	Emd	emerin	-0.0410245	0.404897	0.831151	0.0388028	0.583323	0.930209	-0.137155	0.0354141	0.0904891	-0.0343064	0.581614	0.709944	1134.92	1099.22	1143.47	1156.67	1101.4	1084.36	1067.5	1144.52	998.179	1083.94	1034.76	1013.21	1082.6	1128.44	1027.4	1055.22
12497	ENSMUSG00000033068	Entpd6	ectonucleoside triphosphate diphosphohydrolase 6	0.0252637	0.69281	0.937059	0.074194	0.462863	0.89815	-0.222255	0.0360868	0.0918457	-0.153245	0.0927523	0.17645	542.47	495.745	484.359	497.378	487.193	537.664	545.589	495.63	452.709	363.707	433.51	477.01	464.667	519.507	441.997	427.487
105298	ENSMUSG00000002808	Epdr1	ependymin related protein 1 (zebrafish)	-0.0344916	0.406527	0.832106	0.129414	0.173015	0.74908	-0.276275	0.0091843	0.0299463	-0.0826354	0.159283	0.271028	5892.66	5748.36	5796.16	5791.11	5931.6	5745.2	5238.98	5749.48	5193.56	3688.51	5052.9	5180.96	5658	4996	5454.86	5288.46
13855	ENSMUSG00000001036	Epn2	epsin 2	0.00701545	0.884284	0.974951	0.0803958	0.344094	0.850576	-0.216227	0.0153462	0.0456259	-0.121994	0.0603954	0.124692	1662.85	1509.13	1587.94	1633.69	1645.75	1618.74	1521.21	1647.32	1323.85	1196.4	1516.2	1462.37	1410.6	1598.97	1503.64	1394.96
67425	ENSMUSG00000006154	Eps8l1	EPS8-like 1	-0.0600688	0.430597	0.843577	-0.0983867	0.476052	0.900987	-0.484658	0.0295673	0.0784094	-0.473974	0.0659115	0.134166	127.212	100.725	101.62	177.427	137.902	64.848	148.711	91.4181	79.6527	76.5699	119.814	67.3153	116.167	41.518	65.2828	71.9978
381062	ENSMUSG00000036552	Ermard	ER membrane associated RNA degradation	-0.0661732	0.393223	0.824589	0.0648726	0.60459	0.937589	-0.432468	0.000442903	0.00218972	-0.234194	0.103439	0.192097	194.453	192.692	194.693	191.971	163.305	182.231	189.441	189.11	140.148	143.568	139.42	145.076	117.143	154.362	165.882	174.37
13885	ENSMUSG00000021996	Esd	esterase D/formylglutathione hydrolase	-0.088658	0.0621675	0.461446	0.0194496	0.785988	0.970781	-0.242991	3.94e-05	0.000252265	-0.109523	0.102824	0.191231	1564.71	1495.99	1576.54	1543.52	1419.85	1404.49	1423.65	1535.29	1329.9	1280.15	1282.01	1334.7	1321.76	1228.51	1442.64	1364.58
27886	ENSMUSG00000003527	Ess2	ess-2 splicing factor	-0.126551	0.0928765	0.531333	0.0851487	0.393564	0.873573	-0.408725	0.000445978	0.00220166	-0.125666	0.233083	0.365539	347.108	425.675	453.018	425.632	334.775	412.072	365.621	347.747	323.652	282.351	301.714	326.131	310.429	373.662	326.414	326.24
110826	ENSMUSG00000004610	Etfb	electron transferring flavoprotein, beta polypeptide	-0.0826388	0.0467344	0.417668	0.0213335	0.831952	0.9755	-0.233087	0.0177812	0.0515432	-0.108936	0.171518	0.288194	7221.12	7564.92	7327.11	7255.13	6992.18	7348.34	6544.23	6767.63	7246.38	5303.66	6699.8	5693.94	5615.05	5936.01	7241.04	6829.67
59056	ENSMUSG00000029122	Evc	EvC ciliary complex subunit 1	0.0928744	0.0695901	0.486993	0.340179	0.000443634	0.0736381	-0.352058	0.00172255	0.00717341	-0.0570352	0.360396	0.506244	1938.17	1883.13	1703.8	1746.16	1944.24	2040.66	1990.07	1849.87	1493.24	1098.3	1549.96	1521.56	1938.72	1953.47	1721.97	1905.69
213027	ENSMUSG00000011832	Evi5l	ecotropic viral integration site 5 like	-0.0242992	0.747875	0.949128	0.22884	0.0338101	0.479147	-0.36973	0.00117741	0.00517841	-0.0502266	0.668554	0.777115	281.684	344.218	333.353	323.829	283.062	346.403	333.416	291.283	259.123	233.299	235.272	258.816	350.453	277.851	272.903	308.241
54616	ENSMUSG00000021978	Extl3	exostosin-like glycosyltransferase 3	-0.0136802	0.77227	0.95076	0.112931	0.214239	0.775894	-0.241592	0.0175362	0.050959	-0.0890445	0.146568	0.253663	3215.75	3257.37	3331.63	3228.6	3445.74	3368.81	3012.11	3085.81	2717.26	2206.17	2994.27	3081.42	3180.43	2899.87	3040.47	3014.91
14066	ENSMUSG00000028128	F3	coagulation factor III	0.0975114	0.220987	0.704862	0.145488	0.292068	0.830103	-0.425777	0.0114173	0.0357536	-0.318357	0.0682244	0.137937	232.617	180.43	201.341	180.336	244.05	215.065	230.17	195.384	119.983	129.212	189.524	140.434	205.976	127.748	133.776	229.493
71901	ENSMUSG00000028439	Fam219a	family with sequence similarity 219, member A	-0.0331618	0.575299	0.902764	0.037679	0.674375	0.954599	-0.202695	0.0158793	0.04696	-0.105755	0.206714	0.333698	1145.82	1086.96	1263.13	1270.11	1194.85	1173.01	1066.55	1207.26	1027.42	1116.25	967.228	1030.62	969.358	1230.64	1025.26	1085.59
74525	ENSMUSG00000030207	Fam234b	family with sequence similarity 234, member B	-0.124839	0.097635	0.542318	0.077991	0.498594	0.909522	-0.43426	0.000147247	0.0008206	-0.151227	0.23618	0.36905	272.598	289.038	270.671	259.839	224.091	265.138	219.751	258.122	214.76	180.657	199.327	206.588	233.31	208.655	244.008	181.119
66306	ENSMUSG00000034300	Fam53c	family with sequence similarity 53, member C	0.016035	0.754049	0.949391	0.101995	0.154397	0.735563	-0.211974	0.00249763	0.00986931	-0.105677	0.101301	0.189139	1018.61	1000.25	1041.85	1066.5	996.16	1075.33	1046.66	1063.86	918.526	854.233	929.106	861.171	968.381	1031.56	939.644	944.971
243867	ENSMUSG00000050428	Fbxo46	F-box protein 46	-0.107913	0.193082	0.681565	0.0579754	0.676384	0.954621	-0.41966	0.0391763	0.0981083	-0.128986	0.44695	0.59024	125.395	119.119	106.369	128.95	127.015	87.0112	98.5092	103.069	82.6774	114.855	95.8515	53.388	106.405	85.1651	96.3189	88.8723
50762	ENSMUSG00000055401	Fbxo6	F-box protein 6	-0.016245	0.733417	0.945309	0.103901	0.188816	0.758169	-0.204567	0.00506759	0.018054	-0.0593397	0.36459	0.510469	1284.84	1225.35	1209.95	1216.78	1179.42	1221.44	1245.57	1235.94	1160.51	1057.62	1073.97	992.32	1069.91	1242.35	1180.44	1193.59
69754	ENSMUSG00000001786	Fbxo7	F-box protein 7	-0.145955	0.031701	0.356951	0.0653599	0.520959	0.916513	-0.284766	0.00438244	0.0159501	-0.011712	0.909039	0.944619	466.142	430.054	452.068	480.896	440.016	380.879	373.198	415.863	357.933	363.707	352.908	423.622	434.405	429.019	355.31	376.863
234730	ENSMUSG00000033703	Fcsk	fucose kinase	-0.142247	0.071259	0.489373	0.157055	0.212646	0.775703	-0.345235	0.0222722	0.0620168	0.0849088	0.518518	0.655284	266.237	323.197	345.699	378.124	249.494	293.868	305	282.321	228.875	312.261	265.77	214.713	321.167	363.016	242.938	274.492
14151	ENSMUSG00000024588	Fech	ferrochelatase	-0.0252745	0.47605	0.866385	0.0499599	0.425978	0.886509	-0.15891	0.0140164	0.0422898	-0.0651543	0.136972	0.240403	7764.5	7885.49	7774.43	7995.86	7835.92	7695.57	7419.45	7933.66	7656.74	6478.53	6874.08	7166.76	7422.96	7582.89	7396.22	7116.53
216622	ENSMUSG00000078157	Fem1al	fem-1 homolog A like	-0.0416329	0.602542	NA	0.148635	0.276082	0.821703	-0.776539	0.000692387	0.00326366	-0.342878	0.147649	0.25506	43.6157	54.3042	64.5811	59.1424	52.6205	51.7142	55.885	44.8128	26.2148	33.4993	29.409	29.0152	35.1429	48.9699	48.1594	22.4993
14156	ENSMUSG00000024742	Fen1	flap structure specific endonuclease 1	-0.129835	0.0963643	0.538869	0.118978	0.319954	0.843291	-0.312527	0.0103595	0.0330423	0.0414106	0.764475	0.846674	253.516	248.748	306.76	253.052	268.546	216.707	225.434	218.687	203.669	228.513	203.684	214.713	200.119	287.432	258.991	211.494
235180	ENSMUSG00000032118	Fez1	fasciculation and elongation protein zeta 1 (zygin I)	-0.201861	0.0130376	0.233211	-0.0178989	0.878928	0.982127	-0.307866	0.0270688	0.0728658	0.00553091	0.968021	0.980317	183.549	239.114	198.492	220.087	151.511	151.859	168.602	195.384	187.537	156.729	174.275	154.361	178.643	180.976	146.619	163.12
225020	ENSMUSG00000056121	Fez2	fasciculation and elongation protein zeta 2 (zygin II)	-0.0633006	0.105254	0.558844	0.0991416	0.250724	0.807128	-0.289596	0.00205052	0.00832123	-0.101959	0.0567125	0.118297	3551.95	3528.02	3594.7	3545.64	3384.04	3261.28	3403.3	3541.11	2993.53	2360.51	3106.46	3146.41	3369.81	3137.27	3115.38	3031.78
58249	ENSMUSG00000024911	Fibp	fibroblast growth factor (acidic) intracellular binding protein	-0.00626082	0.918571	0.981412	0.0814334	0.360028	0.858293	-0.257562	0.00392476	0.0145348	-0.145382	0.0732465	0.146101	679.677	716.465	682.851	678.684	619.652	705.119	738.819	683.843	608.99	581.452	609.964	502.543	587.667	612.124	658.179	623.231
668225	ENSMUSG00000095440	Fignl2	fidgetin-like 2	-0.000936658	0.990979	0.998809	0.164982	0.230832	0.792922	-0.498614	0.0126443	0.038861	-0.23939	0.156047	0.266522	71.7841	86.7115	76.9275	96.9548	82.5597	80.4443	81.4595	87.8331	53.4379	64.6058	43.5688	64.9941	68.3334	68.1321	66.353	75.3727
56299	ENSMUSG00000033739	Fkbpl	FK506 binding protein-like	-0.047358	0.559047	0.896901	0.0730578	0.544334	0.922905	-0.318853	0.0399387	0.0996139	-0.142705	0.26249	0.398869	191.727	209.334	236.481	161.915	205.038	173.202	196.071	184.629	160.314	163.907	176.454	132.309	168.881	194.815	155.18	165.37
243853	ENSMUSG00000048920	Fkrp	fukutin related protein	-0.0615854	0.173574	0.658989	0.0629167	0.378702	0.868244	-0.252202	0.000731155	0.00342512	-0.104691	0.0647617	0.13213	2700.54	2688.93	2736.15	2744.79	2621.95	2408.4	2641.75	2719.24	2168.77	2072.17	2500.85	2383.89	2428.76	2511.31	2367.3	2350.05
319945	ENSMUSG00000042642	Flad1	flavin adenine dinucleotide synthetase 1	-0.0327522	0.504274	0.876076	0.106243	0.21428	0.775894	-0.263281	0.00408303	0.015019	-0.0979023	0.116151	0.210372	1811.87	1835.83	1780.73	1914.86	1746.46	1907.68	1817.68	1696.61	1747.32	1311.26	1545.6	1501.83	1633.17	1638.36	1792.6	1632.32
66117	ENSMUSG00000019689	Fmc1	formation of mitochondrial complex V assembly factor 1	-0.00742804	0.90073	0.976702	0.141545	0.0716104	0.598106	-0.275492	0.000379896	0.00190817	-0.0982515	0.206447	0.333491	1712.82	1769.27	1475.87	1621.08	1537.79	1779.63	1559.1	1670.62	1297.63	1398.6	1380.04	1359.07	1362.76	1673.49	1565.72	1511.95
17301	ENSMUSG00000055210	Foxd2	forkhead box D2	-0.0354619	0.562444	NA	0.119039	0.267062	0.818249	-0.749638	0.0147084	0.0440433	-0.176791	0.570848	0.700443	18.1732	22.7727	13.2961	20.3605	18.145	14.7755	19.8913	11.6513	10.0826	9.57123	4.35688	9.28487	16.5952	6.38738	20.334	10.1247
54601	ENSMUSG00000042903	Foxo4	forkhead box O4	-0.0456776	0.1279	0.601081	0.0862433	0.134364	0.710289	-0.124232	0.00428535	0.0156596	0.0286289	0.570579	0.700443	8866.7	8816.55	8871.36	8859.73	8578.05	8645.3	8405.49	8682.93	8155.83	7854.39	8275.9	8270.5	8714.46	9304.29	8136.8	8853.48
14239	ENSMUSG00000074676	Foxs1	forkhead box S1	-0.0284617	0.708788	NA	0.0211813	0.87106	0.98109	-0.585191	0.0208288	0.0586362	-0.442772	0.091477	0.174618	40.8897	51.6766	52.2348	31.0255	38.1045	36.9387	46.413	43.9166	22.1818	22.7317	28.3198	33.6576	35.1429	12.7748	28.8957	35.9989
231470	ENSMUSG00000034687	Fras1	Fraser extracellular matrix complex subunit 1	0.118703	0.151513	0.635214	0.391628	0.00398704	0.237921	-0.566725	0.00259373	0.0101839	-0.180578	0.254476	0.389977	108.13	99.8496	120.615	131.859	121.571	124.771	131.661	159.534	54.4461	74.1771	83.87	87.0456	106.405	124.554	100.6	139.496
14296	ENSMUSG00000067199	Frat1	frequently rearranged in advanced T cell lymphomas	-0.14752	0.0621396	0.461446	0.0542353	0.676194	0.954621	-0.292054	0.016653	0.0489013	0.0166198	0.918867	0.950535	196.27	221.596	198.492	200.696	185.079	160.889	159.13	194.488	166.363	167.497	171.008	159.003	137.643	163.943	238.657	168.745
83554	ENSMUSG00000020325	Fstl3	follistatin-like 3	-0.0403781	0.528539	NA	0.0373818	0.755284	0.966577	-0.675691	0.0187725	0.0537818	-0.386752	0.199786	0.324864	21.8078	22.7727	30.3911	20.3605	19.9595	12.3129	28.4161	21.5101	11.0909	11.964	16.3383	10.4455	15.6191	13.8393	8.56168	17.9994
14317	ENSMUSG00000001155	Ftcd	formiminotransferase cyclodeaminase	-0.0354176	0.212789	NA	0.0471195	0.238779	NA	-0.540357	0.0342481	0.0880795	0.0841178	0.763464	0.846226	3.63464	1.75175	1.89945	9.69548	1.8145	0.82086	1.89441	2.68877	0	0	0	1.16061	5.85715	2.12913	0	1.12497
54632	ENSMUSG00000031171	Ftsj1	FtsJ RNA methyltransferase homolog 1 (E. coli)	-0.110303	0.0904883	0.528004	0.118081	0.177834	0.753261	-0.435932	1.25e-06	1.11e-05	-0.157168	0.073341	0.14623	610.619	650.774	640.113	711.648	613.301	564.752	646.94	556.575	511.189	460.616	491.239	459.601	546.667	573.8	523.332	485.985
18550	ENSMUSG00000030530	Furin	furin (paired basic amino acid cleaving enzyme)	-0.0774369	0.146697	0.628292	0.072776	0.297224	0.833404	-0.218572	0.00259763	0.0101969	-0.0389944	0.549046	0.682843	2730.52	2463.83	2470.23	2750.61	2626.49	2410.05	2266.66	2507.72	2082.06	2293.51	2363.61	2216.76	2368.24	2471.92	2215.33	2494.05
14297	ENSMUSG00000059363	Fxn	frataxin	-0.0598992	0.335846	0.794244	0.353095	0.000319474	0.0608745	-0.444144	3.86e-07	3.75e-06	0.0471881	0.621389	0.741609	508.849	551.801	566.035	529.373	534.37	515.5	515.279	488.46	382.131	393.617	392.12	412.016	474.429	616.382	535.105	498.36
59095	ENSMUSG00000066705	Fxyd6	FXYD domain-containing ion transport regulator 6	-0.228617	5.87e-06	0.00097329	0.0345822	0.73562	0.963772	-0.234102	0.0184505	0.0530837	0.069783	0.430867	0.575781	3532.87	3404.52	3418.05	3277.07	2858.74	3132.4	2609.55	2833.96	2685	2641.66	3526.9	2715.82	2503.93	3073.4	3380.79	3059.91
57780	ENSMUSG00000036578	Fxyd7	FXYD domain-containing ion transport regulator 7	-0.0325067	0.683073	NA	0.10529	0.449865	0.891895	-0.549894	0.0174909	0.0508606	-0.282959	0.184137	0.304788	44.5243	62.187	62.6817	45.5688	48.9915	49.2516	54.9378	49.2941	32.2644	27.5173	38.1227	39.4607	37.0953	39.3889	35.3169	50.6234
14456	ENSMUSG00000031451	Gas6	growth arrest specific 6	-0.129177	0.000359896	0.0291152	-0.0892411	0.217038	0.778947	-0.112263	0.0302321	0.0798425	-0.0563098	0.361789	0.507564	4463.34	4257.62	4393.42	4413.38	3868.51	4018.11	4005.72	4075.28	4212.52	4147.93	3887.43	3998.3	3664.62	3513.06	4157.76	4020.63
26912	ENSMUSG00000006378	Gcat	glycine C-acetyltransferase (2-amino-3-ketobutyrate-coenzyme A ligase)	0.0456629	0.539543	0.889836	0.105027	0.346781	0.852276	-0.308499	0.0105067	0.033397	-0.228588	0.0545639	0.114599	521.571	419.544	389.386	432.419	479.935	502.367	407.298	453.506	378.098	319.44	379.049	337.737	386.572	480.118	333.905	364.489
233552	ENSMUSG00000035314	Gdpd5	glycerophosphodiester phosphodiesterase domain containing 5	-0.0516671	0.447606	0.852544	0.0287758	0.779832	0.970781	-0.234145	0.0153921	0.0457298	-0.119894	0.245951	0.379826	376.185	377.502	391.286	399.454	354.735	346.403	397.826	379.116	311.553	337.386	310.428	352.825	360.214	290.626	341.397	364.489
67242	ENSMUSG00000055760	Gemin6	gem nuclear organelle associated protein 6	-0.0842529	0.277009	0.758062	0.148825	0.181758	0.755136	-0.257023	0.0393069	0.0984057	0.0559756	0.641314	0.75673	228.982	251.376	246.928	269.534	254.937	244.616	207.438	207.931	238.958	193.817	191.703	204.267	222.572	257.624	250.429	222.743
223267	ENSMUSG00000041625	Ggact	gamma-glutamylamine cyclotransferase	-0.0913448	0.218646	0.702924	0.304712	0.0108336	0.347125	-0.426056	0.0022703	0.00907849	0.0927387	0.419622	0.565165	328.935	315.315	338.101	320.92	249.494	325.061	311.63	308.312	205.685	195.014	269.038	287.831	344.595	301.272	288.957	341.989
56316	ENSMUSG00000053460	Ggcx	gamma-glutamyl carboxylase	-0.0690767	0.285269	0.767357	-0.0487081	0.65027	0.951631	-0.228501	0.0370591	0.0937709	-0.19112	0.0501523	0.106844	491.585	526.4	479.61	476.048	494.451	445.727	479.285	445.439	498.081	376.867	400.833	402.731	426.595	350.242	448.418	402.738
70772	ENSMUSG00000048731	Ggnbp1	gametogenetin binding protein 1	-0.0113701	0.844946	0.964747	0.114228	0.247093	0.804499	-0.278907	0.0131834	0.0402274	-0.124539	0.0896018	0.171683	1135.82	1007.25	1042.8	1146.01	1092.33	1151.67	1056.13	994.844	1050.61	728.61	910.589	863.493	908.834	994.303	1046.66	988.845
66771	ENSMUSG00000018415	Gid4	GID complex subunit 4, VID24 homolog	0.0723433	0.0414217	0.400507	0.22825	0.0131126	0.368426	-0.251015	0.00635072	0.0218466	-0.0559022	0.406526	0.551824	5008.53	4864.6	4952.8	4814.78	5323.74	5072.1	5057.12	5274.47	3871.72	3517.43	4421.15	4670.29	5464.72	5087.55	4379.3	5000.47
14618	ENSMUSG00000047797	Gjb1	gap junction protein, beta 1	-0.020652	0.753692	NA	0.0552139	0.597682	0.935319	-0.750586	0.0141068	0.0425089	-0.480817	0.117753	0.212723	26.3511	16.6416	32.2906	24.2387	16.3305	27.9093	26.5217	21.5101	6.04957	7.17842	13.0707	18.5697	18.5476	19.1622	4.28084	14.6246
14619	ENSMUSG00000046352	Gjb2	gap junction protein, beta 2	-0.134003	0.0766762	NA	-0.0918247	0.503745	0.910552	-0.656383	0.00823259	0.0272964	-0.46891	0.0523655	0.110702	75.4187	46.4213	41.7878	44.5992	36.29	38.5804	35.9937	41.2278	29.2396	25.1245	32.6766	32.497	29.2857	25.5495	19.2638	29.2491
118446	ENSMUSG00000056966	Gjc3	gap junction protein, gamma 3	-0.103824	0.209578	0.696432	0.0992083	0.473765	0.900596	-0.577001	0.0189189	0.0541345	-0.218816	0.232548	0.364905	98.1352	115.615	111.118	103.742	67.1365	98.5032	110.823	91.4181	46.38	37.0885	75.1563	105.615	78.0953	78.7777	71.704	83.2474
68888	ENSMUSG00000030048	Gkn3	gastrokine 3	-0.0628568	0.339047	NA	0.131627	0.181889	0.755136	-0.69747	0.0300027	0.0793748	-0.117939	0.671267	0.779514	27.2598	19.2692	36.0895	41.6906	19.9595	24.6258	35.0465	19.7176	2.01652	5.98202	30.4982	8.12426	29.2857	18.0976	23.5446	17.9994
109801	ENSMUSG00000024026	Glo1	glyoxalase 1	-0.0565345	0.171259	0.655938	0.0936126	0.217884	0.779245	-0.226195	0.0077524	0.0259257	-0.0523441	0.26968	0.407214	3123.97	2966.58	2881.46	3007.54	2818.83	2993.68	2822.67	2863.54	2663.83	2167.88	2699.09	2703.06	2824.12	2783.83	2792.18	2688.67
69367	ENSMUSG00000018196	Glrx2	glutaredoxin 2 (thioltransferase)	-0.0651969	0.208276	0.694875	0.129642	0.152838	0.733723	-0.301782	0.000828978	0.00382223	-0.0706182	0.34466	0.490053	1310.29	1190.31	1222.29	1305.01	1237.49	1155.77	1158.43	1232.35	1030.44	908.071	975.942	1155.97	1151.91	1248.73	1012.42	1139.59
235582	ENSMUSG00000020258	Glyctk	glycerate kinase	-0.0462807	0.524283	NA	0.16489	0.231156	0.793365	-0.559501	0.0218944	0.0611206	-0.0716522	0.779229	0.858201	39.0724	39.4143	56.9834	39.7515	37.1972	36.1179	55.885	25.9914	31.2561	28.7137	21.7844	27.8546	40.0238	25.5495	36.3871	43.8737
100503272	ENSMUSG00000085175	Gm11423	predicted gene 11423	-0.0254359	0.706567	NA	0.0336807	0.775203	0.970697	-0.76525	0.0084196	0.0277895	-0.581044	0.0462985	0.100212	21.8078	24.5245	40.8381	28.1169	27.2175	29.551	31.2577	17.9251	12.0991	17.9461	8.71377	16.2485	11.7143	20.2267	20.334	8.99972
100039252	NA	Gm12693	predicted gene 12693	-0.0693742	0.163831	0.648066	0.096848	0.188851	0.758169	-0.243733	0.000977919	0.00441266	-0.0483937	0.429667	0.574922	1157.63	1083.46	1178.61	1132.43	1107.75	1081.89	1040.03	1088.95	1010.28	933.195	895.34	1005.09	1025.98	1083.73	1063.79	1002.34
433426	ENSMUSG00000085014	Gm13490	predicted gene 13490	-0.0473944	0.567628	0.900438	0.213911	0.121164	0.695991	-0.50676	0.0360944	0.0918511	0.00271054	0.989082	0.993106	114.491	126.126	169.051	147.371	154.232	138.725	124.084	103.966	104.859	39.4813	108.922	111.418	107.381	189.492	96.3189	129.371
100038999	NA	Gm13552	mitochondrial ribosomal protein S18B pseudogene	-0.0625931	0.449315	0.852942	0.180872	0.18987	0.758273	-0.700024	0.0001024	0.000593047	-0.296303	0.100582	0.188093	158.107	161.161	162.403	169.671	176.914	163.351	106.087	154.156	118.975	62.213	95.8515	105.615	110.31	109.65	155.18	105.747
545539	ENSMUSG00000074466	Gm15417	predicted gene 15417	0.0121104	0.844366	0.964693	0.285325	0.00832439	0.323828	-0.218004	0.0379442	0.0955532	0.125841	0.206512	0.333496	625.158	561.435	622.068	562.338	568.846	603.332	591.055	633.653	426.495	543.167	544.611	522.274	681.381	759.034	630.353	548.983
100504069	ENSMUSG00000085723	Gm15915	predicted gene 15915	-0.142302	0.0223422	NA	0.0650613	0.589798	0.932488	-0.697922	0.0173777	0.0505934	0.0987405	0.745051	0.832692	24.5338	37.6626	36.0895	22.2996	25.403	15.5963	17.0497	8.96256	10.0826	25.1245	10.8922	15.0879	16.5952	24.485	20.334	12.3746
100504312	ENSMUSG00000097613	Gm17597	predicted gene, 17597	-0.0348716	0.551603	NA	0.0173743	0.849738	NA	-0.693379	0.0244659	0.0669773	-0.372425	0.259186	0.395195	13.6299	14.014	18.9945	19.391	18.145	16.4172	11.3664	9.85882	8.06609	5.98202	6.53533	10.4455	8.78572	19.1622	4.28084	2.24993
100043338	NA	Gm4374	predicted gene 4374	-0.0181643	0.720611	NA	0.0601177	0.530204	NA	-0.706682	0.0271467	0.0730344	-0.386154	0.238716	0.371941	14.5386	10.5105	18.9945	7.75639	5.4435	16.4172	11.3664	12.5476	6.04957	3.58921	6.53533	4.64243	3.90476	7.45195	10.7021	6.74979
213781	NA	Gm4786	predicted gene 4786	-0.173832	0.0358265	0.374265	-0.0342669	0.805716	0.972324	-0.59746	0.00521126	0.018483	-0.333367	0.094324	0.178764	94.5006	110.36	106.369	105.681	85.2815	62.3854	81.4595	95.0032	56.4626	98.1051	60.9964	45.2637	55.6429	78.7777	64.2126	51.7484
245676	ENSMUSG00000045694	Gm4997	predicted gene 4997	-0.0329047	0.486051	NA	0.0603903	0.317626	NA	-1.09163	0.000556462	0.00268981	-0.614472	0.063132	0.129341	18.1732	22.7727	7.59778	5.81729	7.258	14.7755	7.57763	12.5476	2.01652	2.39281	0	2.32122	3.90476	4.25826	8.56168	0
383326	NA	Gm5237	predicted gene 5237	-0.043014	0.15206	NA	0.00841934	0.701048	NA	-0.696517	0.0077079	0.0258076	-0.249683	0.275386	NA	1.81732	5.25524	11.3967	3.87819	3.629	3.28344	0	1.79251	0	0	0	0	0	2.12913	0	0
434050	ENSMUSG00000108045	Gm5576	predicted pseudogene 5576	0.00995831	0.893994	NA	0.148474	0.287417	0.829828	-0.606326	0.0177753	0.051535	-0.414344	0.0525481	0.110998	51.7936	85.8356	48.4359	39.7515	61.693	45.1473	54.9378	70.8042	33.2726	29.9101	29.409	41.7819	45.881	39.3889	39.5977	42.7487
434401	NA	Gm5616	NHP2 non-histone chromosome protein 2-like 1 pseudogene	-0.0631268	0.446357	0.852159	0.0762597	0.58396	0.930209	-0.412123	0.036954	0.0935678	-0.166177	0.357028	0.502396	104.496	114.739	95.922	114.407	107.055	93.5781	110.823	84.2481	105.867	76.5699	55.5503	74.2789	104.452	70.2612	74.9147	98.997
545062	NA	Gm5802	predicted gene 5802	-0.091685	0.240067	NA	0.162532	0.177797	0.753261	-1.31979	3.06e-07	3.02e-06	-0.551749	0.0466808	0.100904	40.8897	55.1801	49.3856	49.447	48.9915	40.2222	35.9937	35.8502	21.1735	13.1604	11.9814	15.0879	9.76191	26.6141	36.3871	25.8742
545641	ENSMUSG00000085022	Gm5860	predicted gene 5860	-0.00301044	0.96832	0.994341	0.10879	0.374432	0.865949	-0.279054	0.0279748	0.0747926	-0.117622	0.381717	0.527451	238.069	241.741	274.47	280.199	246.772	284.839	255.745	243.782	196.611	191.425	239.629	219.355	276.262	256.56	180.865	232.868
620750	ENSMUSG00000057499	Gm6177	ribosomal protein L23A pseudogene	-0.035533	0.534966	NA	0.0384967	0.671435	NA	-0.760256	0.0168715	0.0493866	-0.44022	0.176825	0.295014	19.9905	14.014	24.6928	9.69548	12.7015	11.492	17.0497	16.1326	6.04957	11.964	4.35688	4.64243	5.85715	14.9039	2.14042	11.2497
624251	NA	Gm6485	predicted gene 6485	-0.190294	0.0199719	0.280356	0.0075142	0.956953	0.994977	-0.487047	0.0115632	0.0361426	-0.169469	0.312469	0.454523	143.568	125.25	142.458	144.463	110.684	115.741	117.453	99.4844	85.7022	128.015	105.654	63.8335	95.6667	77.7132	123.074	94.4971
640050	NA	Gm7285	predicted gene 7285	-0.0795921	0.159838	NA	0.0670185	0.547295	0.923289	-0.698832	0.02105	0.0590867	-0.06314	0.843974	0.902667	22.7165	16.6416	22.7933	13.5737	9.0725	20.5215	9.47204	10.7551	10.0826	10.7676	8.71377	6.96365	9.76191	6.38738	16.0531	14.6246
665330	ENSMUSG00000066592	Gm7589	ribosomal protein L11 pseudogene	-0.096641	0.137999	NA	0.0355456	0.67365	NA	-1.00821	0.00148976	0.00633196	-0.540146	0.0949535	0.179782	23.6251	33.2832	28.4917	25.2083	10.887	26.2675	18.9441	21.5101	4.03305	11.964	15.2491	1.16061	15.6191	14.9039	2.14042	8.99972
667331	ENSMUSG00000082197	Gm8578	predicted gene 8578	-0.0551485	0.287799	NA	0.0920902	0.211052	NA	-0.750698	0.0190939	0.0545059	0.0523356	0.874306	0.922525	14.5386	14.014	12.3464	15.5128	10.887	14.7755	10.4192	3.58502	4.03305	2.39281	10.8922	0	1.95238	23.4204	6.42126	11.2497
668714	NA	Gm9315	predicted gene 9315	-0.0311902	0.531264	NA	0.0207847	0.695998	NA	-0.788123	0.0113227	0.0355267	-0.637339	0.0538364	0.113226	9.0866	7.00699	15.1956	17.4519	10.887	11.492	11.3664	5.37754	0	0	5.44611	4.64243	3.90476	0	4.28084	6.74979
328309	ENSMUSG00000042857	Gm9776	predicted gene 9776	-0.0280275	0.677904	NA	0.0972311	0.414661	0.882032	-0.59251	0.037196	0.0940237	-0.182224	0.539669	0.675048	18.1732	33.2832	25.6425	26.1778	27.2175	24.6258	24.6273	17.9251	12.0991	19.1425	14.1599	13.9273	11.7143	17.033	14.9829	35.9989
100043507	NA	Gng5-ps	G protein subunit gamma 5, pseudogene	-0.103114	0.176123	0.660544	0.0818772	0.510921	0.91392	-0.437191	0.00299476	0.0115307	-0.179462	0.145246	0.251921	280.776	256.631	253.576	291.834	225.905	277.451	246.273	227.649	247.024	160.318	175.365	203.106	240.143	192.686	226.884	199.119
14708	ENSMUSG00000048240	Gng7	guanine nucleotide binding protein (G protein), gamma 7	-0.0743637	0.363139	0.813973	0.271011	0.0424992	0.5166	-0.460997	0.0162926	0.0480374	0.0497355	0.709693	0.808523	193.544	152.402	208.939	223.966	196.873	174.843	157.236	183.733	112.925	99.3015	165.562	169.449	208.905	176.718	158.391	194.619
102247	ENSMUSG00000031545	Gpat4	glycerol-3-phosphate acyltransferase 4	-0.016912	0.709095	0.941435	0.111372	0.0909183	0.635763	-0.188293	0.00428808	0.0156648	-0.0375996	0.50522	0.643765	2433.39	2483.1	2383.8	2427.75	2328.91	2336.99	2375.59	2575.84	2287.75	1981.25	2201.32	2072.85	2337.98	2354.82	2439.01	2236.43
14571	ENSMUSG00000026827	Gpd2	glycerol phosphate dehydrogenase 2, mitochondrial	0.146786	0.00130911	0.0669491	0.224859	0.0207487	0.409506	-0.213589	0.0197589	0.0560211	-0.0987613	0.235533	0.368427	9908.02	9086.32	10555.2	9948.53	10783.6	10880.5	10873	11637	8172.97	7430.87	8656.04	9774.64	10586.8	12159.4	9210.22	9249.47
58245	ENSMUSG00000022131	Gpr180	G protein-coupled receptor 180	-0.00649611	0.888328	0.975279	0.158904	0.0804737	0.612511	-0.267044	0.00130536	0.0056489	-0.0673994	0.378462	0.523858	1283.94	1296.29	1323.91	1318.59	1302.81	1338.82	1295.77	1264.62	1101.02	941.57	1109.92	1182.66	1202.67	1404.16	1246.79	1108.09
56310	ENSMUSG00000023170	Gps2	G protein pathway suppressor 2	-0.0239525	0.631628	0.922452	0.0784571	0.33531	0.848231	-0.244555	0.00068101	0.00321548	-0.116857	0.105004	0.19423	1421.14	1570.44	1584.14	1585.21	1497.87	1522.7	1543.94	1491.37	1383.33	1302.88	1276.57	1237.21	1421.33	1543.62	1236.09	1378.08
108682	ENSMUSG00000031700	Gpt2	glutamic pyruvate transaminase (alanine aminotransferase) 2	-0.0795372	0.332485	0.79318	0.00997958	0.920359	0.987744	-0.295987	0.000608086	0.00290745	-0.125264	0.447962	0.590862	17113.7	15717.6	15486.2	17165.9	13132.4	12262	15184.6	18941.5	13179	12037	12672	15371.1	14240.7	16060	11358.1	12573.7
14865	ENSMUSG00000027890	Gstm4	glutathione S-transferase, mu 4	-0.12027	0.0636052	0.466915	0.0228268	0.79948	0.970781	-0.348189	0.000131062	0.000738789	-0.162651	0.063119	0.129341	523.388	480.855	482.459	536.16	444.552	486.77	460.341	434.684	419.437	384.046	385.584	394.607	386.572	393.889	438.786	410.612
100042625	NA	Gstp-ps	glutathione S-transferase, pi, pseudogene	-0.176809	0.00264516	0.101012	-0.00242009	0.971614	0.998023	-0.270085	0.000361431	0.00182974	-0.052818	0.4527	0.595472	1814.59	1905.03	2010.56	2070.96	1678.41	1883.87	1540.15	1659.87	1749.33	1548.15	1631.65	1535.48	1573.62	1611.75	1640.63	1695.32
66467	ENSMUSG00000034345	Gtf2h5	general transcription factor IIH, polypeptide 5	-0.103762	0.0357793	0.3742	0.0459944	0.506981	0.912523	-0.272039	0.00010858	0.000626014	-0.0942258	0.112046	0.204462	1219.42	1187.68	1263.13	1263.32	1149.49	1153.31	1170.74	1086.26	1083.88	976.266	977.031	1046.87	1061.12	1048.6	1093.75	1066.47
71683	ENSMUSG00000090523	Gypc	glycophorin C	-0.0394938	0.473607	0.865386	0.190615	0.0730098	0.601789	-0.411714	0.000385005	0.00193093	-0.131236	0.106249	0.196123	1298.47	1090.46	1207.1	1199.33	1182.15	1132.79	1129.07	1207.26	789.469	783.645	913.857	1090.97	1196.81	921.912	1069.14	1051.84
232493	ENSMUSG00000030244	Gys2	glycogen synthase 2	0.0424887	0.502392	NA	0.201924	0.0513425	0.554139	-0.84148	0.00755086	0.0253329	-0.259122	0.392809	0.538871	12.7212	21.021	18.0447	19.391	23.5885	14.7755	24.6273	21.5101	9.07435	5.98202	2.17844	9.28487	22.4524	14.9039	6.42126	21.3743
50708	ENSMUSG00000036181	H1f2	H1.2 linker histone, cluster member	0.0345867	0.516448	0.879555	0.162453	0.0807242	0.612511	-0.230642	0.00906597	0.0296241	-0.0701642	0.37555	0.521074	5531.92	6106.59	6368.84	5410.08	5863.56	5920.87	5831.93	6474.55	4383.92	5508.24	5120.43	4934.91	5086.93	6666.3	5717.06	5463.96
15267	ENSMUSG00000064220	H2ac18	H2A clustered histone 18	0.00657179	0.909387	NA	0.256468	0.0192646	NA	-1.02438	0.00127502	0.00553481	-0.314732	0.295254	0.435752	18.1732	23.6486	9.49723	16.4823	10.887	17.2381	17.9969	24.1989	3.02478	5.98202	5.44611	4.64243	13.6667	12.7748	12.8425	12.3746
319190	ENSMUSG00000068854	H2bc21	H2B clustered histone 21	-0.121799	0.0918256	0.528788	0.132458	0.235736	0.795747	-0.390162	0.000999754	0.00450024	-0.0572348	0.609297	0.7315	358.012	381.881	423.576	341.281	352.013	355.433	315.419	321.756	249.041	278.762	300.625	312.204	307.5	385.372	309.291	289.116
14979	ENSMUSG00000073422	H2-Ke6	H2-K region expressed gene 6	-0.0883762	0.108191	0.563981	0.0318686	0.679327	0.954908	-0.273883	2.34e-05	0.000158819	-0.122624	0.1196	0.215563	1291.21	1233.23	1300.17	1252.66	1240.21	1228.83	1055.18	1212.63	1009.27	1068.39	1092.49	1031.78	1067.95	1051.79	1024.19	1204.84
100198	ENSMUSG00000028980	H6pd	hexose-6-phosphate dehydrogenase (glucose 1-dehydrogenase)	-0.0503957	0.39639	0.827392	0.156876	0.101452	0.657501	-0.211995	0.03022	0.0798231	0.0400888	0.637415	0.75432	2408.86	2392.01	2683.92	2851.44	2469.53	2616.08	2251.5	2591.97	1899.56	2274.36	2281.92	2459.33	2954.93	2549.63	2238.88	2470.42
73940	ENSMUSG00000004894	Hapln2	hyaluronan and proteoglycan link protein 2	-0.0242776	0.468905	NA	0.0603716	0.128697	NA	-0.769872	0.00439503	0.0159785	-0.0276275	0.925761	0.954392	2.72598	4.37937	9.49723	5.81729	7.258	4.92516	1.89441	0.896256	0	0	0	0	0.976191	6.38738	0	6.74979
225745	ENSMUSG00000041840	Haus1	HAUS augmin-like complex, subunit 1	-0.050523	0.462293	0.860772	0.00555083	0.958768	0.995448	-0.273608	0.0163889	0.0482616	-0.190516	0.0614578	0.126512	427.979	409.033	382.738	383.941	351.106	408.788	374.145	400.626	344.825	278.762	322.409	374.876	366.072	352.371	323.203	298.116
23897	ENSMUSG00000027944	Hax1	HCLS1 associated X-1	0.00191495	0.977555	0.995357	0.0999107	0.32177	0.843618	-0.295602	0.00313476	0.0119785	-0.167498	0.0889146	0.170678	439.791	497.496	434.023	464.414	438.202	439.16	506.754	458.883	403.305	388.831	345.283	353.986	409.024	456.698	359.59	410.612
433759	ENSMUSG00000028800	Hdac1	histone deacetylase 1	-0.0614058	0.436592	0.845626	0.0894016	0.440805	0.890023	-0.299018	0.0206093	0.0580868	-0.082877	0.518083	0.65503	206.266	206.706	238.38	220.087	172.377	219.17	201.754	223.168	153.256	185.443	173.186	192.661	191.333	194.815	172.304	211.494
15193	ENSMUSG00000002833	Hdgfl2	HDGF like 2	-0.0433604	0.366295	0.814446	0.0175726	0.823478	0.9755	-0.165744	0.00829753	0.0274518	-0.0825674	0.258887	0.394969	1581.98	1686.93	1706.65	1711.25	1621.26	1575.23	1589.41	1691.24	1429.71	1527.81	1528.18	1484.42	1610.72	1671.37	1464.05	1364.58
69536	ENSMUSG00000032579	Hemk1	HemK methyltransferase family member 1	-0.0410332	0.537889	0.88977	0.142311	0.175727	0.752316	-0.364737	6.81e-05	0.000411907	-0.127846	0.242714	0.376203	495.219	508.007	550.839	484.774	450.903	528.634	471.707	517.14	400.28	413.956	369.246	395.767	517.381	463.085	447.348	367.864
15216	ENSMUSG00000006611	Hfe	homeostatic iron regulator	-0.0998666	0.10439	0.557179	0.0383733	0.645041	0.94934	-0.290548	0.00127106	0.00551907	-0.117339	0.137391	0.240937	1003.16	994.117	1106.43	1102.38	1056.95	902.946	1015.4	901.634	879.204	784.841	957.425	808.944	904.929	833.554	885.063	946.096
69573	ENSMUSG00000043421	Hilpda	hypoxia inducible lipid droplet associated	0.019191	0.816968	0.959881	0.201699	0.144515	0.721334	-0.481316	0.00800205	0.0266485	-0.180084	0.331395	0.475702	104.496	113.864	116.816	105.681	123.386	128.875	86.1955	113.825	70.5783	58.6238	96.9407	80.082	82	128.812	84.5465	100.122
69585	ENSMUSG00000038403	Hjv	hemojuvelin BMP co-receptor	-0.125579	0.00123789	0.0653211	0.167699	0.0337429	0.478848	-0.316581	7.56e-05	0.000451583	0.0111346	0.845185	0.903031	28778.2	29957.5	31198.4	29502.4	27235.6	26818.3	26370.1	28598.6	22877.5	21495.8	24248.2	27173.3	28334.9	29626.8	25712.9	26209.4
66867	ENSMUSG00000032329	Hmg20a	high mobility group 20A	-0.0952096	0.0756562	0.496048	0.04018	0.591099	0.932864	-0.270645	0.000411445	0.00204937	-0.105935	0.111616	0.203853	970.448	969.592	1000.06	906.528	858.258	879.141	928.26	908.804	821.733	740.574	784.239	840.28	855.143	855.909	815.5	790.851
106894	ENSMUSG00000024622	Hmgxb3	HMG box domain containing 3	-0.0376235	0.508792	0.876606	0.0846022	0.243429	0.801275	-0.159324	0.0267916	0.0722991	-0.0107703	0.884143	0.928873	1139.46	1135.13	1222.29	1241.02	1183.96	1136.89	1232.31	1049.52	1099.01	995.408	1075.06	1074.72	1105.05	1241.28	1128	1093.47
15397	ENSMUSG00000086427	Hoxa11os	homeobox A11, opposite strand	-0.21148	0.00537722	0.150783	0.0149835	0.895165	0.985603	-0.457709	9.51e-05	0.000554983	-0.131515	0.287419	0.427271	263.511	246.996	273.52	296.682	235.885	203.573	209.332	228.545	188.545	200.996	186.257	204.267	196.214	191.622	232.235	177.745
15400	ENSMUSG00000079560	Hoxa3	homeobox A3	0.0339605	0.68214	0.934745	0.252216	0.0701617	0.596137	-0.656466	0.00195355	0.0079762	-0.308564	0.0801065	0.156784	102.679	128.753	131.062	105.681	153.325	125.592	111.77	101.277	66.5453	44.267	96.9407	70.7971	96.6429	120.296	87.7572	85.4974
209448	ENSMUSG00000022484	Hoxc10	homeobox C10	0.0416484	0.294561	0.774323	0.0955268	0.246315	0.803766	-0.161796	0.0171942	0.0501376	-0.0843733	0.226114	0.356844	3583.75	3521.89	3546.26	3381.78	3500.17	3732.45	3535.91	3718.57	2842.29	3197.99	3154.38	3368.09	3444.98	3794.11	3395.77	3020.53
68196	ENSMUSG00000031839	Hsbp1	heat shock factor binding protein 1	-0.0878541	0.0144323	0.243878	0.0469896	0.44864	0.891358	-0.23233	0.000208166	0.00111828	-0.0762368	0.100745	0.188305	3588.3	3411.53	3455.09	3438.02	3249.77	3306.43	3225.23	3263.27	3078.22	2718.23	2956.15	3081.42	3202.88	3054.23	3148.56	2964.28
15108	ENSMUSG00000025260	Hsd17b10	hydroxysteroid (17-beta) dehydrogenase 10	-0.100153	0.0353004	0.372928	0.00188458	0.980283	0.998064	-0.258598	2.82e-05	0.000188103	-0.131015	0.0678877	0.137388	1657.4	1602.85	1730.39	1661.81	1565.91	1613.81	1529.73	1459.11	1362.16	1385.44	1455.2	1361.39	1363.74	1408.42	1565.72	1290.34
26386	ENSMUSG00000033249	Hsf4	heat shock transcription factor 4	-0.0138308	0.840298	0.963459	-0.0446077	0.674636	0.954599	-0.20101	0.039519	0.0988268	-0.218147	0.0484622	0.10401	501.58	481.731	511.901	475.079	564.309	462.965	451.816	469.638	393.222	485.74	431.332	403.892	433.429	472.666	356.38	404.988
72938	ENSMUSG00000063172	Hspb11	heat shock protein family B (small), member 11	-0.186294	0.0227136	0.303782	0.266718	0.0545767	0.560008	-0.562711	0.00436469	0.0159029	0.283045	0.157337	0.268207	71.7841	98.0979	85.475	86.2898	77.1162	64.848	56.8322	51.9829	44.3635	52.6418	58.8179	66.1547	63.4524	81.9714	69.5636	97.872
56534	ENSMUSG00000051456	Hspb3	heat shock protein 3	-0.114284	0.112381	0.571703	0.0114976	0.915511	0.987576	-0.245438	0.0273453	0.0734268	-0.0677106	0.548452	0.682453	696.942	763.762	771.175	704.862	741.223	726.461	539.906	636.342	493.04	673.576	653.533	652.262	550.572	646.19	711.689	613.106
330723	ENSMUSG00000037406	Htra4	HtrA serine peptidase 4	0.164602	0.0467261	0.417668	0.16469	0.180522	0.755136	-1.04421	4.09e-05	0.000260274	-0.610324	0.0546517	0.11474	140.842	222.472	219.386	239.478	297.578	235.587	250.062	237.508	55.4544	143.568	47.9257	89.3668	157.167	240.591	44.9488	84.3724
15586	ENSMUSG00000010051	Hyal1	hyaluronoglucosaminidase 1	-0.0156534	0.848038	0.965141	0.149615	0.283647	0.828341	-0.573226	0.00957397	0.0309628	-0.291756	0.125599	0.223904	99.9526	102.477	79.7767	140.584	106.148	94.3989	85.2483	126.372	46.38	84.9447	75.1563	61.5122	71.2619	64.9384	89.8976	104.622
76568	ENSMUSG00000002031	Ift46	intraflagellar transport 46	-0.0919741	0.199812	0.687471	0.0142862	0.894739	0.985428	-0.252873	0.0118566	0.0369113	-0.0991682	0.398903	0.544826	430.705	516.766	448.269	448.901	378.323	434.235	414.875	469.638	377.09	388.831	365.978	414.337	408.048	474.795	354.239	343.114
68170	ENSMUSG00000027165	Iftap	intraflagellar transport associated protein	-0.122378	0.00125538	0.0656474	0.0362879	0.667097	0.9541	-0.171775	0.0344407	0.0884929	0.0109748	0.862843	0.914583	2606.04	2662.66	2653.53	2641.05	2448.67	2414.97	2409.69	2394.8	2505.53	2041.07	2281.92	2551.02	2646.45	2543.24	2299.88	2251.06
16009	ENSMUSG00000020427	Igfbp3	insulin-like growth factor binding protein 3	-0.0938047	0.251747	0.738821	-0.0591192	0.625156	0.94273	-0.353795	0.0124024	0.038264	-0.201557	0.180718	0.300403	1041.32	935.433	871.845	776.608	873.682	903.767	519.068	810.216	902.394	599.398	703.637	598.874	599.381	567.413	715.97	799.85
16011	ENSMUSG00000026185	Igfbp5	insulin-like growth factor binding protein 5	-0.233317	0.0002286	0.0208385	0.344307	0.00317426	0.217603	-0.371671	0.00539452	0.0190415	0.3455	0.000626002	0.00229539	27755	26384.8	26813.5	34361.8	25440.2	22022	23578.7	23835.9	19526	18016.7	22757.1	27950.9	37400.8	31413.2	25019.4	27433.4
216136	ENSMUSG00000032763	Ilvbl	ilvB (bacterial acetolactate synthase)-like	-0.100884	0.122298	0.589602	-0.0379729	0.702904	0.958966	-0.276334	0.00192921	0.00789805	-0.181575	0.0695365	0.140066	495.219	456.33	458.716	473.14	436.387	397.296	439.502	457.091	395.239	397.206	362.711	398.089	325.072	386.437	399.188	411.737
66541	ENSMUSG00000042670	Immp1l	IMP1 inner mitochondrial membrane peptidase-like (S. cerevisiae)	-0.0777544	0.184877	0.672381	0.034827	0.707156	0.959327	-0.236792	0.0027299	0.010641	-0.0921976	0.311162	0.452975	767.817	804.928	736.035	718.435	667.736	733.849	734.083	710.731	666.461	611.363	637.194	653.422	610.119	718.581	745.936	592.857
23918	ENSMUSG00000062867	Impdh2	inosine monophosphate dehydrogenase 2	-0.123962	0.0418365	0.400727	-0.0378977	0.69694	0.958525	-0.259232	0.003937	0.0145736	-0.142209	0.126665	0.22545	620.614	622.746	699.946	614.694	573.382	599.228	559.797	578.085	579.75	508.472	533.718	510.668	496.881	602.543	460.19	530.984
225280	ENSMUSG00000047989	Ino80c	INO80 complex subunit C	-0.0041876	0.934746	0.983636	0.0563455	0.469163	0.900297	-0.123903	0.0387987	0.0973378	-0.0415531	0.593728	0.719498	1622.87	1524.9	1618.33	1640.48	1523.27	1585.08	1549.63	1733.36	1476.09	1450.04	1447.58	1514.59	1573.62	1749.08	1428.73	1455.71
16332	ENSMUSG00000032737	Inppl1	inositol polyphosphate phosphatase-like 1	-0.0122673	0.785714	0.952872	0.1202	0.199661	0.766884	-0.226597	0.0284419	0.0758709	-0.0661601	0.30637	0.44798	8705.87	8392.62	9037.56	8406.95	8884.7	9107.45	7988.72	8280.51	7763.61	5905.45	8505.73	7285.14	8758.39	7611.63	7800.76	8547.49
69707	ENSMUSG00000035578	Iqcg	IQ motif containing G	-0.117236	0.148027	0.631279	0.329631	0.0125711	0.36308	-0.509643	0.00306462	0.0117725	0.146673	0.306423	0.44798	205.357	217.217	233.632	205.544	205.946	219.17	179.969	148.779	119.983	129.212	133.974	206.588	188.405	193.751	232.235	226.118
238330	ENSMUSG00000034168	Irf2bpl	interferon regulatory factor 2 binding protein-like	0.013588	0.821667	0.960441	0.166138	0.0739719	0.603939	-0.240487	0.00415148	0.0152358	-0.0541038	0.563274	0.694617	1256.68	1412.78	1378.05	1290.47	1296.46	1508.74	1363.03	1235.94	1207.9	1000.19	1154.57	1151.32	1501.38	1150.79	1203.99	1345.46
66383	ENSMUSG00000025825	Iscu	iron-sulfur cluster assembly enzyme	-0.0524254	0.245631	0.730998	0.144698	0.00794911	0.317108	-0.130001	0.012973	0.0396871	0.0921402	0.100504	0.188063	2726.89	2609.23	2661.12	2632.32	2543.02	2758.09	2453.26	2471.87	2451.08	2343.76	2458.37	2476.74	2625.95	2738.06	2757.93	2789.91
71955	ENSMUSG00000031729	Ist1	increased sodium tolerance 1 homolog (yeast)	-0.109587	0.019259	0.276705	-0.0174875	0.828041	0.9755	-0.225343	0.00344509	0.0129977	-0.109749	0.0733544	0.14623	1851.85	1839.34	1769.33	1783.97	1640.31	1735.3	1573.31	1723.5	1598.09	1631.9	1353.9	1615.57	1553.12	1620.27	1552.87	1454.58
16404	ENSMUSG00000025348	Itga7	integrin alpha 7	-0.114133	0.00488093	0.143814	-0.0175725	0.8013	0.970781	-0.195748	0.00271282	0.0105843	-0.0773634	0.156031	0.266522	4991.27	4756.87	4992.69	5074.62	4506.31	4821.73	4506.79	4392.55	4221.59	4563.09	4560.57	3973.92	4366.5	4579.75	4230.54	4094.87
16419	ENSMUSG00000022817	Itgb5	integrin beta 5	-0.112481	0.0247666	0.317346	0.106423	0.112783	0.677945	-0.178687	0.015176	0.0452163	0.0727601	0.223178	0.353306	4888.59	4512.5	4661.24	4957.3	4363.87	4798.75	4170.54	4122.78	3899.96	4053.42	4657.51	4204.88	4695.48	4673.44	4406.05	4596.61
59091	ENSMUSG00000017817	Jph2	junctophilin 2	0.00985707	0.828197	0.96155	0.235024	0.0201763	0.406896	-0.238767	0.0240602	0.06604	0.0371886	0.627762	0.74656	38410.9	36462.6	39299.5	36800.2	38513.7	35274	37435.4	41032.4	26842.9	28353.6	35081.6	37351.9	42666.4	42480.4	34637.3	36514.1
74187	ENSMUSG00000031787	Katnb1	katanin p80 (WD40-containing) subunit B 1	0.00875712	0.902875	0.977658	0.174495	0.0627576	0.586585	-0.340703	0.00091161	0.00414874	-0.141926	0.14588	0.25276	407.988	450.199	469.163	497.378	426.407	485.128	508.648	421.24	341.801	355.332	349.64	388.804	385.595	450.311	422.733	407.237
56461	ENSMUSG00000079056	Kcnip3	Kv channel interacting protein 3, calsenilin	0.0136158	0.820646	NA	0.122009	0.254696	0.809406	-0.701194	0.0284835	0.0759574	-0.510215	0.0764105	0.151333	24.5338	16.6416	21.8436	45.5688	29.032	39.4013	14.2081	32.2652	6.04957	8.37483	4.35688	25.5334	19.5238	14.9039	17.1234	20.2494
16518	ENSMUSG00000041695	Kcnj2	potassium inwardly-rectifying channel, subfamily J, member 2	-0.11041	0.178771	0.663263	0.163363	0.0705576	0.596137	-0.321198	0.00747428	0.0251164	0.119255	0.335841	0.480358	2394.32	3099.72	3527.27	3555.33	2931.32	3231.73	2180.46	2201.21	2464.19	2353.33	2726.32	2462.81	3358.1	2832.8	2435.8	2865.29
233107	ENSMUSG00000030499	Kctd15	potassium channel tetramerisation domain containing 15	0.0436069	0.308723	0.783309	0.180881	0.0518829	0.554688	-0.313095	0.000301041	0.00155322	-0.14066	0.064373	0.131465	2997.67	2865.86	3196.77	3046.32	3136.36	3150.46	3032	3199.63	2140.54	2305.47	2681.66	2600.92	2747.98	3274.6	2511.78	2807.91
216850	ENSMUSG00000018476	Kdm6b	KDM1 lysine (K)-specific demethylase 6B	0.0799893	0.115604	0.579078	0.156888	0.0447035	0.52656	-0.190151	0.0254232	0.0691895	-0.0951825	0.128456	0.228032	1786.42	1565.19	1709.5	1638.54	1868.93	1760.75	1823.37	1682.27	1465	1290.92	1527.09	1587.71	1646.83	1595.78	1634.21	1801.07
67703	ENSMUSG00000032036	Kirrel3	kirre like nephrin family adhesion molecule 3	-0.0652206	0.336152	NA	0.124574	0.296488	0.833208	-0.951833	0.00106117	0.00474978	-0.368993	0.202635	0.328472	22.7165	36.7867	37.9889	49.447	39.0117	35.297	22.7329	21.5101	9.07435	10.7676	17.4275	20.891	29.2857	10.6456	18.1936	25.8742
68874	ENSMUSG00000045259	Klhdc9	kelch domain containing 9	-0.035858	0.581714	0.905123	0.105619	0.280478	0.824975	-0.246895	0.012368	0.0381777	-0.0679092	0.452181	0.594883	387.998	416.916	415.979	405.271	384.674	394.834	403.509	396.145	310.545	337.386	372.514	348.183	372.905	409.857	378.854	343.114
16640	ENSMUSG00000033024	Klra9	killer cell lectin-like receptor subfamily A, member 9	-0.0191219	0.707041	NA	0.155327	0.088125	NA	-0.68196	0.0338332	0.0872678	0.0740874	0.820354	0.887402	10.9039	16.6416	12.3464	9.69548	9.0725	18.0589	5.68322	10.7551	6.04957	0	5.44611	6.96365	5.85715	13.8393	19.2638	8.99972
16647	ENSMUSG00000018362	Kpna2	karyopherin (importin) alpha 2	-0.200199	0.0156378	0.251439	-0.123485	0.370838	0.863551	-0.535334	0.00191499	0.0078514	-0.318727	0.11191	0.20428	92.6833	107.732	119.665	117.315	83.467	82.9069	95.6676	64.5304	66.5453	72.9807	82.7808	70.7971	77.1191	72.3903	57.7913	47.2485
100087	ENSMUSG00000073775	Kti12	KTI12 homolog, chromatin associated	-0.000897409	0.987342	0.997855	0.136397	0.111283	0.676905	-0.320655	6.29e-05	0.000383635	-0.154043	0.0475598	0.102466	715.115	750.624	791.119	795.03	755.739	770.788	778.601	747.478	595.883	604.184	645.908	594.231	708.715	617.447	749.147	663.73
75620	ENSMUSG00000055553	Kxd1	KxDL motif containing 1	-0.112944	0.00739879	0.175291	-0.0230879	0.795644	0.970781	-0.172534	0.0356314	0.0909502	-0.0640844	0.37246	0.518115	2319.81	2328.95	2370.51	2383.15	2064.9	2170.35	2192.78	2225.4	2327.07	1901.09	2202.41	1911.52	1874.29	2259	2208.91	1932.69
100470	ENSMUSG00000024903	Lao1	L-amino acid oxidase 1	-0.0767643	0.0907003	NA	-0.000832195	0.980083	NA	-0.971944	0.00173999	0.00723162	-0.512033	0.0808127	0.157777	23.6251	8.75874	9.49723	11.6346	3.629	9.02946	3.78881	10.7551	0	0	5.44611	1.16061	0	6.38738	0	0
17775	ENSMUSG00000020585	Laptm4a	lysosomal-associated protein transmembrane 4A	-0.0852704	0.00463927	0.140542	-0.0400595	0.424641	0.885906	-0.136516	0.0018147	0.00749362	-0.0737629	0.0856252	0.165462	12489.5	12116	12501.2	12434.5	11646.4	11858.1	11396.8	11749.9	11117.1	11009.3	11465.1	11565.5	11579.6	10770.2	11241.5	10729.9
30949	ENSMUSG00000030763	Lcmt1	leucine carboxyl methyltransferase 1	0.00548846	0.919321	0.981412	0.0817876	0.307073	0.837414	-0.212465	0.00270272	0.0105498	-0.113526	0.143432	0.249394	1061.31	1078.2	1119.72	1006.39	1015.21	1118.83	1038.14	1115.84	933.65	881.75	912.767	955.181	989.858	1107.15	954.627	907.847
14160	ENSMUSG00000020140	Lgr5	leucine rich repeat containing G protein coupled receptor 5	-0.0860035	0.0909539	NA	0.108656	0.286941	NA	-0.924339	0.00391277	0.0145	-0.131857	0.682516	0.788333	27.2598	7.00699	17.095	23.2692	9.0725	9.85032	6.63043	16.1326	6.04957	2.39281	6.53533	6.96365	7.80953	8.51651	10.7021	8.99972
79464	ENSMUSG00000029199	Lias	lipoic acid synthetase	-0.0453519	0.340757	0.798411	0.103252	0.13476	0.711283	-0.15259	0.0138224	0.0418636	0.0226132	0.717938	0.813822	1800.05	1772.77	1781.68	1897.41	1695.65	1858.43	1699.28	1757.56	1640.44	1625.91	1556.5	1710.74	1744.45	1834.24	1885.71	1660.45
14792	ENSMUSG00000004270	Lpcat3	lysophosphatidylcholine acyltransferase 3	-0.096827	0.140498	0.621261	-0.0805409	0.381712	0.870242	-0.202481	0.0336697	0.0869272	-0.159558	0.0610746	0.125816	634.244	668.292	573.633	671.897	540.721	569.677	620.418	617.52	532.362	617.345	521.737	543.165	477.357	540.798	544.737	536.609
435965	ENSMUSG00000001802	Lrp3	low density lipoprotein receptor-related protein 3	0.0647234	0.302376	0.780213	0.118085	0.248296	0.805944	-0.202686	0.0264859	0.071626	-0.126473	0.212249	0.340406	606.076	609.608	562.236	554.582	610.579	567.214	639.362	650.682	508.164	490.526	557.681	468.886	540.81	666.417	485.875	562.483
241528	ENSMUSG00000075224	Lrrc55	leucine rich repeat containing 55	-0.0623891	0.340648	NA	0.0448066	0.6248	0.94273	-0.871002	0.00621868	0.0214676	-0.552941	0.0815859	0.158938	27.2598	35.035	47.4861	27.1474	41.7335	18.0589	30.3105	19.7176	12.0991	2.39281	26.1413	5.80304	7.80953	8.51651	12.8425	31.499
16980	ENSMUSG00000026443	Lrrn2	leucine rich repeat protein 2, neuronal	-0.0804687	0.216338	NA	0.170594	0.194913	0.763422	-0.631554	0.0210369	0.0590725	0.0938149	0.742001	0.830966	26.3511	38.5384	22.7933	28.1169	31.7537	16.4172	15.1553	23.3027	16.1322	15.5533	17.4275	16.2485	17.5714	30.8724	22.4744	23.6243
211187	ENSMUSG00000055003	Lrtm2	leucine-rich repeats and transmembrane domains 2	0.237958	0.00328465	0.113825	0.531862	0.000118851	0.0378478	-0.697796	7.86e-05	0.000467728	-0.353582	0.143675	0.249661	522.479	430.054	609.722	446.962	626.91	591.84	939.626	911.493	221.818	248.852	315.874	402.731	698.953	753.711	367.082	473.61
116748	ENSMUSG00000050188	Lsm10	U7 snRNP-specific Sm-like protein LSM10	-0.135109	0.0999626	0.548424	-0.0152058	0.910202	0.987518	-0.474844	0.00335545	0.0127026	-0.262582	0.123818	0.221561	155.381	218.093	207.04	188.092	170.563	187.977	150.605	143.401	139.14	116.051	162.294	123.024	137.643	99.0044	124.144	176.62
50783	ENSMUSG00000031848	Lsm4	LSM4 homolog, U6 small nuclear RNA and mRNA degradation associated	-0.0801405	0.143008	0.623425	0.116773	0.191105	0.759419	-0.285904	0.00498563	0.0178065	-0.0547975	0.395729	0.54155	1228.51	1352.35	1298.27	1185.76	1196.66	1219.8	1230.42	1114.05	1016.33	870.982	1183.98	1070.08	1123.6	1163.57	1205.06	1090.09
434436	ENSMUSG00000103409	Lsmem2	leucine-rich single-pass membrane protein 2	-0.00229009	0.969586	0.994369	0.124089	0.165254	0.744201	-0.214421	0.0240195	0.0659605	-0.0597142	0.428539	0.573885	592.446	554.428	547.99	573.973	581.547	539.305	563.586	583.463	451.701	482.151	554.414	465.404	539.834	523.765	554.368	556.858
73919	ENSMUSG00000030922	Lyrm1	LYR motif containing 1	-0.0336101	0.670029	0.933531	0.116437	0.33675	0.848231	-0.439489	0.000958072	0.00433248	-0.227197	0.0933681	0.17745	227.165	222.472	215.587	214.27	242.236	178.127	227.329	203.45	165.355	145.961	140.51	189.179	186.452	179.911	197.989	156.37
107227	ENSMUSG00000036278	Macrod1	mono-ADP ribosylhydrolase 1	-0.0446351	0.264511	0.749868	0.0468093	0.455961	0.895572	-0.184101	0.000702287	0.00330566	-0.0722076	0.201959	0.327692	6027.14	6220.46	6016.49	5996.66	5763.76	6156.45	5578.08	6002.23	5287.32	5118.22	5682.47	5297.02	5158.19	5841.26	5600.41	5753.07
270058	ENSMUSG00000019261	Map1s	microtubule-associated protein 1S	-0.0981912	0.150781	0.63513	0.0821605	0.466535	0.898935	-0.384027	0.00126165	0.00548512	-0.148475	0.141353	0.246525	471.594	548.297	476.761	527.434	507.153	459.682	430.978	460.676	357.933	470.187	358.354	355.146	373.881	473.731	436.645	389.238
26400	ENSMUSG00000002948	Map2k7	mitogen-activated protein kinase kinase 7	-0.0891066	0.0335931	0.367215	0.075994	0.223183	0.784348	-0.265568	1.22e-06	1.09e-05	-0.0746043	0.195791	0.319601	4787.73	4382	4376.32	4610.2	4178.79	4451.53	4148.75	4228.54	3732.58	3738.76	3785.04	3863.67	4004.34	4376.42	3763.93	4002.63
224419	ENSMUSG00000025610	Map3k7cl	Map3k7 C-terminal like	-0.0570393	0.447519	0.852544	0.317633	0.00430597	0.245607	-0.367704	0.0119077	0.0370322	0.099629	0.283818	0.423309	599.715	811.935	825.309	740.735	782.049	720.715	706.614	612.143	469.85	484.544	656.8	668.51	786.81	817.585	681.723	741.352
17760	ENSMUSG00000055407	Map6	microtubule-associated protein 6	-0.185488	0.0119087	0.223849	0.000977695	0.99362	0.999768	-0.368837	0.00454042	0.0164248	-0.107876	0.384935	0.530935	323.483	322.322	347.599	318.981	308.465	276.63	238.695	276.943	199.636	294.315	246.164	269.261	209.881	264.012	267.552	278.991
245877	ENSMUSG00000028849	Map7d1	MAP7 domain containing 1	0.0357073	0.375138	0.816989	0.152562	0.111795	0.676905	-0.228678	0.035365	0.0903947	-0.081924	0.136173	0.239275	12411.4	13183.7	13758.6	13717.2	13483.5	13582	13728.8	13767.4	11112.1	8932.35	13145.8	11985.6	13478.3	13744.6	11869.7	12439.9
26416	ENSMUSG00000053436	Mapk14	mitogen-activated protein kinase 14	0.00835054	0.864444	0.968287	0.139235	0.060422	0.579771	-0.2539	0.00254669	0.010037	-0.100463	0.0767622	0.151886	8325.14	7209.32	7150.46	7530.48	7414.05	7309.76	7705.5	8009.84	6737.2	5546.53	6687.82	6345.05	7597.69	6566.23	7092.28	7122.16
224703	ENSMUSG00000079557	Marchf2	membrane associated ring-CH-type finger 2	-0.0271763	0.513897	0.879555	0.0593264	0.385288	0.870454	-0.137449	0.0147519	0.044142	-0.0293662	0.623483	0.743104	2730.52	2909.65	2894.75	2893.13	2815.2	2841.82	2708.06	2847.41	2485.36	2641.66	2674.04	2607.89	2701.12	2976.52	2531.05	2778.66
13728	ENSMUSG00000024969	Mark2	MAP/microtubule affinity regulating kinase 2	-0.0196498	0.674641	0.933894	0.113089	0.158692	0.738988	-0.233106	0.00613322	0.0212297	-0.07503	0.218509	0.347754	2032.67	1877.87	1968.78	2100.04	2036.78	1952.83	1977.76	1901.86	1651.53	1491.92	1856.03	1783.86	2035.36	1776.76	1811.86	1841.57
108645	ENSMUSG00000042032	Mat2b	methionine adenosyltransferase II, beta	-0.123302	0.00386329	0.127051	0.0844343	0.172658	0.74908	-0.203976	0.00124838	0.00543899	0.0312423	0.554194	0.686903	3106.71	2943.81	2928	2940.64	2615.6	2851.67	2644.59	2769.43	2685	2380.84	2663.15	2626.46	2657.19	2771.06	2871.37	2827.04
17192	ENSMUSG00000035478	Mbd3	methyl-CpG binding domain protein 3	0.0296359	0.425604	0.842923	0.214757	0.00318618	0.217603	-0.195765	0.00209378	0.00847002	0.0184736	0.760714	0.844069	3327.51	3255.62	3435.15	3298.4	3455.71	3451.72	3400.46	3315.25	2776.75	2752.93	3107.55	3001.33	3343.45	3800.49	3204.21	3454.77
56453	ENSMUSG00000031835	Mbtps1	membrane-bound transcription factor peptidase, site 1	-0.0238957	0.634567	0.923369	0.0189649	0.818767	0.974838	-0.19454	0.0125364	0.0386133	-0.131416	0.0627965	0.12881	1770.07	1710.58	1906.09	1903.22	1885.27	1805.89	1745.7	1726.19	1524.49	1680.95	1699.19	1468.17	1689.79	1775.69	1462.98	1604.2
223722	ENSMUSG00000048755	Mcat	malonyl CoA:ACP acyltransferase (mitochondrial)	-0.037759	0.54366	0.891453	0.0354783	0.667062	0.9541	-0.212381	0.015137	0.0451163	-0.114415	0.137183	0.240723	682.403	720.844	657.208	780.486	677.716	691.164	723.664	664.126	644.279	599.398	616.499	589.589	629.643	591.898	693.496	628.856
73724	ENSMUSG00000033429	Mcee	methylmalonyl CoA epimerase	-0.0793195	0.153679	0.637391	0.122736	0.0795587	0.610877	-0.265597	0.000431108	0.00213774	-0.0306236	0.650103	0.76355	1224.87	1249	1381.85	1263.32	1280.13	1221.44	1110.12	1198.29	1107.07	984.641	1077.24	1086.33	1137.26	1247.67	1168.67	1156.46
216154	ENSMUSG00000013833	Med16	mediator complex subunit 16	-0.146554	0.00580662	0.156452	0.0542666	0.526767	0.91791	-0.314796	0.000237781	0.00125715	-0.0770584	0.286254	0.425991	1356.63	1421.54	1379.95	1489.23	1201.2	1338	1208.63	1290.61	1022.38	1094.71	1276.57	1139.72	1224.14	1294.51	1099.11	1156.46
192191	ENSMUSG00000061650	Med9	mediator complex subunit 9	0.00115783	0.983146	0.997206	0.166624	0.0519696	0.554688	-0.289167	0.000447033	0.00220622	-0.0920976	0.224561	0.354995	899.573	917.04	987.712	923.979	875.496	968.615	940.573	950.032	805.601	699.896	728.689	812.426	829.762	968.753	820.851	883.098
70152	ENSMUSG00000054619	Mettl7a1	methyltransferase like 7A1	-0.0160163	0.744093	0.948481	0.0504253	0.587853	0.931272	-0.163444	0.0190855	0.0544913	-0.0728763	0.412849	0.558087	1383.89	1462.71	1418.89	1412.63	1344.54	1488.22	1374.39	1407.12	1244.19	1214.35	1382.22	1233.73	1182.17	1535.1	1197.56	1420.83
69572	ENSMUSG00000019080	Mfsd3	major facilitator superfamily domain containing 3	-0.117758	0.0973037	0.541255	0.130336	0.264991	0.818249	-0.501243	7.86e-05	0.000467728	-0.178834	0.10912	0.200188	379.82	362.612	429.275	392.667	342.94	321.777	381.723	360.295	238.958	236.888	309.339	306.401	260.643	317.24	310.361	350.989
17309	ENSMUSG00000042428	Mgat3	mannoside acetylglucosaminyltransferase 3	-0.0735581	0.372866	0.816502	0.0594918	0.665249	0.953429	-0.520419	0.0330865	0.0857525	-0.314401	0.0828914	0.16102	119.943	137.512	126.313	116.346	120.664	111.637	128.82	95.8994	48.3966	50.249	103.476	121.864	85.9048	67.0675	90.9678	116.996
103534	ENSMUSG00000036620	Mgat4b	mannoside acetylglucosaminyltransferase 4, isoenzyme B	0.0140058	0.796932	0.955663	0.150471	0.0537907	0.558944	-0.239209	0.00404258	0.0148885	-0.0781379	0.238649	0.371941	1699.19	2011.01	1928.89	1788.82	1882.54	1943.8	1801.58	1892.89	1482.14	1537.38	1725.33	1545.93	1927.98	1808.69	1606.38	1777.45
66447	ENSMUSG00000026688	Mgst3	microsomal glutathione S-transferase 3	-0.0545953	0.173722	0.658989	0.0260732	0.774227	0.970616	-0.226398	0.0121308	0.037551	-0.126269	0.0583652	0.121138	6533.26	6213.45	6423.92	6358.3	6036.84	6409.28	5781.73	6315.02	6449.85	4938.76	5425.41	4985.97	5080.1	5862.55	6121.6	5407.71
231830	ENSMUSG00000036718	Micall2	MICAL-like 2	-0.108284	0.16968	NA	0.0976398	0.480951	0.902023	-0.57406	0.0121118	0.037516	-0.104874	0.650807	0.764002	53.6109	56.0559	72.1789	50.4165	50.806	35.297	49.2546	51.9829	28.2313	32.3029	40.3012	45.2637	40.0238	36.1952	36.3871	59.6232
75007	ENSMUSG00000038712	Mindy1	MINDY lysine 48 deubiquitinase 1	-0.0228296	0.717746	0.943685	0.0361454	0.662277	0.953117	-0.163972	0.0204985	0.0578233	-0.0799079	0.387128	0.532864	1618.32	1553.8	1637.32	1556.12	1647.57	1760.75	1327.98	1512.88	1288.56	1472.77	1441.04	1487.9	1318.83	1575.55	1454.41	1561.45
67027	ENSMUSG00000000439	Mkrn2	makorin, ring finger protein, 2	0.0152645	0.713223	0.942318	0.0799938	0.235242	0.795192	-0.17481	0.0198447	0.0561922	-0.0920943	0.0483766	0.103839	2459.74	2330.7	2504.42	2330.79	2379.72	2442.88	2484.52	2438.71	2141.55	1923.82	2330.93	2134.36	2330.17	2312.23	2244.23	2253.31
17395	ENSMUSG00000017737	Mmp9	matrix metallopeptidase 9	-0.0827784	0.293713	0.773692	-0.0156119	0.901316	0.98688	-0.638532	0.0172171	0.0501782	-0.499245	0.062401	0.128186	95.4093	95.4702	112.067	157.067	115.221	59.9228	118.4	96.7957	115.95	33.4993	57.7287	52.2274	65.4048	34.066	41.7382	111.372
100465	ENSMUSG00000028709	Mob3c	MOB kinase activator 3C	0.00195418	0.979073	0.995805	0.128445	0.301887	0.835162	-0.275366	0.0221039	0.0616436	-0.0892745	0.519975	0.656681	236.251	232.982	254.526	225.905	243.143	248.721	219.751	240.197	174.429	199.799	213.487	193.822	264.548	254.431	178.725	193.494
70456	ENSMUSG00000026568	Mpc2	mitochondrial pyruvate carrier 2	-0.0353936	0.328492	0.792257	0.231284	0.0245876	0.430558	-0.348916	0.00287172	0.0111134	-0.0338705	0.559049	0.690997	8783.1	8477.58	8387.95	8221.77	8048.21	8619.85	8107.12	8267.07	7397.61	4904.06	7305.41	6816.25	7408.31	7822.42	8636.59	8412.49
13384	ENSMUSG00000052373	Mpp3	membrane protein, palmitoylated 3 (MAGUK p55 subfamily member 3)	-0.0579195	0.338881	0.79637	0.17622	0.182155	0.755136	-0.356216	0.0396352	0.0990495	-0.0326362	0.740937	0.83014	1305.74	1195.57	1143.47	1379.67	1219.34	1135.25	1285.36	1157.07	575.717	1106.67	965.05	1207.03	1321.76	1320.06	1009.21	1033.84
211577	ENSMUSG00000031070	Mrgprf	MAS-related GPR, member F	0.0777723	0.324045	0.789969	0.278714	0.0450372	0.527052	-0.619045	0.00684008	0.0232811	-0.277697	0.217426	0.346391	50.8849	77.0769	68.38	69.8075	75.3017	55.8185	107.034	74.3893	28.2313	49.0526	37.0335	47.5849	51.7381	55.3573	87.7572	55.1233
67873	ENSMUSG00000004996	Mri1	methylthioribose-1-phosphate isomerase 1	-0.0925765	0.149474	0.632839	0.055531	0.556055	0.924148	-0.356827	4.5e-05	0.000283244	-0.16655	0.0717157	0.143526	523.388	542.166	566.035	539.069	457.254	508.113	542.748	501.007	391.205	447.455	430.242	423.622	410.976	424.761	463.401	488.235
68017	ENSMUSG00000029557	Mrm2	mitochondrial rRNA methyltransferase 2	0.0173368	0.820479	0.960441	0.19693	0.11753	0.6891	-0.338248	0.0130649	0.0399242	-0.0865234	0.5252	0.661437	271.689	275.024	249.777	303.469	271.268	321.777	270.9	255.433	251.057	198.603	232.004	178.734	259.667	201.203	309.291	282.366
67390	ENSMUSG00000038046	Mrm3	mitochondrial rRNA methyltransferase 3	0.0127327	0.866561	0.968548	0.172002	0.130489	0.705291	-0.336082	0.0178108	0.0515841	-0.135395	0.201265	0.326756	563.369	522.021	445.42	512.891	494.451	476.099	630.838	472.327	518.246	332.6	370.335	379.519	471.5	483.312	484.805	442.111
68537	ENSMUSG00000022370	Mrpl13	mitochondrial ribosomal protein L13	-0.03514	0.489514	0.869791	0.0866087	0.304312	0.836683	-0.280454	0.000566773	0.00273332	-0.132396	0.061087	0.125826	1438.41	1561.68	1476.82	1555.16	1532.35	1516.95	1399.97	1427.74	1381.32	1177.26	1260.23	1140.88	1291.5	1369.03	1466.19	1230.71
68463	ENSMUSG00000023939	Mrpl14	mitochondrial ribosomal protein L14	-0.0574267	0.348107	0.80577	0.158422	0.0797384	0.610877	-0.368136	9.49e-05	0.000554782	-0.111452	0.190832	0.313151	1615.6	1718.46	1687.66	1641.45	1529.62	1841.19	1558.15	1431.32	1325.86	1123.42	1490.05	1203.55	1435.98	1359.45	1495.08	1592.95
27397	ENSMUSG00000030879	Mrpl17	mitochondrial ribosomal protein L17	-0.0538044	0.223538	0.707485	0.0705729	0.306818	0.837414	-0.176113	0.00604341	0.0209666	-0.0284528	0.621005	0.741421	1629.23	1644.89	1618.33	1550.31	1562.28	1548.96	1574.25	1511.09	1490.21	1363.9	1376.78	1477.45	1438.91	1484	1548.59	1606.45
67681	ENSMUSG00000057388	Mrpl18	mitochondrial ribosomal protein L18	-0.0240438	0.526625	0.885496	0.12046	0.203304	0.767452	-0.259035	0.0146536	0.043903	-0.0867326	0.0917527	0.174965	3405.66	3246.86	3455.09	3296.46	3235.25	3385.23	3283.96	3277.61	3222.4	2207.37	2822.17	2914.29	3001.79	3160.69	3284.47	2964.28
66448	ENSMUSG00000029066	Mrpl20	mitochondrial ribosomal protein L20	-0.00666908	0.907515	0.979765	0.10399	0.196034	0.763876	-0.296993	4.27e-05	0.000270525	-0.160158	0.0465233	0.100608	1015.88	998.496	944.974	1044.2	902.714	1019.51	1019.19	1045.03	840.89	775.27	806.024	834.477	938.12	916.59	920.38	785.226
353242	ENSMUSG00000024829	Mrpl21	mitochondrial ribosomal protein L21	-0.0138123	0.800914	0.956565	0.0206825	0.825022	0.9755	-0.208577	0.0114521	0.0358423	-0.154222	0.0742803	0.147724	769.635	753.252	766.426	809.573	768.441	772.43	738.819	787.809	686.626	608.97	721.064	662.707	683.334	744.13	738.445	584.982
107734	ENSMUSG00000026087	Mrpl30	mitochondrial ribosomal protein L30	-0.10966	0.00533084	0.150208	-0.0363719	0.596216	0.93427	-0.201844	0.0009792	0.00441725	-0.109442	0.0515522	0.109341	3382.03	3258.25	3228.11	3325.55	2916.81	3083.15	3112.51	3070.57	3098.39	2726.61	2809.1	2846.97	2632.79	2827.48	3022.27	2807.91
68836	ENSMUSG00000010406	Mrpl52	mitochondrial ribosomal protein L52	-0.0376736	0.50384	0.876034	0.0897498	0.298844	0.834036	-0.213582	0.0153132	0.045553	-0.0559813	0.418561	0.564189	813.25	760.258	824.359	770.791	738.501	746.162	783.337	810.216	655.37	739.378	612.142	726.541	717.5	757.969	756.638	727.853
64657	ENSMUSG00000034729	Mrps10	mitochondrial ribosomal protein S10	-0.0805837	0.14664	0.628292	0.0817582	0.373133	0.865052	-0.246316	0.00629912	0.0217004	-0.0497042	0.528392	0.66457	753.279	717.341	730.337	768.852	720.356	697.731	695.247	674.881	606.973	570.685	707.994	613.962	617.929	727.097	709.549	638.98
232536	ENSMUSG00000040112	Mrps35	mitochondrial ribosomal protein S35	-0.0161062	0.803185	0.957504	0.0824048	0.481267	0.902023	-0.298385	0.0111552	0.035124	-0.163604	0.14915	0.256965	751.461	686.685	675.253	622.45	729.429	641.913	702.825	629.172	663.436	494.115	567.484	486.295	576.929	474.795	709.549	644.605
77721	ENSMUSG00000027374	Mrps5	mitochondrial ribosomal protein S5	-0.0064706	0.899318	0.976702	0.124899	0.134995	0.711452	-0.207075	0.0193249	0.0550618	-0.0494962	0.442584	0.586623	993.165	942.44	930.728	973.426	990.717	937.423	948.151	949.135	871.138	734.592	919.303	797.338	904.929	951.72	961.048	877.473
69902	ENSMUSG00000028741	Mrto4	mRNA turnover 4, ribosome maturation factor	-0.0526868	0.414176	0.836536	0.0271191	0.778122	0.970781	-0.257266	0.00317461	0.0121114	-0.146278	0.135256	0.238013	584.268	620.995	615.42	652.506	565.217	582.811	661.148	559.264	518.246	506.079	482.525	560.574	589.619	567.413	463.401	512.984
434693	NA	Mrto4-ps2	mRNA turnover 4, pseudogene 2	-0.0764801	0.165169	NA	0.164251	0.0540976	NA	-1.03653	0.00125548	0.00546306	0.0750431	0.816788	0.884757	16.3559	12.2622	22.7933	13.5737	7.258	14.7755	11.3664	8.96256	0	4.78562	2.17844	6.96365	10.7381	18.0976	12.8425	4.49986
229524	ENSMUSG00000068922	Msto1	misato 1, mitochondrial distribution and morphology regulator	-0.111756	0.135999	0.615523	0.0951873	0.383887	0.870242	-0.37724	0.00106642	0.00476818	-0.0965462	0.397332	0.5433	262.603	273.273	256.425	254.991	252.215	209.319	232.065	248.263	194.594	221.335	204.774	181.055	233.31	221.429	217.253	205.869
17701	ENSMUSG00000048450	Msx1	msh homeobox 1	-0.0662801	0.334169	NA	-0.00134124	0.991533	0.999466	-0.677895	0.0137643	0.041748	-0.441226	0.120415	0.216762	24.5338	37.6626	37.9889	25.2083	34.4755	20.5215	25.5745	21.5101	19.157	20.3389	14.1599	13.9273	11.7143	14.9039	20.334	21.3743
116870	ENSMUSG00000021144	Mta1	metastasis associated 1	0.04394	0.4216	0.839303	0.106023	0.143288	0.720141	-0.162117	0.0180741	0.0522201	-0.0824903	0.241548	0.375136	996.8	990.613	968.717	960.822	1010.68	1072.86	928.26	1046.83	832.824	891.321	916.035	865.814	986.929	903.815	964.259	977.595
67247	ENSMUSG00000073481	Mtarc2	mitochondrial amidoxime reducing component 2	-0.0669628	0.239664	0.725468	-0.0375252	0.625592	0.94273	-0.211096	0.00234525	0.00934684	-0.158018	0.0479174	0.103051	1829.13	1792.91	1780.73	1610.42	1599.48	1536.65	1690.76	1828.36	1459.96	1485.93	1524.91	1593.52	1643.91	1529.78	1429.8	1348.83
67885	ENSMUSG00000051319	Mtln	mitoregulin	-0.0154609	0.759147	0.949782	0.140333	0.12386	0.699234	-0.261491	0.00674023	0.0230064	-0.0740003	0.25967	0.395696	1865.48	1927.8	2085.59	2012.78	1936.98	2071.03	1843.26	1952.94	1400.48	1661.81	1894.16	1615.57	1706.38	1997.12	1849.32	1861.82
68291	ENSMUSG00000032342	Mto1	mitochondrial tRNA translation optimization 1	-0.110755	0.0464144	0.417537	-0.0272679	0.729519	0.962021	-0.161653	0.0394843	0.0987611	-0.0505645	0.491254	0.631484	1194.89	1040.54	1128.27	1123.71	1000.7	995.704	1107.28	1010.08	1066.74	928.41	1016.24	1000.44	962.524	925.106	1088.4	994.469
210009	ENSMUSG00000034617	Mtrr	5-methyltetrahydrofolate-homocysteine methyltransferase reductase	0.0020219	0.966866	0.994269	0.0775937	0.310357	0.839343	-0.159774	0.0273908	0.0734932	-0.0625525	0.341152	0.486337	1103.11	1048.42	1103.58	1119.83	1076	1108.16	1100.65	1100.6	1027.42	912.856	955.247	1022.5	1129.45	1061.37	1031.68	973.095
100038657	ENSMUSG00000091060	Myocos	myocilin opposite strand	0.00745036	0.874361	NA	0.0578013	0.375981	NA	-0.707154	0.0259615	0.0704363	-0.339031	0.300874	0.442141	7.26928	14.014	7.59778	11.6346	5.4435	9.85032	19.8913	8.06631	2.01652	1.1964	7.62455	1.16061	0	12.7748	4.28084	7.87476
232934	ENSMUSG00000048481	Mypop	Myb-related transcription factor, partner of profilin	-0.0330702	0.638733	0.924853	0.144411	0.222321	0.784044	-0.338003	0.00937372	0.0304509	-0.102416	0.374532	0.520177	447.06	402.026	415.029	352.916	387.396	413.714	402.562	367.465	317.602	254.834	364.889	330.773	443.191	361.952	306.08	347.614
98956	ENSMUSG00000027185	Nat10	N-acetyltransferase 10	-0.0992649	0.0422272	0.401559	0.0012806	0.987764	0.99913	-0.238327	0.00109589	0.00487255	-0.111931	0.110637	0.202397	1179.44	1150.02	1098.83	1172.18	1059.67	1063.84	1078.86	1066.54	944.741	1030.1	909.5	1019.01	1015.24	1034.76	876.502	1020.34
93674	ENSMUSG00000051262	Nat8f3	N-acetyltransferase 8 (GCN5-related) family member 3	-0.0251522	0.45495	NA	0.0530493	0.265905	NA	-0.65744	0.0196351	0.0557457	-0.154479	0.612057	0.733969	3.63464	4.37937	6.64806	5.81729	4.53625	1.64172	6.63043	0.896256	0	0	0	2.32122	1.95238	1.06456	4.28084	2.24993
66176	ENSMUSG00000015542	Nat9	N-acetyltransferase 9 (GCN5-related, putative)	-0.0643332	0.345048	0.803543	0.00821764	0.935791	0.990852	-0.252769	0.0204078	0.0576358	-0.150797	0.115754	0.209749	407.988	457.206	430.224	427.571	391.025	444.085	377.934	415.863	406.329	307.476	358.354	367.913	333.857	390.695	369.222	372.364
83431	ENSMUSG00000018736	Ndel1	nudE neurodevelopment protein 1 like 1	-0.00721974	0.876455	0.971496	0.0828518	0.273491	0.819564	-0.192447	0.0111872	0.0351979	-0.0806789	0.199372	0.324373	3066.73	2969.21	3216.71	3371.12	3111.87	3056.88	3231.86	3168.27	2778.77	2528	3004.07	2739.04	3310.26	2795.54	2853.18	2918.16
239760	NA	Ndufa11b	NADH:ubiquinone oxidoreductase subunit A11B	-0.0860904	0.165018	NA	0.0468254	0.61112	0.939491	-0.998005	0.00157045	0.00663771	-0.519878	0.101305	0.189139	26.3511	35.035	29.4414	23.2692	8.16525	21.3424	20.8385	29.5765	11.0909	0	11.9814	11.6061	9.76191	15.9685	6.42126	13.4996
66091	ENSMUSG00000035674	Ndufa3	NADH:ubiquinone oxidoreductase subunit A3	-0.0779626	0.0420694	0.401559	0.0922791	0.173477	0.749158	-0.269772	1.02e-06	9.24e-06	-0.0744451	0.21341	0.341844	5339.28	5377.87	5502.69	5334.45	5018.91	5380.74	4920.72	5054.88	4691.44	4246.04	4605.23	4349.96	4363.57	4974.71	5020.35	4991.47
70316	ENSMUSG00000030869	Ndufab1	NADH:ubiquinone oxidoreductase subunit AB1	-0.0563103	0.328362	0.792257	0.105015	0.30433	0.836683	-0.272554	0.0269736	0.0727094	-0.077881	0.22539	0.355912	1441.13	1316.44	1426.48	1181.88	1271.06	1327.33	1298.62	1235.94	1317.8	890.125	1185.07	1023.66	1154.83	1185.92	1203.99	1319.58
76947	ENSMUSG00000050323	Ndufaf6	NADH:ubiquinone oxidoreductase complex assembly factor 6	-0.00324644	0.952303	0.990314	0.210094	0.0188623	0.40362	-0.248562	0.00901072	0.0294667	0.00192958	0.977788	0.986964	793.26	769.017	760.728	729.1	784.771	755.192	757.763	751.063	699.733	550.346	627.391	685.92	729.215	808.004	735.234	781.851
208501	ENSMUSG00000078572	Ndufaf8	NADH:ubiquinone oxidoreductase complex assembly factor 8	-0.0886567	0.196372	0.684812	0.0738629	0.473903	0.900596	-0.423478	5.58e-06	4.35e-05	-0.208287	0.0553208	0.115895	443.426	470.344	479.61	469.261	474.492	456.398	393.09	398.834	318.611	367.296	355.086	343.54	333.857	404.534	339.256	409.487
216860	ENSMUSG00000047284	Neurl4	neuralized E3 ubiquitin protein ligase 4	0.0390715	0.344158	0.80276	0.107093	0.150347	0.730784	-0.198691	0.00714955	0.0241957	-0.110997	0.04895	0.104936	2293.46	2193.19	2224.25	2199.9	2279.01	2354.23	2345.28	2204.79	2086.09	1741.96	1895.24	2042.67	2010.95	2239.84	2068.71	2182.43
18029	ENSMUSG00000055053	Nfic	nuclear factor I/C	0.00112107	0.978214	0.995805	0.230065	0.0211448	0.413197	-0.284497	0.00796327	0.0265458	-0.00814334	0.906007	0.942405	22652	21402.9	23381.2	23674.4	23369.9	23739.3	22109.6	22073.9	15969.9	16176.6	21651.5	20742.4	22679.8	25293	19976.5	22835.7
18032	ENSMUSG00000001911	Nfix	nuclear factor I/X	-0.0267692	0.550825	0.893341	0.166963	0.0203011	0.407857	-0.176507	0.0185841	0.053347	0.0456554	0.405008	0.550386	7437.38	7233.84	7299.57	7173.69	6744.5	7024.92	7020.67	7803.7	5792.46	6334.96	7241.14	6437.89	7209.17	7631.86	7352.34	7330.27
52530	ENSMUSG00000001056	Nhp2	NHP2 ribonucleoprotein	-0.0910143	0.147435	0.629486	0.0482193	0.618368	0.941735	-0.293854	0.00194582	0.00795435	-0.116082	0.193818	0.317027	589.72	513.262	526.146	538.099	502.616	482.666	520.962	504.592	403.305	458.223	471.633	431.746	414.881	510.991	446.277	481.485
270151	ENSMUSG00000032109	Nlrx1	NLR family member X1	-0.0666909	0.208765	0.695425	0.0484986	0.571437	0.925473	-0.217231	0.0165197	0.0485612	-0.07609	0.256921	0.392862	938.645	940.689	937.376	961.792	838.299	918.543	917.84	915.078	759.221	726.217	919.303	842.602	836.596	865.49	819.78	883.098
66454	ENSMUSG00000028992	Nmnat1	nicotinamide nucleotide adenylyltransferase 1	0.0290548	0.674609	0.933894	0.18009	0.136098	0.711522	-0.303516	0.030628	0.0806456	-0.101622	0.332365	0.476723	365.281	363.488	326.705	329.646	336.59	370.208	367.515	349.54	332.726	208.174	281.019	288.991	289.929	311.917	374.573	349.864
18113	ENSMUSG00000032271	Nnmt	nicotinamide N-methyltransferase	0.030461	0.705723	0.940442	0.141228	0.311636	0.839393	-0.485267	0.0249737	0.068155	-0.308497	0.132942	0.234868	68.1495	48.1731	56.0336	60.112	58.064	74.6983	57.7794	54.6716	42.347	39.4813	43.5688	32.497	51.7381	42.5826	42.8084	56.2483
100608	ENSMUSG00000033294	Noc4l	NOC4 like	-0.0174406	0.778986	0.95172	0.0569826	0.532793	0.919449	-0.2497	0.00786863	0.0262513	-0.150496	0.0644869	0.131672	707.846	636.76	689.499	738.796	727.614	636.988	706.614	665.022	588.825	602.988	513.023	624.407	578.881	648.319	584.334	650.23
74035	ENSMUSG00000028948	Nol9	nucleolar protein 9	-0.0332079	0.558698	0.896713	0.0601176	0.479577	0.901885	-0.205215	0.0137209	0.0416393	-0.0862462	0.237607	0.370762	708.754	747.996	718.94	731.039	723.985	694.448	674.409	741.204	588.825	666.397	675.317	591.91	639.405	652.578	669.951	707.603
68077	ENSMUSG00000041560	Nop53	NOP53 ribosome biogenesis factor	-0.0857624	0.0437135	0.407934	0.00567656	0.942533	0.992851	-0.164659	0.0215563	0.0603179	-0.0508076	0.385258	0.531162	2488.82	2312.31	2514.87	2518.89	2300.79	2276.25	2346.22	2311.44	2154.65	2427.5	2130.52	2071.69	2050.98	2360.14	2184.3	2320.8
67842	ENSMUSG00000019297	Nop9	NOP9 nucleolar protein	-0.060084	0.349705	0.806073	0.131508	0.137907	0.713591	-0.285209	0.00153926	0.00651744	-0.0516104	0.536253	0.672028	629.701	685.809	685.7	662.201	582.454	594.303	679.145	679.362	539.42	598.202	557.681	487.456	596.453	596.156	646.407	605.231
18126	ENSMUSG00000020826	Nos2	nitric oxide synthase 2, inducible	-0.0985405	0.219619	0.703716	0.0971643	0.459544	0.896309	-0.509501	0.00264281	0.0103472	-0.221758	0.112129	0.20459	273.507	241.741	236.481	247.235	257.659	240.512	225.434	172.977	125.024	154.336	175.365	229.8	199.143	169.266	195.848	199.119
53885	ENSMUSG00000027378	Nphp1	nephronophthisis 1 (juvenile) homolog (human)	-0.0559879	0.296867	0.776265	0.138097	0.125703	0.701742	-0.208811	0.0178078	0.0515841	0.0233763	0.763799	0.846233	1396.61	1384.76	1443.58	1308.89	1295.55	1417.63	1223.79	1362.31	1036.49	1177.26	1293.99	1280.15	1322.74	1496.78	1221.11	1348.83
78405	ENSMUSG00000074121	Ntf5	neurotrophin 5	0.0941118	0.240586	0.72602	0.289474	0.0228669	0.423903	-0.378038	0.016991	0.049632	-0.122712	0.373298	0.518851	237.16	205.83	183.296	233.661	238.607	256.929	197.966	260.811	150.231	128.015	192.792	179.894	244.048	249.108	187.287	192.369
66566	ENSMUSG00000031851	Ntpcr	nucleoside-triphosphatase, cancer-related	-0.01921	0.781372	0.951834	0.068327	0.544134	0.922905	-0.320039	0.0067257	0.0229704	-0.200541	0.0555192	0.116212	322.574	366.115	358.995	368.428	360.178	349.687	351.413	332.511	332.726	267.995	269.038	256.494	285.048	294.884	353.169	275.617
52653	ENSMUSG00000020328	Nudcd2	NudC domain containing 2	-0.0876889	0.23109	0.714425	0.0846227	0.338943	0.84918	-0.2307	0.0129177	0.0395687	-0.0042445	0.967284	0.979958	443.426	430.054	398.884	405.271	322.074	384.983	414.875	424.825	342.809	361.314	353.997	371.395	378.762	383.243	380.995	399.363
17766	ENSMUSG00000036639	Nudt1	nudix (nucleoside diphosphate linked moiety X)-type motif 1	-0.0605527	0.465205	0.861679	0.0789513	0.569892	0.925473	-0.574866	0.0129437	0.0396266	-0.340664	0.0598363	0.123705	103.587	114.739	92.1231	109.559	103.426	84.5486	108.928	91.4181	97.8014	45.4634	43.5688	75.4395	86.881	61.7447	86.687	64.123
74167	ENSMUSG00000029310	Nudt9	nudix (nucleoside diphosphate linked moiety X)-type motif 9	0.0221776	0.595028	0.909765	0.0696916	0.303935	0.836683	-0.143342	0.0218405	0.0610108	-0.0777126	0.171614	0.288327	2168.06	2233.48	2324.92	2276.5	2259.96	2330.42	2302.65	2269.32	2135.5	1916.64	2017.24	2091.42	2092.95	2360.14	2121.16	2105.94
18245	ENSMUSG00000035242	Oaz1	ornithine decarboxylase antizyme 1	-0.174659	0.000648514	0.0425345	-0.00163466	0.987172	0.999038	-0.262763	0.0128076	0.0392961	-0.0598012	0.433189	0.578195	1601.97	1507.38	1578.44	1475.65	1327.31	1300.24	1305.25	1455.52	1119.17	1354.33	1517.29	1132.75	1160.69	1423.32	1258.57	1326.33
66246	ENSMUSG00000006289	Osgep	O-sialoglycoprotein endopeptidase	-0.0860225	0.0930909	0.531575	0.0405053	0.554167	0.924148	-0.207114	0.00165373	0.00692984	-0.0531724	0.411214	0.556657	1232.14	1204.33	1302.07	1289.5	1127.71	1163.16	1175.48	1241.31	1089.93	1049.25	1100.11	1118.83	1085.52	1213.6	1118.37	1119.34
107260	ENSMUSG00000024767	Otub1	OTU domain, ubiquitin aldehyde binding 1	-0.0484349	0.266731	0.75267	0.100446	0.188531	0.758169	-0.294505	2.57e-06	2.15e-05	-0.118136	0.0784406	0.154525	1654.67	1575.7	1642.07	1618.18	1555.03	1536.65	1572.36	1602.51	1254.28	1312.46	1381.13	1347.47	1367.64	1612.81	1397.69	1391.58
18426	ENSMUSG00000024922	Ovol1	ovo like zinc finger 1	-0.0623731	0.308551	0.783309	0.0244464	0.807475	0.973026	-0.200211	0.0324752	0.0844174	-0.0827636	0.388588	0.534524	631.518	606.105	586.929	617.602	603.321	617.287	539.906	560.16	513.205	490.526	514.112	606.998	584.738	612.124	499.788	491.61
67869	ENSMUSG00000037058	Paip2	polyadenylate-binding protein-interacting protein 2	-0.0573114	0.140151	0.621261	0.0205761	0.730041	0.962091	-0.178862	0.00477934	0.0171663	-0.0820361	0.0655533	0.13355	4704.13	4861.1	4660.29	4916.58	4548.04	4779.87	4559.84	4485.76	4540.2	3911.05	4215.29	4260.59	4430.93	4409.42	4275.49	4239.99
68957	ENSMUSG00000041423	Paqr6	progestin and adipoQ receptor family member VI	-0.0162243	0.814753	NA	0.0347158	0.736458	0.963772	-0.721628	0.0189484	0.0541648	-0.573029	0.0600324	0.12405	29.0771	22.7727	48.4359	34.9037	28.1247	27.9093	29.3633	43.0203	17.1404	7.17842	8.71377	29.0152	5.85715	27.6787	26.7552	12.3746
66904	ENSMUSG00000032527	Pccb	propionyl Coenzyme A carboxylase, beta polypeptide	0.00220776	0.962363	0.992477	0.127823	0.0402204	0.504971	-0.208767	0.00165061	0.00692046	-0.0626226	0.277969	0.416703	4286.15	4236.6	4448.5	4334.85	4389.28	4667.41	3976.36	4319.06	3809.21	3373.86	3924.46	3876.43	4113.67	4130.51	4070.01	4301.87
18551	ENSMUSG00000020131	Pcsk4	proprotein convertase subtilisin/kexin type 4	-0.0573469	0.47912	0.868055	0.0657629	0.635998	0.946464	-0.578791	0.00777077	0.0259715	-0.312856	0.155598	0.265998	62.6975	56.9318	79.7767	68.8379	61.693	49.2516	71.0403	60.9454	37.3057	55.0346	42.4796	34.8183	35.1429	39.3889	54.5807	60.7481
18559	ENSMUSG00000020553	Pctp	phosphatidylcholine transfer protein	-0.14722	0.0673045	0.477161	0.0416889	0.749149	0.965298	-0.486956	0.00159114	0.00671496	-0.193015	0.190974	0.313292	191.727	225.975	207.04	249.174	178.728	161.709	206.49	196.28	136.115	149.551	135.063	191.5	154.238	201.203	154.11	134.996
27402	ENSMUSG00000010914	Pdhx	pyruvate dehydrogenase complex, component X	0.00715974	0.849388	0.965343	0.154398	0.157608	0.737915	-0.282993	0.0265203	0.0716958	-0.0971392	0.102191	0.190412	4215.27	3959.83	4004.03	4163.24	4071.74	4217.58	4017.09	4138.01	3987.67	2408.36	3396.19	3554.94	3912.57	3573.74	4203.78	3677.51
18604	ENSMUSG00000038967	Pdk2	pyruvate dehydrogenase kinase, isoenzyme 2	-0.0486973	0.230372	0.714124	0.0925954	0.136163	0.711522	-0.225434	6.9e-05	0.000417037	-0.0612303	0.286577	0.426365	25558.8	24570.9	26418.4	25534	24993.8	25235.7	22873.1	25473.4	21752.2	20398.7	22632.9	22629.5	22432.9	25584.7	23542.5	22904.3
71365	ENSMUSG00000038240	Pdss2	prenyl (solanesyl) diphosphate synthase, subunit 2	0.0395714	0.498095	0.873251	0.158114	0.134218	0.709977	-0.263358	0.027338	0.0734189	-0.112139	0.168716	0.284226	895.938	890.764	903.186	889.076	978.015	999.808	860.061	860.406	817.7	562.31	837.611	748.592	838.548	842.07	933.223	805.475
72621	ENSMUSG00000015668	Pdzd11	PDZ domain containing 11	-0.183473	0.0175487	0.264233	-0.0296672	0.77672	0.970697	-0.358937	0.00310052	0.0118722	-0.120346	0.286098	0.425894	262.603	345.97	313.409	304.438	230.441	273.346	269.006	246.47	233.917	224.924	252.699	237.925	238.191	209.719	251.499	236.243
59020	ENSMUSG00000038298	Pdzk1	PDZ domain containing 1	-0.0172312	0.821633	0.960441	0.212561	0.0558354	0.561504	-0.304832	0.0308418	0.0810934	-0.0149836	0.883535	0.928467	271.689	265.39	283.967	349.037	276.711	279.093	299.316	295.765	241.983	189.032	260.324	246.049	293.833	310.853	266.482	266.617
75273	ENSMUSG00000018921	Pelp1	proline, glutamic acid and leucine rich protein 1	-0.107885	0.0391903	0.390189	-0.00249028	0.977376	0.998064	-0.18678	0.0185856	0.053347	-0.0549304	0.490654	0.630954	1251.22	1227.98	1123.52	1189.64	1056.95	1154.95	1098.76	1099.71	1015.32	969.087	1128.43	1099.1	935.191	1184.86	1032.75	1093.47
69129	ENSMUSG00000069633	Pex11g	peroxisomal biogenesis factor 11 gamma	-0.176383	0.0299785	0.347975	-0.0266151	0.831221	0.9755	-0.326574	0.023596	0.065029	-0.0678037	0.643017	0.7582	149.02	145.395	163.352	137.676	110.684	122.308	122.189	130.853	131.074	107.676	115.457	114.9	131.786	108.586	109.161	112.497
56273	ENSMUSG00000028975	Pex14	peroxisomal biogenesis factor 14	-0.0315443	0.581661	0.905123	0.122153	0.143418	0.720141	-0.247431	0.0124789	0.0384677	-0.06568	0.296579	0.437211	1026.79	960.834	1028.55	871.624	927.209	962.869	927.312	976.919	801.568	707.075	886.626	872.777	893.215	908.073	878.642	946.096
74043	ENSMUSG00000067825	Pex26	peroxisomal biogenesis factor 26	-0.0632588	0.404071	0.830647	0.295658	0.00673268	0.29376	-0.30416	0.0113236	0.0355267	0.150035	0.190635	0.31292	253.516	315.315	314.358	292.804	303.929	274.167	255.745	272.462	216.776	238.084	252.699	240.246	359.238	271.464	297.518	302.616
14976	ENSMUSG00000024309	Pfdn6	prefoldin subunit 6	-0.076874	0.146588	0.628292	0.0832034	0.30007	0.834132	-0.28829	5.81e-05	0.000358249	-0.0965602	0.205041	0.331796	1213.06	1146.52	1072.24	1129.52	1088.7	1104.06	1091.18	1016.35	951.799	891.321	953.069	937.772	934.215	1131.63	997.435	956.221
67078	ENSMUSG00000043445	Pgp	phosphoglycolate phosphatase	0.0994761	0.0759742	0.496892	0.194241	0.00492229	0.258483	-0.190537	0.014552	0.0436613	-0.0832223	0.206441	0.333491	1977.24	1758.75	1980.17	1721.92	2005.93	1878.13	2175.73	2002.24	1578.94	1543.36	1689.38	1708.42	1761.05	2002.44	1936.01	1906.82
18682	ENSMUSG00000025537	Phkg1	phosphorylase kinase gamma 1	-0.069053	0.0666974	0.475316	0.0885622	0.38022	0.869875	-0.257547	0.0224663	0.0624768	-0.0726274	0.226731	0.357785	18846.5	19037.1	20137	19614	18463.4	18525.2	17696.6	19204.1	14908.2	13022.9	17098.6	19679.3	19298.3	17802.7	16224.4	16912.7
18693	ENSMUSG00000068206	Pick1	protein interacting with C kinase 1	-0.055699	0.285629	0.767357	0.179857	0.0437501	0.521612	-0.311794	0.00118033	0.00518806	-0.0376115	0.586362	0.713871	1917.27	1877.87	1918.44	1947.82	1797.26	1987.3	1667.08	1889.31	1751.35	1271.78	1551.05	1578.43	1691.74	1893.86	1800.09	1768.45
230801	ENSMUSG00000043257	Pigv	phosphatidylinositol glycan anchor biosynthesis, class V	0.0132155	0.837745	0.962909	0.195161	0.05459	0.560008	-0.359178	0.000216909	0.00115816	-0.133578	0.177913	0.296593	557.917	497.496	528.996	468.292	490.822	522.888	532.328	532.376	401.288	370.885	398.655	423.622	434.405	562.09	433.435	461.236
68943	ENSMUSG00000028756	Pink1	PTEN induced putative kinase 1	-0.100953	0.0281085	0.335711	0.0833827	0.278148	0.823535	-0.241114	3.19e-05	0.000209121	-0.0250448	0.733786	0.825546	44001.8	41477	43769.9	40982.8	40366.3	39906.9	35784.4	41820.2	33577.1	37276.4	37458.3	35872.1	36565.2	43358.6	35139.3	40085.9
18738	ENSMUSG00000017781	Pitpna	phosphatidylinositol transfer protein, alpha	-0.0416932	0.365821	0.814446	0.106774	0.190508	0.759142	-0.240782	0.00458062	0.0165482	-0.0649032	0.264453	0.401235	4260.7	4233.97	4044.87	4401.75	4255.91	3909.76	3940.37	4329.81	3143.76	3516.23	3587.89	4083.02	4042.41	4112.41	3840.98	3711.26
27226	ENSMUSG00000023913	Pla2g7	phospholipase A2, group VII (platelet-activating factor acetylhydrolase, plasma)	-0.157744	0.0147616	0.24572	0.149843	0.231633	0.793766	-0.614592	1.63e-05	0.000114733	-0.22239	0.0577358	0.120088	3672.8	3577.94	3248.05	3578.6	3511.06	3051.96	2567.87	3189.78	1566.84	2193.01	2403.91	2841.17	3291.72	2623.09	2165.03	2426.55
18802	ENSMUSG00000026173	Plcd4	phospholipase C, delta 4	-0.0804711	0.187245	0.675214	0.294801	0.0265309	0.44271	-0.584735	0.00043502	0.00215522	-0.0641422	0.601946	0.725735	3446.55	3104.97	3816.94	3739.55	3649.87	3257.17	3002.64	3303.6	1571.88	2001.58	2342.91	3220.69	4218.12	3046.78	2531.05	2821.41
217198	ENSMUSG00000035172	Plekhh3	pleckstrin homology domain containing, family H (with MyTH4 domain) member 3	-0.0546476	0.392642	0.82432	0.162784	0.131201	0.70578	-0.303663	0.0118628	0.0369131	-0.0342114	0.709477	0.808402	1250.32	1291.91	1289.72	1203.21	1014.31	1212.41	1322.3	1264.62	863.072	847.054	1173.09	1173.38	1064.05	1132.7	1216.83	1286.96
66968	ENSMUSG00000011305	Plin5	perilipin 5	-0.290174	0.000163342	0.0168886	-0.0606456	0.653033	0.951869	-0.355483	0.0231025	0.0639263	-0.085131	0.751707	0.837287	1215.79	1232.35	1037.1	1035.48	650.498	824.144	889.424	1011.87	1146.39	664.004	965.05	705.65	453.929	551.444	967.469	1162.09
66865	ENSMUSG00000026926	Pmpca	peptidase (mitochondrial processing) alpha	0.0112549	0.756508	0.949782	0.0388919	0.531712	0.919355	-0.133587	0.026644	0.0719953	-0.0890608	0.0803905	0.157101	5736.37	5545.16	5885.43	5770.75	5688.46	5949.6	5631.13	5880.34	5357.9	4810.74	5350.25	5420.04	5613.1	5711.39	5283.62	5148.97
93843	ENSMUSG00000002012	Pnck	pregnancy upregulated non-ubiquitously expressed CaM kinase	-0.257031	0.00135649	0.0681712	0.0385089	0.779635	0.970781	-0.436212	0.01456	0.0436764	0.0132193	0.937415	0.962248	235.343	263.638	259.274	301.53	220.462	224.916	182.81	169.392	171.404	141.176	267.948	182.216	253.81	142.652	183.006	226.118
103711	ENSMUSG00000018659	Pnpo	pyridoxine 5'-phosphate oxidase	-0.132493	0.0254179	0.32122	0.069583	0.580254	0.929491	-0.348911	0.0109361	0.0345447	-0.095203	0.417355	0.562745	632.427	674.423	660.057	649.597	628.724	575.423	579.689	568.226	561.602	370.885	487.971	612.801	688.215	506.732	553.298	446.611
319655	ENSMUSG00000033152	Podxl2	podocalyxin-like 2	0.0521151	0.364891	0.814446	0.312679	0.000851354	0.112793	-0.284537	0.00457146	0.0165264	0.0220476	0.777562	0.856646	1354.81	1395.27	1569.89	1355.43	1610.37	1398.75	1464.38	1452.83	1034.48	1057.62	1242.8	1312.65	1532.62	1609.62	1313.15	1563.7
50776	ENSMUSG00000020718	Polg2	polymerase (DNA directed), gamma 2, accessory subunit	-0.136718	0.0951217	0.535808	0.0143531	0.91445	0.987518	-0.449559	0.00518857	0.0184182	-0.192142	0.22696	0.357977	118.126	125.25	132.011	131.859	99.7975	110.816	111.77	108.447	73.6031	99.3015	100.208	91.6881	102.5	103.263	90.9678	76.4977
26447	ENSMUSG00000038425	Poli	polymerase (DNA directed), iota	-0.137071	0.0935775	0.532458	-0.0973838	0.482489	0.90301	-0.446682	0.0394597	0.098729	-0.333428	0.134168	0.236483	79.962	101.601	95.922	95.9853	71.6727	60.7437	100.404	65.4267	54.4461	90.9267	43.5688	74.2789	77.1191	56.4219	53.5105	40.4988
216151	ENSMUSG00000020329	Polrmt	polymerase (RNA) mitochondrial (DNA directed)	-0.0470621	0.317719	0.78711	0.0845675	0.289351	0.829828	-0.27001	5.75e-05	0.00035444	-0.110943	0.11108	0.203052	1401.15	1397.89	1450.23	1461.11	1418.03	1349.49	1333.66	1414.29	1183.7	1228.71	1227.55	1096.77	1182.17	1415.87	1251.07	1255.46
235036	ENSMUSG00000004100	Ppan	peter pan homolog	-0.098694	0.182466	0.66865	0.10698	0.272124	0.818542	-0.247262	0.0324971	0.0844479	0.0199624	0.83752	0.898858	278.05	330.204	345.699	342.251	313.908	289.764	281.319	295.765	269.206	252.441	291.911	273.904	291.881	307.659	312.501	285.741
52040	ENSMUSG00000039220	Ppp1r10	protein phosphatase 1, regulatory subunit 10	0.16939	0.0123864	0.227848	0.191302	0.0666761	0.591652	-0.227472	0.0129694	0.0396833	-0.193893	0.0799515	0.156553	772.361	804.052	864.248	802.786	809.267	902.946	1069.39	987.674	602.94	744.163	728.689	694.044	987.905	794.165	786.604	710.978
232947	ENSMUSG00000051403	Ppp1r37	protein phosphatase 1, regulatory subunit 37	-0.00221678	0.962589	0.992601	0.13612	0.0848104	0.624071	-0.260441	0.00258441	0.0101593	-0.0969816	0.078176	0.154048	3233.01	3060.3	3428.5	3379.85	3230.72	3138.15	3464.87	3260.58	3141.74	2487.32	2699.09	2595.12	3198.98	2965.88	2923.81	3147.65
243819	ENSMUSG00000052296	Ppp6r1	protein phosphatase 6, regulatory subunit 1	0.000370119	0.992271	0.999016	0.042664	0.528481	0.918783	-0.147764	0.0094145	0.0305655	-0.0875424	0.142606	0.248214	3859.99	3789.91	3830.23	3895.64	4009.14	3743.12	3894.9	3752.62	3631.76	3238.67	3530.17	3496.91	3469.38	3985.73	3512.43	3520.02
241113	ENSMUSG00000006542	Prkag3	protein kinase, AMP-activated, gamma 3 non-catalytic subunit	-0.0365816	0.545423	0.89161	0.217053	0.0962528	0.644109	-0.502863	0.0033718	0.0127537	-0.161511	0.0910532	0.173967	6335.17	6547.16	7820.97	7524.66	6264.56	6935.45	6889.96	7333.17	2948.16	4571.46	5697.72	6176.76	7341.93	6418.26	5300.75	5396.46
19122	ENSMUSG00000079037	Prnp	prion protein	-0.0994839	0.0258926	0.32356	0.0125681	0.86159	0.98032	-0.221174	0.00611765	0.0211934	-0.0875937	0.0788453	0.155037	4772.28	5181.67	4814.14	4802.17	4571.63	4760.99	4576.89	4274.25	3990.7	3826.1	4762.08	4207.21	4395.79	4272.09	4158.83	4282.74
19126	ENSMUSG00000029086	Prom1	prominin 1	-0.0612423	0.442484	0.851078	0.123769	0.311689	0.839393	-0.337933	0.0239197	0.0657476	-0.0766089	0.558383	0.690427	257.151	263.638	253.576	201.666	224.091	254.467	193.23	241.989	158.297	175.871	227.647	201.946	213.786	254.431	197.989	199.119
28000	ENSMUSG00000024735	Prpf19	pre-mRNA processing factor 19	-0.0907353	0.00357041	0.120491	-0.0224404	0.781473	0.970781	-0.166995	0.0382482	0.0961592	-0.0832458	0.0586645	0.121658	8057.99	7985.34	7939.68	7757.36	7548.32	7524.01	7360.72	7336.75	6204.84	7774.23	7598.41	6712.96	6638.1	7184.74	7151.14	7127.78
67763	ENSMUSG00000015869	Prpsap1	phosphoribosyl pyrophosphate synthetase-associated protein 1	-0.12181	0.0881786	0.524346	-0.0958137	0.352346	0.855136	-0.237612	0.0232244	0.0641999	-0.175467	0.101437	0.189322	427.979	353.853	424.526	424.662	388.303	349.687	338.152	382.701	329.702	360.118	333.302	357.467	281.143	358.758	342.467	305.991
233210	ENSMUSG00000046574	Prr12	proline rich 12	-0.0705531	0.196225	0.684812	0.0867787	0.457024	0.895572	-0.250238	0.0211967	0.0594413	-0.0490045	0.65816	0.76934	928.65	913.536	976.315	972.457	843.742	885.708	929.207	930.314	687.634	732.199	959.604	798.499	726.286	760.099	1073.42	907.847
100504162	ENSMUSG00000052099	Prss51	protease, serine 51	-0.0342544	0.576402	NA	0.246821	0.0344152	0.482936	-0.814171	0.00778646	0.0260188	0.0674456	0.822196	0.888836	12.7212	22.7727	21.8436	34.9037	21.774	13.9546	21.7857	22.4064	12.0991	8.37483	8.71377	9.28487	13.6667	33.0015	11.7723	26.9992
71037	ENSMUSG00000034623	Prss55	protease, serine 55	-0.0878875	0.288302	0.768343	0.244899	0.0661231	0.590873	-0.926877	0.000631543	0.00300573	-0.307602	0.0735918	0.146616	109.039	110.36	141.509	127.98	112.499	106.712	121.242	95.8994	60.4957	15.5533	78.4239	56.8698	78.0953	70.2612	92.038	106.872
26442	ENSMUSG00000068749	Psma5	proteasome subunit alpha 5	-0.237873	8.45e-05	0.00990622	-0.165662	0.0538303	0.558944	-0.205114	0.0178	0.0515841	-0.0933011	0.228234	0.359344	825.063	870.619	956.371	879.38	742.13	756.833	663.99	742.1	727.965	850.643	741.76	743.95	692.119	631.286	718.111	680.604
19170	ENSMUSG00000014769	Psmb1	proteasome (prosome, macropain) subunit, beta type 1	-0.0926951	0.029535	0.345986	-0.0292795	0.616087	0.941146	-0.111043	0.0270352	0.0728057	-0.0263028	0.638213	0.754675	3672.8	3647.14	3585.2	3651.32	3171.75	3562.53	3425.09	3438.93	3454.3	3346.34	3462.63	3239.26	3292.69	3447.06	3163.54	3451.39
102122	ENSMUSG00000031774	Psme3ip1	proteasome activator subunit 3 interacting protein 1	-0.0707293	0.162253	0.646509	0.00588149	0.937377	0.991016	-0.170237	0.0167449	0.0490848	-0.069869	0.294923	0.435455	1104.93	1063.31	1072.24	1146.98	1022.47	1079.43	1032.45	1022.63	925.584	948.748	1008.62	1020.17	1039.64	1027.3	915.029	976.47
100678	ENSMUSG00000029446	Psph	phosphoserine phosphatase	-0.0124958	0.860654	0.967561	0.195607	0.0698511	0.596137	-0.261273	0.0350939	0.0898392	-7.22e-05	0.999418	0.999597	473.412	454.579	433.074	407.21	441.831	380.058	444.239	485.771	308.528	340.975	379.049	441.031	451.976	464.15	403.469	430.862
19222	ENSMUSG00000043017	Ptgir	prostaglandin I receptor (IP)	-0.0284758	0.731322	0.944851	0.0619802	0.656424	0.951869	-0.479888	0.0172136	0.0501767	-0.319439	0.0723987	0.144685	102.679	112.112	125.363	104.711	123.386	87.0112	117.453	101.277	61.504	110.069	60.9964	75.4395	91.762	76.6486	98.4593	69.7479
19227	ENSMUSG00000048776	Pthlh	parathyroid hormone-like peptide	0.0319671	0.68935	0.936928	0.226161	0.103055	0.660864	-0.500174	0.0270709	0.0728658	-0.12341	0.594956	0.72031	156.289	163.788	192.794	135.737	147.882	127.233	276.583	138.92	56.4626	102.891	148.134	126.506	240.143	127.748	126.285	129.371
66461	ENSMUSG00000063235	Ptpmt1	protein tyrosine phosphatase, mitochondrial 1	0.07156	0.144318	0.624235	0.21117	0.0158645	0.384595	-0.280401	0.00194665	0.0079558	-0.111352	0.0994797	0.186437	1614.69	1533.66	1479.67	1468.87	1533.25	1592.47	1666.13	1658.07	1163.53	1113.85	1343.01	1391.57	1486.74	1645.82	1401.97	1430.96
218699	ENSMUSG00000033885	Pxk	PX domain containing serine/threonine kinase	0.00912621	0.875207	0.971496	0.0551613	0.47503	0.900657	-0.207049	0.00802686	0.0267151	-0.143048	0.0498162	0.106336	813.25	838.211	777.823	762.065	846.464	746.983	829.75	798.564	736.031	686.736	687.299	654.583	725.31	730.291	763.059	694.104
67375	ENSMUSG00000030674	Qprt	quinolinate phosphoribosyltransferase	0.00623603	0.911727	NA	0.134278	0.109993	NA	-1.05064	0.00107523	0.00480373	-0.450015	0.166697	0.281418	11.8126	10.5105	11.3967	16.4823	10.887	11.492	16.1025	13.4438	2.01652	4.78562	2.17844	2.32122	10.7381	2.12913	6.42126	11.2497
109284	ENSMUSG00000035781	R3hdm4	R3H domain containing 4	-0.0367275	0.422	0.839319	0.0762581	0.256516	0.810892	-0.2063	0.00084275	0.0038793	-0.0701874	0.243312	0.376826	1881.83	1884.88	2022.91	1959.46	1942.42	1864.99	1808.21	1928.74	1631.37	1640.27	1690.47	1761.8	1709.31	1934.31	1800.09	1741.45
227624	ENSMUSG00000015087	Rabl6	RAB, member RAS oncogene family-like 6	0.0607144	0.110741	0.569647	0.169934	0.0108086	0.347125	-0.143904	0.0317597	0.0830371	-0.0129796	0.802034	0.87425	5381.99	5467.2	5670.79	5176.42	5533.32	5722.22	5720.16	5736.04	5080.63	4453.02	4998.44	5127.57	6101.19	5454.83	5515.86	5434.71
19358	ENSMUSG00000003813	Rad23a	RAD23 homolog A, nucleotide excision repair protein	-0.0367647	0.305547	0.783023	0.000696725	0.991113	0.999405	-0.162574	0.00160564	0.00676349	-0.107761	0.0464551	0.100488	4303.41	4346.09	4363.03	4190.39	4095.33	4227.43	4295.57	4150.56	3894.91	3704.07	4002.89	3791.71	3709.53	3956.98	4181.31	3709.01
24004	ENSMUSG00000043518	Rai2	retinoic acid induced 2	-0.0461979	0.463858	0.861384	0.136354	0.202959	0.767452	-0.259204	0.0302772	0.0799363	-0.0310242	0.729749	0.82266	854.14	792.666	810.113	736.857	836.484	752.729	688.617	797.668	612.015	602.988	834.343	606.998	779	670.675	827.272	732.353
104458	ENSMUSG00000018848	Rars	arginyl-tRNA synthetase	-0.0393817	0.369125	0.815154	0.018611	0.807377	0.973026	-0.167009	0.0377892	0.0952224	-0.0904757	0.0788603	0.155037	1799.15	1820.94	1730.39	1791.73	1721.96	1699.18	1730.54	1792.51	1714.04	1452.43	1472.63	1724.66	1643.91	1664.98	1611.74	1598.58
69903	ENSMUSG00000044562	Rasip1	Ras interacting protein 1	-0.0594797	0.334952	0.793983	-0.00874832	0.924237	0.988645	-0.203488	0.0363611	0.0924312	-0.129577	0.109506	0.200787	666.956	643.767	595.476	601.12	553.422	606.616	623.26	606.765	524.296	525.221	621.945	503.704	548.619	553.573	501.928	578.232
213464	ENSMUSG00000026439	Rbbp5	retinoblastoma binding protein 5, histone lysine methyltransferase complex subunit	0.0626246	0.227529	0.710814	0.102832	0.178965	0.755103	-0.172404	0.0195291	0.0555582	-0.116225	0.0901383	0.172455	992.256	938.061	982.013	929.797	1036.08	976.824	1047.61	979.608	899.369	792.02	852.86	865.814	962.524	862.297	981.382	916.847
245688	ENSMUSG00000031353	Rbbp7	retinoblastoma binding protein 7, chromatin remodeling factor	-0.0583065	0.09292	0.531333	0.0795052	0.219463	0.78004	-0.139978	0.0360223	0.0917237	0.0197885	0.656561	0.768355	4073.52	3938.8	4114.2	3981.93	3868.51	3893.34	3801.13	3893.34	3703.34	3343.95	3622.75	3966.96	3981.88	4057.05	3823.86	3809.13
56438	ENSMUSG00000022400	Rbx1	ring-box 1	-0.0353052	0.37835	0.816989	0.120359	0.0788774	0.608802	-0.209564	0.000387619	0.00194169	-0.0287687	0.623057	0.742755	2582.41	2633.75	2609.84	2614.87	2509.45	2518.4	2505.35	2651.13	2142.56	2194.21	2371.23	2332.82	2466.83	2717.83	2376.94	2420.93
94254	ENSMUSG00000061979	Rcc1l	reculator of chromosome condensation 1 like	-0.0526635	0.357344	0.810166	0.0208946	0.746841	0.964737	-0.205377	0.00213469	0.00861037	-0.107279	0.133683	0.235815	1217.6	1163.16	1190	1272.05	1207.55	1264.95	1080.76	1091.64	1044.56	1013.35	1083.78	1060.8	1060.14	1095.44	1103.39	1051.84
170472	ENSMUSG00000020752	Recql5	RecQ protein-like 5	-0.198562	0.0029463	0.107221	-0.0301488	0.780802	0.970781	-0.27457	0.0255136	0.0694014	-0.0567228	0.521458	0.658036	509.758	609.608	531.845	580.759	481.75	482.666	472.655	443.647	560.593	428.313	397.566	447.995	436.357	497.151	414.171	460.111
72549	ENSMUSG00000033589	Reep4	receptor accessory protein 4	-0.00721384	0.93008	0.982908	0.0303839	0.826593	0.9755	-0.365742	0.0282438	0.0754026	-0.280073	0.133186	0.235183	123.578	124.374	121.565	114.407	136.995	119.846	103.245	120.098	77.6361	114.855	82.7808	95.1699	95.6667	133.07	70.6338	88.8723
104444	ENSMUSG00000032026	Rexo2	RNA exonuclease 2	-0.0669244	0.166808	0.65009	0.0546309	0.480897	0.902023	-0.169903	0.0141204	0.0425421	-0.0213557	0.750096	0.836158	1505.65	1557.3	1578.44	1655.99	1526.9	1471.8	1452.06	1538.87	1398.46	1418.94	1304.89	1482.1	1507.24	1605.36	1438.36	1348.83
106344	ENSMUSG00000022881	Rfc4	replication factor C (activator 1) 4	-0.0911125	0.202656	0.689904	0.0601002	0.562507	0.925426	-0.27506	0.0150927	0.0450238	-0.0733397	0.466254	0.608637	317.122	284.659	290.615	318.981	272.175	269.242	287.95	285.906	279.288	228.513	243.986	243.728	280.167	267.206	246.148	264.367
15473	ENSMUSG00000022323	Rida	reactive intermediate imine deaminase A homolog	-0.0241662	0.744084	0.948481	0.310132	0.00623683	0.287847	-0.302944	0.0178335	0.0516409	0.12131	0.272518	0.410686	274.415	296.045	281.118	330.616	273.989	275.809	305.947	301.142	270.214	199.799	233.093	247.21	351.429	331.079	309.291	267.742
69553	ENSMUSG00000074577	Ripor3	RIPOR family member 3	0.00850655	0.895457	NA	0.0905934	0.454244	0.895572	-0.646675	0.0294808	0.0782172	-0.450933	0.117122	0.211743	33.6204	18.3934	21.8436	17.4519	30.8465	22.1632	17.9969	23.3027	13.1074	14.3568	8.71377	11.6061	20.5	10.6456	13.9127	16.8745
100764	ENSMUSG00000029600	Rita1	RBPJ interacting and tubulin associated 1	0.023769	0.770298	0.950542	0.277676	0.0244193	0.430558	-0.478475	0.00109635	0.00487329	-0.144949	0.307524	0.44916	139.934	173.423	160.503	166.762	184.172	178.127	154.394	142.505	110.909	112.462	125.26	103.294	147.405	168.201	129.495	148.495
223970	ENSMUSG00000037991	Rmi2	RecQ mediated genome instability 2	-0.0149267	0.856414	0.967561	0.214279	0.0995253	0.653888	-0.724702	0.0091554	0.0298754	-0.217313	0.287559	0.427403	72.6928	84.0839	79.7767	84.3507	76.209	62.3854	90.9316	85.1443	32.2644	15.5533	42.4796	74.2789	78.0953	44.7117	74.9147	67.4979
108086	ENSMUSG00000045078	Rnf216	ring finger protein 216	-0.00918371	0.861538	0.967671	0.0531	0.496082	0.90878	-0.207212	0.00116642	0.00513957	-0.123024	0.0977647	0.183839	1180.35	1178.93	1227.99	1184.79	1178.52	1108.98	1276.83	1181.27	1008.26	1083.94	1012.98	1034.1	978.143	1100.76	1128	1147.46
80751	ENSMUSG00000029474	Rnf34	ring finger protein 34	-0.0752919	0.157872	0.642283	0.0970627	0.199958	0.766884	-0.180431	0.0170275	0.0497038	0.023257	0.732555	0.824442	959.544	927.55	954.471	952.096	875.496	895.559	853.43	954.513	847.948	784.841	909.5	805.462	928.358	858.039	933.223	919.097
19823	ENSMUSG00000051234	Rnf7	ring finger protein 7	-0.00550732	0.891602	0.975938	0.115634	0.0922443	0.636151	-0.248386	3.44e-06	2.79e-05	-0.103493	0.102722	0.191126	2738.7	2787.91	2736.15	2783.57	2705.42	2890.25	2700.48	2716.55	2326.06	2244.45	2428.96	2309.61	2670.86	2750.83	2481.82	2339.93
108657	ENSMUSG00000026269	Rnpepl1	arginyl aminopeptidase (aminopeptidase B)-like 1	-0.0219938	0.644973	0.924955	0.0941504	0.188365	0.758169	-0.183804	0.0166856	0.0489786	-0.045319	0.419342	0.56488	2326.17	2401.65	2639.28	2415.14	2403.31	2361.62	2511.98	2354.46	2082.06	2003.98	2364.7	2164.53	2162.26	2369.72	2421.88	2380.43
19891	ENSMUSG00000028884	Rpa2	replication protein A2	-0.0355769	0.502584	0.875572	0.101822	0.270597	0.818249	-0.225328	0.0122286	0.0378066	-0.0566697	0.466571	0.608944	969.54	938.937	1041.85	949.188	974.386	960.407	912.157	948.239	755.188	780.056	875.734	922.684	822.929	1019.85	879.712	926.972
68925	ENSMUSG00000034032	Rpap1	RNA polymerase II associated protein 1	-0.0383823	0.459999	0.859026	0.0730878	0.302295	0.835314	-0.233044	0.00148293	0.00630984	-0.0973688	0.115908	0.209978	1213.06	1218.34	1349.56	1280.77	1291.92	1216.52	1216.21	1192.92	1151.43	1062.41	1059.81	1031.78	1135.31	1199.76	1167.6	1091.22
665562	ENSMUSG00000116648	Rpl31-ps12	ribosomal protein L31, pseudogene 1 2	-0.0403218	0.449211	NA	0.00657861	0.939587	NA	-0.856934	0.00729613	0.0246069	-0.624072	0.0584397	0.121251	16.3559	10.5105	11.3967	21.3301	12.7015	6.56688	17.0497	10.7551	4.03305	2.39281	6.53533	6.96365	5.85715	8.51651	4.28084	2.24993
67891	ENSMUSG00000032399	Rpl4	ribosomal protein L4	-0.0639036	0.0359923	0.375076	0.0134507	0.880459	0.982127	-0.154267	0.0391452	0.0980598	-0.0567853	0.407435	0.552656	18113.2	18133.2	18590.8	18392.3	17426.5	17256.9	17378.3	17965.5	14920.3	18702.2	15891.7	16362.3	16039.8	19428.3	16113.1	15720.3
668936	ENSMUSG00000082064	Rpl5-ps2	ribisomal protein L5, pseudogene 2	-0.0614933	0.355423	NA	0.207755	0.0884624	0.633901	-0.864832	0.00226662	0.00906595	-0.0266025	0.928245	0.956178	27.2598	42.0419	22.7933	32.9646	27.2175	14.7755	30.3105	29.5765	16.1322	16.7497	10.8922	11.6061	27.3333	36.1952	10.7021	24.7492
26961	ENSMUSG00000003970	Rpl8	ribosomal protein L8	-0.0245843	0.468603	0.862858	0.0410665	0.606813	0.938321	-0.184406	0.00859398	0.0282761	-0.0979033	0.0804622	0.157176	9560.92	10087.4	10062.3	9881.64	9732.07	9705.03	9889.75	9616.83	8314.12	9800.94	8551.48	8212.46	8767.17	10055.9	8678.33	8873.73
70470	ENSMUSG00000027651	Rprd1b	regulation of nuclear pre-mRNA domain containing 1B	0.00363957	0.938146	0.985159	0.131502	0.0374474	0.497829	-0.203679	0.00312749	0.0119645	-0.0545258	0.309488	0.451282	2139.89	1948.82	1970.67	2075.8	1985.97	2037.38	1993.86	2148.33	1869.32	1639.07	1775.43	1782.69	2043.17	1924.73	1974.54	1918.07
66538	ENSMUSG00000051518	Rps19bp1	ribosomal protein S19 binding protein 1	-1.43138	7.87e-67	8.3e-64	-1.12428	1.55e-16	2.03e-13	-0.347087	0.0129095	0.039558	0.663546	0.0066874	0.0188616	207.174	251.376	246.928	250.143	29.032	23.8049	37.8881	27.7839	203.669	205.782	184.078	149.718	62.4762	62.8093	37.4573	41.6237
546049	ENSMUSG00000065952	Rps23rg1	ribosomal protein S23, retrogene 1	-0.0172358	0.826607	NA	0.275583	0.0318294	0.468204	-0.833083	0.00145357	0.00620975	-0.0497718	0.84526	0.903031	45.433	53.4283	47.4861	54.2947	39.919	62.3854	46.413	44.8128	12.0991	35.8921	23.9629	25.5334	33.1905	42.5826	34.2467	76.4977
101122	ENSMUSG00000051169	Rpusd3	RNA pseudouridylate synthase domain containing 3	-0.036559	0.612882	0.915853	0.216511	0.0610547	0.580028	-0.528219	6.09e-05	0.000372724	-0.205152	0.0467847	0.101082	297.132	303.052	274.47	294.743	302.114	281.555	258.587	289.491	242.991	202.192	173.186	179.894	238.191	242.721	248.289	249.742
71989	ENSMUSG00000032044	Rpusd4	RNA pseudouridylate synthase domain containing 4	0.0237943	0.744782	0.948481	0.189646	0.0868259	0.627554	-0.43488	6.05e-05	0.000371091	-0.220629	0.0602561	0.12442	429.796	416.04	374.191	451.809	391.932	492.516	430.03	396.145	315.586	336.19	300.625	276.225	300.667	382.178	414.171	365.614
224823	ENSMUSG00000023971	Rrp36	ribosomal RNA processing 36	-0.0316215	0.641771	0.924893	0.0669908	0.496638	0.909223	-0.236172	0.0163517	0.0481776	-0.104702	0.282673	0.422271	419.801	418.668	394.135	433.388	365.622	403.042	426.242	427.514	316.594	355.332	375.781	365.592	362.167	413.051	345.678	385.863
22092	ENSMUSG00000024033	Rsph1	radial spoke head 1 homolog (Chlamydomonas)	0.0659605	0.404532	NA	0.181561	0.185766	0.756496	-0.619394	0.0124799	0.0384677	-0.41921	0.0585459	0.121442	44.5243	53.4283	70.2795	40.721	55.3422	64.848	62.5154	55.5679	36.2974	26.3209	23.9629	37.1395	58.5715	39.3889	42.8084	29.2491
217201	ENSMUSG00000035007	Rundc1	RUN domain containing 1	0.050781	0.518771	0.879555	0.0736563	0.541759	0.921976	-0.297495	0.0130522	0.0399	-0.258074	0.0713305	0.142891	223.53	235.61	234.582	205.544	205.946	231.483	280.372	233.027	170.396	183.05	191.703	183.376	217.691	172.459	231.165	165.37
216395	ENSMUSG00000034620	Rxylt1	ribitol xylosyltransferase 1	-0.00911497	0.859772	0.967561	0.181966	0.0384047	0.500996	-0.213487	0.00776942	0.0259715	0.01488	0.844323	0.902769	1013.16	997.62	1007.66	976.335	947.169	970.257	1027.72	1027.11	763.254	875.768	893.161	915.72	1071.86	1070.95	961.048	907.847
66397	ENSMUSG00000020386	Sar1b	secretion associated Ras related GTPase 1B	-0.0410081	0.398199	0.828834	0.109025	0.1239	0.699234	-0.253468	3.35e-06	2.73e-05	-0.0752736	0.302238	0.443679	10829.4	9993.72	10535.3	10004.8	9980.66	10085.1	9156.62	10901.2	8645.84	8501.65	8475.23	9115.42	10128	10295.4	8662.28	8976.1
67887	ENSMUSG00000031532	Saraf	store-operated calcium entry-associated regulatory factor	-0.123649	0.000263428	0.0231677	-0.0626932	0.237721	0.79689	-0.0960092	0.0333996	0.0863762	-0.0157658	0.714573	0.811549	7637.28	7483.47	7367.95	7337.54	6901.45	6976.49	6577.38	6844.71	7051.78	7198.76	6790.21	6926.51	6587.34	6857.92	6612.82	6952.29
104175	ENSMUSG00000042978	Sbk1	SH3-binding kinase 1	-0.0701127	0.1935	0.681565	0.236182	0.025565	0.43878	-0.283412	0.0226397	0.0628645	0.0856037	0.181116	0.300894	1316.65	1249.87	1391.34	1458.2	1232.95	1296.96	1296.72	1302.26	884.245	991.819	1261.32	1288.28	1329.57	1487.2	1309.94	1319.58
50880	ENSMUSG00000026307	Scly	selenocysteine lyase	0.0929847	0.171242	0.655938	0.195699	0.0983742	0.650538	-0.326299	0.00551605	0.0194032	-0.180597	0.12698	0.225915	433.431	485.234	415.029	401.393	455.439	496.621	480.232	454.402	381.123	287.137	358.354	348.183	416.834	317.24	491.226	433.112
29871	ENSMUSG00000000085	Scmh1	sex comb on midleg homolog 1	-0.0266906	0.567508	0.900438	0.200961	0.00280606	0.208386	-0.173571	0.00826496	0.027382	0.0832795	0.16642	0.281006	1715.55	1653.65	1700.95	1733.55	1681.13	1768.95	1596.99	1624.91	1452.9	1426.11	1584.82	1574.95	1734.69	1880.02	1715.55	1744.82
20422	ENSMUSG00000042541	Sem1	SEM1, 26S proteasome complex subunit	-0.0516435	0.237383	0.722732	0.0570519	0.340916	0.84969	-0.213219	0.00011942	0.000680985	-0.0822072	0.122727	0.220074	2546.97	2744.99	2668.72	2719.58	2504.92	2673.54	2583.97	2524.75	2274.64	2319.83	2264.49	2367.64	2413.14	2542.18	2461.48	2298.3
20352	ENSMUSG00000030539	Sema4b	sema domain, immunoglobulin domain (Ig), transmembrane domain (TM) and short cytoplasmic domain, (semaphorin) 4B	-0.0239424	0.772726	0.95076	0.00500177	0.970379	0.997719	-0.367558	0.0285427	0.0760667	-0.300402	0.0837718	0.162395	129.938	121.746	126.313	116.346	146.974	99.3241	130.714	103.069	88.727	118.444	76.2455	94.0093	83.9524	109.65	98.4593	91.1222
20356	ENSMUSG00000022231	Sema5a	sema domain, seven thrombospondin repeats (type 1 and type 1-like), transmembrane domain (TM) and short cytoplasmic domain, (semaphorin) 5A	-0.0666953	0.400451	0.829498	0.113735	0.377928	0.867945	-0.344996	0.0387524	0.0972365	-0.0855609	0.506225	0.644555	258.968	218.093	222.235	208.453	224.091	216.707	175.233	229.442	130.066	155.533	206.952	211.231	206.952	183.105	185.146	220.493
20360	ENSMUSG00000038777	Sema6c	sema domain, transmembrane domain (TM), and cytoplasmic domain, (semaphorin) 6C	-0.034697	0.556825	0.895846	0.252984	0.0308027	0.464809	-0.432678	0.00385291	0.0143004	-0.076198	0.267611	0.404599	4785	4499.36	5122.8	5299.55	5159.53	4990.01	4187.59	4841.58	3152.83	2528	4461.45	4223.45	4649.6	4689.4	4330.07	4516.74
18951	ENSMUSG00000072214	Septin5	septin 5	0.0183054	0.8233	0.960441	0.140534	0.288651	0.829828	-0.404852	0.0186612	0.0534996	-0.227646	0.121102	0.217696	117.217	121.746	131.062	138.645	140.624	119.025	141.133	120.098	74.6114	100.498	115.457	85.885	121.048	109.65	107.021	102.372
20365	ENSMUSG00000021643	Serf1	small EDRK-rich factor 1	-0.0568155	0.474251	0.865386	0.0490348	0.722669	0.960397	-0.51474	0.0398205	0.0993988	-0.302076	0.152768	0.262257	69.9668	68.3182	87.3745	51.3861	50.806	77.9817	65.3571	53.7754	32.2644	51.4454	65.3533	30.1758	51.7381	51.0991	53.5105	39.3738
16625	ENSMUSG00000066361	Serpina3c	serine (or cysteine) peptidase inhibitor, clade A, member 3C	0.0759372	0.346995	0.805169	0.232151	0.0783196	0.608333	-0.642201	0.0211147	0.059239	-0.307284	0.13524	0.23801	46.3416	61.3112	52.2348	66.8988	71.6727	69.7731	53.9906	64.5304	39.3222	13.1604	49.015	23.2122	60.5238	52.1636	54.5807	37.1239
20720	ENSMUSG00000026249	Serpine2	serine (or cysteine) peptidase inhibitor, clade E, member 2	-0.00945661	0.824362	0.960441	0.111343	0.221899	0.783432	-0.268341	0.00590363	0.0205543	-0.121756	0.0568486	0.118536	4390.64	4198.94	4277.55	4179.72	4467.3	4047.66	4065.4	4366.56	3812.24	2829.5	3707.71	3770.82	4269.86	3696.17	3905.19	3691.01
233904	ENSMUSG00000042308	Setd1a	SET domain containing 1A	-0.0357995	0.434732	0.845377	0.0107661	0.869224	0.98109	-0.141077	0.0256547	0.0697626	-0.0753945	0.187853	0.309504	1571.07	1548.54	1514.81	1584.24	1496.06	1539.93	1568.57	1455.52	1439.8	1384.24	1483.52	1338.18	1452.57	1495.71	1419.1	1381.46
20222	ENSMUSG00000020211	Sf3a2	splicing factor 3a, subunit 2	-0.0206505	0.716557	0.943685	0.154698	0.0891075	0.633901	-0.334588	0.000365412	0.00184709	-0.125207	0.110338	0.202069	1057.68	1071.19	1060.84	1069.41	964.407	1102.42	994.564	1131.08	805.601	738.181	975.942	847.244	904.929	1021.98	999.576	914.597
66125	ENSMUSG00000078348	Sf3b5	splicing factor 3b, subunit 5	-0.0907712	0.140341	0.621261	0.118708	0.203985	0.767452	-0.408325	4.51e-06	3.59e-05	-0.152436	0.0837767	0.162395	646.966	619.243	709.443	664.141	630.539	643.555	605.263	570.019	492.032	514.454	521.737	453.798	492.976	607.866	567.211	533.234
24053	ENSMUSG00000035296	Sgcg	sarcoglycan, gamma (dystrophin-associated glycoprotein)	-0.128018	3.3e-05	0.0042964	0.107187	0.102414	0.659368	-0.283589	1.54e-05	0.000108924	-0.0239496	0.599254	0.723894	8473.25	8328.68	8620.63	8565.96	7727.05	7859.74	7667.61	7779.5	6622.26	6513.22	7569	7225.95	7913.98	7911.84	7319.16	7377.52
75565	ENSMUSG00000030714	Sgf29	SAGA complex associated factor 29	0.0565278	0.337549	0.79516	0.271821	0.0015006	0.153547	-0.309062	2.26e-05	0.000154116	-0.0584562	0.500547	0.639559	787.808	786.535	772.125	775.639	835.577	744.52	808.912	885.501	601.932	620.934	642.641	654.583	821.953	852.716	694.566	771.726
20393	ENSMUSG00000019970	Sgk1	serum/glucocorticoid regulated kinase 1	-0.00694598	0.93286	0.983089	0.120944	0.30359	0.836668	-0.39621	0.00368873	0.0137768	-0.213681	0.196037	0.319941	11100.2	11348.7	8396.5	12061.2	8531.78	10247.6	11195.9	12615.7	6355.07	8342.53	7720.4	9824.55	10719.6	10306	8021.22	7290.9
81500	ENSMUSG00000024357	Sil1	endoplasmic reticulum chaperone SIL1 homolog (S. cerevisiae)	-0.129257	0.0510186	0.432639	-0.000486667	0.995993	0.999768	-0.211467	0.0280159	0.07489	-0.0383729	0.684728	0.790058	694.216	819.818	739.834	825.086	622.373	687.881	725.558	721.486	591.85	693.914	678.585	694.044	633.548	775.003	600.387	674.979
75387	ENSMUSG00000029524	Sirt4	sirtuin 4	-0.11532	0.0811135	0.507724	0.098394	0.299862	0.834036	-0.410846	1.49e-05	0.000106196	-0.143682	0.121257	0.217907	460.69	425.675	431.174	477.987	394.654	428.489	413.928	388.975	340.792	323.029	326.766	353.986	361.191	383.243	392.767	331.865
83704	ENSMUSG00000037344	Slc12a9	solute carrier family 12 (potassium/chloride transporters), member 9	-0.0191416	0.80217	0.956862	0.0539365	0.637731	0.947438	-0.28701	0.0235339	0.0648727	-0.180131	0.143337	0.249255	361.646	373.998	460.616	358.733	365.622	427.668	399.72	333.407	282.313	309.869	365.978	308.722	313.357	407.728	291.097	329.615
20524	ENSMUSG00000022404	Slc25a17	solute carrier family 25 (mitochondrial carrier, peroxisomal membrane protein), member 17	-0.150491	0.0468538	0.417668	-0.0657926	0.532868	0.919449	-0.285776	0.00560136	0.0196416	-0.13699	0.264797	0.401539	472.503	490.489	454.917	403.332	352.013	416.176	344.782	458.883	369.024	390.028	339.837	392.286	303.595	406.663	368.152	347.614
246696	ENSMUSG00000040414	Slc25a28	solute carrier family 25, member 28	-0.0684827	0.195626	0.684663	0.150284	0.144475	0.721334	-0.245325	0.00551776	0.0194052	0.0233341	0.805876	0.876218	1280.3	1294.54	1399.89	1416.51	1277.41	1312.56	1204.84	1318.39	980.03	1190.42	1169.82	1205.87	1140.19	1554.26	1166.53	1339.83
71998	ENSMUSG00000018740	Slc25a35	solute carrier family 25, member 35	0.0361916	0.634703	0.923369	0.120115	0.367095	0.861584	-0.334779	0.029943	0.0792419	-0.199067	0.176415	0.294475	233.526	236.486	284.917	282.139	251.308	285.659	269.006	268.877	198.628	151.943	239.629	220.516	203.048	172.459	273.974	281.241
110172	ENSMUSG00000020873	Slc35b1	solute carrier family 35, member B1	0.00406516	0.935314	0.983831	0.0559268	0.455807	0.895572	-0.207389	0.00145602	0.00621704	-0.135594	0.0519686	0.10998	1549.26	1488.99	1584.14	1627.87	1519.64	1504.64	1664.24	1589.06	1398.46	1367.49	1371.33	1278.99	1407.67	1544.68	1459.77	1294.84
74919	ENSMUSG00000029175	Slc35f6	solute carrier family 35, member F6	-0.0464429	0.405572	0.831727	0.0214061	0.794594	0.970781	-0.167566	0.0249643	0.0681435	-0.0753239	0.32434	0.468299	794.168	777.776	724.638	756.248	739.409	740.416	706.614	759.129	653.353	702.289	685.12	681.277	656.977	771.809	693.496	672.729
69354	ENSMUSG00000022464	Slc38a4	solute carrier family 38, member 4	0.078029	0.346509	0.804524	0.161918	0.202025	0.767452	-0.461479	0.000363896	0.0018411	-0.346754	0.114831	0.208454	4579.64	3352.85	3184.42	3916.01	4158.83	3230.91	4489.75	4946.44	2533.76	2764.89	2293.9	3198.64	4636.91	2538.98	2815.72	2788.79
214922	ENSMUSG00000072572	Slc39a2	solute carrier family 39 (zinc transporter), member 2	0.0469108	0.571648	0.900943	0.239978	0.0844298	0.62302	-0.508784	0.00686266	0.0233526	-0.176998	0.34373	0.489222	95.4093	83.208	110.168	94.0462	100.705	118.204	97.562	91.4181	62.5122	77.7663	68.6209	51.0668	105.429	102.198	88.8274	59.6232
14977	ENSMUSG00000024327	Slc39a7	solute carrier family 39 (zinc transporter), member 7	0.0283296	0.569829	0.900727	0.0861656	0.188886	0.758169	-0.175007	0.00431477	0.0157451	-0.0995201	0.115708	0.209729	2308.9	2444.56	2286.93	2485.92	2441.41	2359.97	2620.91	2329.37	2158.69	2128.4	2153.39	2007.85	2387.76	2379.3	2157.54	2168.93
212555	ENSMUSG00000028744	Slc66a1	solute carrier family 66 member 1	-0.0685477	0.370378	0.815423	0.135694	0.250351	0.807128	-0.390304	0.00437582	0.0159365	-0.11485	0.331305	0.475654	248.064	277.652	300.112	263.717	258.566	267.6	272.795	219.583	251.057	187.835	200.417	181.055	219.643	250.173	254.71	213.743
232333	ENSMUSG00000030310	Slc6a1	solute carrier family 6 (neurotransmitter transporter, GABA), member 1	-0.244664	0.000610652	NA	-0.00951322	0.929429	0.989772	-0.771767	0.00491588	0.0175802	-0.0228026	0.943127	0.965453	43.6157	33.2832	35.1397	33.9342	18.145	18.0589	16.1025	19.7176	12.0991	11.964	25.0521	23.2122	8.78572	37.2597	7.49147	16.8745
69576	ENSMUSG00000046345	Smco1	single-pass membrane protein with coiled-coil domains 1	-0.110191	0.0510192	0.432639	0.161767	0.166355	0.745317	-0.381949	0.0113014	0.0354771	-0.054667	0.283889	0.42335	2178.97	2070.57	2282.18	2561.55	2063.99	2111.25	2029.86	2128.61	1770.51	1164.1	1780.88	2163.37	2041.22	1974.77	2074.07	1932.69
100504309	ENSMUSG00000028407	Smim27	small integral membrane protein 27	-0.241567	0.00345085	0.117481	0.0781791	0.574347	0.927225	-0.781259	2.97e-05	0.000197202	-0.150699	0.45421	0.597132	84.5053	96.3461	89.2739	88.2289	73.4872	53.3559	63.4626	58.2566	50.4131	56.231	40.3012	51.0668	48.8095	68.1321	52.4403	51.7484
57319	ENSMUSG00000019872	Smpdl3a	sphingomyelin phosphodiesterase, acid-like 3A	-0.163686	0.000149463	0.0157737	-0.0373144	0.557363	0.924148	-0.170199	0.00204299	0.00829671	-0.0179057	0.758784	0.842766	2830.47	2777.4	2897.6	2976.51	2654.61	2557.8	2529.03	2428.85	2536.79	2541.16	2485.6	2656.63	2477.57	2694.41	2368.37	2505.3
232187	ENSMUSG00000033706	Smyd5	SET and MYND domain containing 5	0.00229084	0.97182	0.994888	0.133281	0.270819	0.818249	-0.272033	0.0244168	0.0668756	-0.0877717	0.446961	0.59024	439.791	412.537	402.682	435.327	443.645	423.564	421.506	406.9	319.619	385.242	399.744	288.991	393.405	349.177	496.577	353.239
20615	ENSMUSG00000001018	Snapin	SNAP-associated protein	-0.0429183	0.321108	0.788498	0.0555356	0.382269	0.870242	-0.111969	0.0272335	0.0732256	0.00881575	0.884465	0.929037	3202.12	3189.06	3187.27	3311.98	2988.48	3032.26	3194.92	3282.99	2909.84	2970.67	2985.56	3086.06	3297.57	3318.25	2980.53	2977.78
73824	ENSMUSG00000098234	Snhg6	small nucleolar RNA host gene 6	0.0528944	0.511919	0.878603	0.275483	0.00882516	0.326816	-0.397179	0.00476138	0.0171166	-0.150742	0.19362	0.316766	315.305	463.337	427.375	469.261	429.129	395.655	531.381	425.722	299.454	325.422	346.372	285.51	403.167	460.956	362.801	371.239
100217451	ENSMUSG00000064563	Snora7a	small nucleolar RNA, H/ACA box 7A	-0.0787582	0.0531586	NA	-0.0033969	0.953931	NA	-0.768275	0.0158745	0.04696	-0.184706	0.538091	0.673879	9.99526	6.13112	6.64806	9.69548	3.629	4.1043	1.89441	3.58502	2.01652	1.1964	3.26766	2.32122	0.976191	2.12913	5.35105	0
66585	ENSMUSG00000074088	Snrnp40	small nuclear ribonucleoprotein 40 (U5)	-0.100966	0.134623	0.614084	0.0146034	0.897832	0.986123	-0.268385	0.0300161	0.0793975	-0.11109	0.256009	0.391781	518.845	448.447	528.996	538.099	439.109	461.324	462.235	500.111	388.181	506.079	356.175	431.746	430.5	493.958	413.101	383.613
68981	ENSMUSG00000030512	Snrpa1	small nuclear ribonucleoprotein polypeptide A'	-0.0769302	0.245715	0.730998	0.07649	0.43672	0.88927	-0.296854	0.000279481	0.00145367	-0.0980014	0.35913	0.504719	612.437	563.187	562.236	569.125	581.547	508.113	486.863	584.359	476.908	458.223	472.722	467.725	436.357	470.537	575.773	534.359
69878	ENSMUSG00000020018	Snrpf	small nuclear ribonucleoprotein polypeptide F	-0.0576212	0.454243	NA	0.0294685	0.83094	0.9755	-0.62164	0.00751415	0.0252248	-0.392332	0.104059	0.192934	44.5243	40.2902	42.7375	49.447	37.1972	50.0725	35.0465	33.1615	28.2313	28.7137	23.9629	25.5334	30.2619	29.8078	25.685	26.9992
55988	ENSMUSG00000046032	Snx12	sorting nexin 12	-0.0440251	0.371882	0.816502	0.106501	0.171104	0.748499	-0.187568	0.0146253	0.0438339	-0.00879146	0.889426	0.932147	1097.66	1121.12	1161.51	1141.16	1063.3	1090.92	1093.07	1128.39	909.452	959.516	1043.47	1060.8	1111.88	1140.15	1016.7	1079.97
668896	NA	Spcs2-ps	signal peptidase complex subunit 2, pseudogene	-0.0246108	0.758623	NA	0.0266018	0.842778	0.977423	-0.539728	0.0161186	0.0476	-0.386687	0.126507	0.225215	60.8802	59.5594	47.4861	55.2643	41.7335	58.2811	60.621	52.8791	27.2231	40.6777	43.5688	33.6576	39.0476	56.4219	19.2638	39.3738
68229	ENSMUSG00000024970	Spindoc	spindlin interactor and repressor of chromatin binding	-0.0663504	0.378076	0.816989	0.0298785	0.793748	0.970781	-0.354579	0.0040834	0.015019	-0.213377	0.0714064	0.143001	296.223	321.446	333.353	371.337	351.106	298.793	305	285.906	256.098	258.423	222.201	290.152	286.024	277.851	219.393	281.241
100689	ENSMUSG00000037379	Spon2	spondin 2, extracellular matrix protein	0.037954	0.576905	NA	0.101663	0.397633	0.874371	-0.637705	0.0221438	0.0617238	-0.431492	0.147602	0.255007	33.6204	56.0559	36.0895	44.5992	78.0235	31.1927	32.2049	51.9829	14.1157	23.9281	38.1227	18.5697	39.0476	10.6456	41.7382	35.9989
114716	ENSMUSG00000045671	Spred2	sprouty-related EVH1 domain containing 2	0.0415161	0.596658	0.909809	0.0930596	0.406099	0.87884	-0.313752	0.0035191	0.0132321	-0.241148	0.0785967	0.154677	290.771	299.549	264.973	289.895	325.703	351.328	263.323	256.329	219.801	238.084	232.004	228.64	270.405	215.042	287.886	231.743
67398	ENSMUSG00000032042	Srpr	signal recognition particle receptor ('docking protein')	-0.0645843	0.088531	0.524973	0.0291688	0.590661	0.932864	-0.16395	0.00279872	0.0108813	-0.049897	0.28404	0.423447	11288.3	10508.7	10778.4	10683.5	10603	10328.9	9777.04	10591.1	9326.42	9406.13	9697.34	10243.5	10245.1	10025	10068.5	9555.46
64213	ENSMUSG00000029534	St7	suppression of tumorigenicity 7	-0.0857409	0.210538	0.696992	0.0126209	0.904854	0.987455	-0.283593	0.00857851	0.0282525	-0.147017	0.151059	0.259747	396.176	376.626	416.928	445.992	371.972	372.671	401.614	371.05	354.908	302.69	316.963	363.27	393.405	308.724	346.748	316.115
70527	ENSMUSG00000006906	Stambp	STAM binding protein	-0.0577767	0.427284	0.843009	-0.0260249	0.794921	0.970781	-0.235591	0.0229238	0.0635267	-0.173806	0.106237	0.196123	333.478	334.584	301.062	351.946	320.259	318.494	277.531	336.096	275.255	269.191	290.822	284.349	274.31	303.401	279.325	249.742
20869	ENSMUSG00000003068	Stk11	serine/threonine kinase 11	0.000363152	0.992269	0.999016	0.0682039	0.289615	0.829828	-0.115931	0.0210743	0.0591377	-0.028346	0.628562	0.747162	4090.79	4079.82	4224.37	4122.52	4111.66	4235.64	3969.73	4221.37	3778.96	3719.62	3984.37	3787.07	4024.84	4416.88	3769.28	4006
232533	ENSMUSG00000001630	Stk38l	serine/threonine kinase 38 like	-0.101663	0.100948	0.549161	0.21258	0.0395951	0.502896	-0.288346	0.00947035	0.0306753	0.0923441	0.302758	0.444287	686.038	602.601	637.264	592.394	597.878	592.661	584.425	541.339	567.651	422.331	553.324	508.346	697	545.057	618.581	610.856
20897	ENSMUSG00000032327	Stra6	stimulated by retinoic acid gene 6	-0.20164	0.00940449	NA	-0.0167223	0.892807	0.984847	-0.761326	0.005422	0.0191248	-0.347638	0.180401	0.299995	49.0676	43.7937	46.5364	50.4165	31.7537	27.9093	30.3105	33.1615	20.1652	9.57123	34.8551	30.1758	15.6191	21.2913	25.685	29.2491
229707	ENSMUSG00000014601	Strip1	striatin interacting protein 1	-0.0508101	0.276483	0.758062	0.136615	0.081921	0.61479	-0.333698	5.84e-07	5.48e-06	-0.115	0.0990515	0.185801	1307.56	1270.89	1339.11	1255.56	1219.34	1264.12	1256.94	1242.21	1010.28	987.033	1084.86	1021.34	1202.67	1016.66	1164.39	1213.84
217517	ENSMUSG00000046314	Stxbp6	syntaxin binding protein 6 (amisyn)	-0.0761793	0.322767	0.789969	0.10748	0.39465	0.874212	-0.345885	0.0288851	0.0768443	-0.0887324	0.460178	0.602758	288.045	289.038	304.861	300.56	244.05	243.796	285.108	323.548	202.661	190.228	208.041	316.846	270.405	259.754	255.78	241.868
67902	ENSMUSG00000025538	Sumf2	sulfatase modifying factor 2	-0.0587355	0.396824	0.827645	0.112918	0.312142	0.839411	-0.3786	0.00118138	0.00518906	-0.153291	0.153277	0.262941	480.681	487.862	518.549	582.699	449.089	483.487	506.754	526.102	361.966	382.849	368.157	468.886	503.715	472.666	371.363	412.862
338359	ENSMUSG00000020079	Supv3l1	suppressor of var1, 3-like 1 (S. cerevisiae)	-0.0198469	0.732516	0.944991	0.0962764	0.340265	0.84969	-0.276265	0.0133	0.0405536	-0.130893	0.0861797	0.166227	895.03	794.418	814.862	807.634	761.183	811.831	863.85	826.348	824.758	586.238	645.908	665.029	752.643	677.063	790.885	755.977
20932	ENSMUSG00000014867	Surf4	surfeit gene 4	-0.0587358	0.175424	0.660544	-0.00900902	0.887599	0.983843	-0.167675	0.00144214	0.00616252	-0.0982524	0.113578	0.206699	5042.15	5142.26	4933.81	5143.45	4963.56	4497.49	4947.24	5009.18	4652.12	4274.75	4586.71	4551.91	4651.55	4881.03	4363.24	4231
69216	ENSMUSG00000028643	Svbp	small vasohibin binding protein	-0.173711	0.0160268	0.254521	0.0584521	0.664094	0.953429	-0.317933	0.0256993	0.069861	0.00816498	0.957861	0.974881	288.954	300.425	321.956	284.078	243.143	259.392	262.375	253.64	182.495	291.923	242.896	234.443	200.119	347.048	267.552	210.369
20972	ENSMUSG00000022415	Syngr1	synaptogyrin 1	-0.10352	0.0564606	0.447073	0.0860025	0.309389	0.839343	-0.242807	0.00888194	0.0290968	-0.0184131	0.784759	0.862176	1446.59	1397.89	1544.25	1496.98	1264.71	1411.88	1303.35	1447.45	1170.59	1082.75	1327.76	1385.77	1370.57	1400.97	1276.76	1310.58
66460	ENSMUSG00000045503	Sys1	SYS1 Golgi-localized integral membrane protein homolog (S. cerevisiae)	-0.0475419	0.375821	0.816989	0.131287	0.0771417	0.605498	-0.348735	3.07e-07	3.03e-06	-0.13928	0.0488956	0.104846	940.463	956.454	944.974	949.188	870.053	939.064	879.005	967.06	774.345	716.646	738.492	745.111	779	836.747	830.483	871.848
213491	ENSMUSG00000040842	Szrd1	SUZ RNA binding domain containing 1	-0.0280656	0.485197	0.86846	0.0938553	0.185505	0.756496	-0.166216	0.0327423	0.0849924	-0.0224656	0.629733	0.748169	5175.72	5179.04	5469.45	5414.93	5249.35	4973.59	5207.73	5397.25	4618.85	4199.38	5241.33	4878.04	5236.29	4950.22	5248.31	5070.22
66411	ENSMUSG00000006095	Tbcb	tubulin folding cofactor B	-0.0251072	0.680712	0.934745	0.0688103	0.45197	0.893606	-0.203649	0.0111006	0.0349915	-0.0803439	0.37468	0.520341	675.134	746.245	773.074	732.978	684.066	694.448	721.769	770.78	615.04	658.022	627.391	642.977	645.262	790.971	648.547	627.731
70573	ENSMUSG00000004462	Tbccd1	TBCC domain containing 1	0.0226794	0.752994	0.949254	0.0748284	0.504393	0.910557	-0.289163	0.0155072	0.046047	-0.214065	0.0522451	0.110489	308.944	337.211	361.844	320.92	376.509	332.448	316.366	333.407	269.206	251.245	245.075	316.846	283.095	336.402	286.816	259.867
21390	ENSMUSG00000034881	Tbxa2r	thromboxane A2 receptor	-0.046596	0.467118	NA	0.0729948	0.517406	0.915546	-0.713406	0.0233675	0.0645099	-0.439192	0.114969	0.208661	14.5386	30.6556	46.5364	30.056	27.2175	27.9093	19.8913	26.8877	18.1487	3.58921	19.606	11.6061	17.5714	10.6456	20.334	20.2494
21400	ENSMUSG00000059540	Tcea2	transcription elongation factor A (SII), 2	0.0385939	0.629376	0.922452	0.192437	0.0897149	0.634385	-0.317721	0.0231987	0.0641394	-0.132121	0.27224	0.410341	171.737	205.83	243.129	211.362	222.276	198.648	216.91	231.234	159.305	163.907	171.008	167.128	174.738	194.815	200.129	221.618
21683	ENSMUSG00000037705	Tecta	tectorin alpha	-0.19559	0.0152575	0.248421	0.168319	0.227406	0.789707	-0.979895	1.5e-05	0.000106493	-0.234062	0.273224	0.411306	136.299	108.608	159.553	227.844	137.902	109.174	95.6676	100.381	82.6774	50.249	82.7808	69.6365	103.476	50.0345	98.4593	116.996
69535	ENSMUSG00000020778	Ten1	TEN1 telomerase capping complex subunit	-0.017652	0.81046	0.958072	0.124968	0.267155	0.818249	-0.32275	0.00859001	0.0282761	-0.135283	0.22004	0.349692	236.251	269.769	253.576	256.93	245.865	261.034	251.956	241.989	214.76	172.282	201.506	218.194	223.548	219.3	256.85	209.244
54723	ENSMUSG00000029345	Tfip11	tuftelin interacting protein 11	-0.0312897	0.590614	0.908035	0.0364526	0.667355	0.954186	-0.223058	0.0104716	0.0333044	-0.133037	0.068932	0.139099	865.953	934.557	829.108	962.761	860.98	898.021	894.16	854.132	767.287	769.288	831.076	707.971	764.358	740.936	872.221	818.975
69714	ENSMUSG00000006335	Tfpt	TCF3 (E2A) fusion partner	0.00671734	0.92113	0.981412	0.243743	0.00881474	0.326816	-0.283766	0.00414507	0.0152179	-0.00421744	0.962867	0.977305	399.81	423.923	422.627	360.672	408.262	416.176	411.086	383.598	337.768	323.029	332.212	323.81	383.643	448.181	392.767	390.363
59016	ENSMUSG00000036442	Thap11	THAP domain containing 11	-0.036593	0.484206	0.86846	0.129083	0.133693	0.709464	-0.27709	0.000361702	0.00183055	-0.0789158	0.304693	0.44613	992.256	978.351	915.533	946.279	958.056	899.663	929.207	943.758	781.403	765.699	862.663	750.914	874.667	940.01	937.503	776.226
69876	ENSMUSG00000039759	Thap3	THAP domain containing, apoptosis associated protein 3	0.0375905	0.491685	0.870782	0.106818	0.243086	0.801275	-0.196983	0.0265587	0.0717881	-0.104348	0.178694	0.297688	973.174	889.888	929.779	889.076	888.198	993.241	955.728	958.994	702.758	817.144	876.823	815.908	788.762	962.366	888.274	890.973
69009	ENSMUSG00000022760	Thap7	THAP domain containing 7	0.0707608	0.336476	0.794368	0.131257	0.224193	0.785245	-0.267049	0.0232541	0.0642478	-0.19156	0.0769996	0.15223	321.665	332.832	322.906	315.103	302.114	370.208	387.406	324.445	232.908	276.369	311.517	249.531	289.929	304.465	292.167	321.74
223626	ENSMUSG00000056665	Them6	thioesterase superfamily member 6	0.0136676	0.836359	0.962106	0.251871	0.0249776	0.433015	-0.367435	0.00479005	0.0171937	-0.0680233	0.461124	0.603822	457.056	493.993	491.007	535.191	475.399	522.067	477.391	526.999	381.123	288.333	429.153	418.98	514.453	514.184	437.716	440.986
66231	ENSMUSG00000053453	Thoc7	THO complex 7	-0.0277409	0.516424	0.879555	0.0781941	0.22323	0.784348	-0.210555	0.000828828	0.00382223	-0.0836697	0.124869	0.222962	2659.65	2865.86	2770.34	2748.67	2689.09	2629.22	2712.79	2802.59	2420.84	2210.95	2462.73	2458.17	2598.62	2712.51	2463.62	2443.42
69773	ENSMUSG00000048429	Timm29	translocase of inner mitochondrial membrane 29	-0.00680104	0.88008	0.973254	0.0897998	0.170257	0.748465	-0.173675	0.0102424	0.0327313	-0.0565942	0.324628	0.468634	4183.47	3882.75	3874.87	3984.84	3869.42	4283.25	3864.59	3842.25	3696.29	3209.95	3531.26	3694.22	3821.79	4022.99	3786.4	3616.76
30057	ENSMUSG00000039016	Timm8b	translocase of inner mitochondrial membrane 8B	0.0379575	0.374199	0.816869	0.167332	0.0270042	0.446186	-0.26902	9.87e-05	0.000574182	-0.114582	0.0724462	0.144746	2235.3	2041.66	2163.47	2101.01	2189.19	2208.94	2252.45	2145.64	1738.24	1640.27	1865.84	1844.21	1847.93	2169.58	2139.35	1964.19
30056	ENSMUSG00000021079	Timm9	translocase of inner mitochondrial membrane 9	0.0526422	0.376835	0.816989	0.0879847	0.300742	0.834713	-0.174929	0.0303546	0.0800671	-0.123697	0.130854	0.231701	646.966	644.643	630.616	699.044	645.055	710.865	676.303	706.25	596.891	547.953	587.09	589.589	644.286	657.9	653.898	553.483
28113	ENSMUSG00000007589	Tinf2	Terf1 (TRF1)-interacting nuclear factor 2	-0.0352999	0.557101	0.895846	-0.00547425	0.953814	0.994871	-0.211098	0.0242804	0.0665785	-0.161332	0.0572191	0.119205	666.047	657.781	698.996	619.541	614.208	682.956	653.571	618.417	516.23	550.346	577.287	638.335	561.31	616.382	512.63	604.106
114606	ENSMUSG00000034758	Tle6	transducin-like enhancer of split 6	-0.135838	0.0813041	0.507724	-0.0252948	0.847748	0.978058	-0.398956	0.00651613	0.0223557	-0.227226	0.118308	0.213543	190.819	183.934	188.995	196.818	173.285	155.143	172.391	161.326	108.892	159.122	150.313	152.04	165.952	123.489	116.653	154.12
110213	ENSMUSG00000023010	Tmbim6	transmembrane BAX inhibitor motif containing 6	-0.133821	0.000349469	0.0285703	-0.0276016	0.590673	0.932864	-0.21044	2.97e-05	0.000196862	-0.0826425	0.0698631	0.140538	9876.22	10104.1	10428	10159.9	9108.79	9318.41	8821.31	9573.81	8667.02	8483.7	9206.1	8756.79	8385.48	8945.53	8857.05	8582.36
71983	ENSMUSG00000006850	Tmco6	transmembrane and coiled-coil domains 6	-0.0168901	0.831478	0.962088	0.021899	0.844192	0.977527	-0.245194	0.0209792	0.0589501	-0.17266	0.21625	0.345009	304.401	342.467	317.207	333.525	286.691	385.804	259.534	342.37	259.123	301.494	264.681	268.101	236.238	323.627	279.325	286.866
67511	ENSMUSG00000058569	Tmed9	transmembrane p24 trafficking protein 9	0.0160645	0.771382	0.95076	0.149696	0.024322	0.430558	-0.240277	0.000262798	0.00137374	-0.0851387	0.215925	0.344703	1292.11	1250.75	1198.55	1247.81	1218.44	1198.46	1399.02	1245.8	1088.92	1030.1	1087.04	1019.01	1199.74	1135.89	1213.62	1218.34
216821	ENSMUSG00000043284	Tmem11	transmembrane protein 11	-0.0709705	0.146852	0.628531	0.10402	0.189626	0.758256	-0.235001	0.00269782	0.0105332	-0.0304426	0.640842	0.756461	1382.98	1426.8	1401.79	1442.69	1290.11	1346.21	1420.81	1304.95	1154.46	1085.14	1253.69	1310.33	1235.86	1394.58	1270.34	1349.96
236848	ENSMUSG00000073139	Tmem185a	transmembrane protein 185A	0.0244566	0.648606	0.925615	0.261123	0.00210223	0.175482	-0.397907	2.74e-05	0.000183483	-0.126094	0.04831	0.103723	1347.54	1182.43	1276.43	1362.22	1369.95	1287.93	1270.2	1345.28	1013.3	851.84	947.622	1093.29	1299.31	1186.99	1184.72	1155.34
66690	ENSMUSG00000043140	Tmem186	transmembrane protein 186	-0.106065	0.0507077	0.432525	0.119458	0.143007	0.720066	-0.223747	0.0135769	0.0412473	0.040193	0.507584	0.645747	970.448	1015.14	1019.05	1108.19	945.354	957.944	947.204	935.691	998.179	812.358	833.254	872.777	1003.52	990.044	941.784	958.471
73067	ENSMUSG00000025521	Tmem192	transmembrane protein 192	-0.00136639	0.984766	0.99757	0.0823713	0.358265	0.856792	-0.233777	0.0315644	0.0827067	-0.127623	0.144809	0.251293	371.642	411.661	469.163	445.992	392.839	420.28	455.605	429.307	357.933	336.19	358.354	387.643	378.762	383.243	389.556	400.488
230917	ENSMUSG00000044700	Tmem201	transmembrane protein 201	0.0313213	0.422309	0.839627	0.157579	0.0215526	0.415542	-0.200823	0.00616454	0.0213116	-0.0526789	0.25605	0.391781	3180.31	3200.44	3367.72	3373.06	3341.4	3395.08	3336.05	3369.03	2967.31	2525.61	2948.52	2978.12	3107.22	3359.76	3305.88	3188.15
234740	ENSMUSG00000031951	Tmem231	transmembrane protein 231	-0.116895	0.151617	0.635214	0.0740842	0.595709	0.93427	-0.454305	0.0350028	0.0896614	-0.0617318	0.761163	0.844394	68.1495	62.187	80.7264	75.6248	46.2697	61.5645	63.4626	63.6342	34.2809	51.4454	51.1934	63.8335	59.5477	51.0991	47.0892	66.373
70544	ENSMUSG00000004945	Tmem242	transmembrane protein 242	-0.0844992	0.0365226	0.375878	0.0534918	0.477423	0.90126	-0.188563	0.0145649	0.0436764	-0.0274455	0.617935	0.739064	2765.05	2795.79	2748.5	2763.21	2520.34	2678.47	2678.69	2536.4	2609.38	2110.46	2519.37	2477.9	2619.12	2591.15	2626.29	2379.3
100039968	ENSMUSG00000070737	Tmem35b	transmembrane protein 35B	-0.0686264	0.290515	NA	0.0696164	0.552745	0.924148	-0.695426	0.0161994	0.0478217	-0.198124	0.515557	0.652532	32.7117	39.4143	29.4414	40.721	14.516	22.1632	27.4689	46.6053	8.06609	22.7317	28.3198	13.9273	15.6191	20.2267	17.1234	38.2488
235135	ENSMUSG00000041737	Tmem45b	transmembrane protein 45b	-0.0563863	0.443792	0.85131	0.182645	0.172293	0.748971	-0.829022	0.00223817	0.00896074	-0.289635	0.242615	0.376133	62.6975	85.8356	68.38	131.859	45.3625	100.145	71.0403	85.1443	40.3305	19.1425	56.6395	48.7456	46.8572	38.3243	73.8445	78.7476
71448	ENSMUSG00000025505	Tmem80	transmembrane protein 80	-0.00173523	0.978421	0.995805	0.0808635	0.378938	0.868473	-0.245161	0.016713	0.0490256	-0.138885	0.0803171	0.157049	583.359	604.353	647.711	676.745	579.733	623.854	637.468	669.503	607.982	485.74	497.774	521.113	583.762	572.735	587.545	532.109
74626	ENSMUSG00000048174	Tmem81	transmembrane protein 81	0.00566404	0.945172	0.987875	0.0862342	0.535236	0.919449	-0.528212	0.0157388	0.0466187	-0.369876	0.0710075	0.142295	61.7888	96.3461	81.6762	83.3812	87.096	83.7278	83.3539	72.5967	44.3635	71.7842	42.4796	54.5486	60.5238	78.7777	38.5275	67.4979
56786	ENSMUSG00000031021	Tmem9b	TMEM9 domain family, member B	-0.0877552	0.0715942	0.490057	0.0184689	0.792266	0.970781	-0.226832	0.000428734	0.0021266	-0.094934	0.13428	0.236601	1422.96	1471.47	1570.84	1431.05	1341.82	1380.69	1388.6	1408.02	1269.4	1265.8	1230.82	1276.67	1298.33	1397.77	1260.71	1207.09
50874	ENSMUSG00000005628	Tmod4	tropomodulin 4	-0.132899	0.000336774	0.0280513	0.0843315	0.114942	0.681744	-0.202768	8.42e-05	0.000496783	0.0397005	0.422185	0.567752	18161.4	17031.4	17688.6	17542	16050.2	16582.2	15104.1	16228.5	15504	14472.9	15505.1	15795.9	17076.5	16548.6	15509.5	16636
21928	ENSMUSG00000021281	Tnfaip2	tumor necrosis factor, alpha-induced protein 2	0.0884837	0.222853	0.707485	0.377127	0.00295625	0.208386	-0.437021	0.00280853	0.0109144	-0.0333506	0.801013	0.873699	2099.91	1955.83	2313.52	2725.4	2697.25	2520.86	2588.71	2084.69	1732.19	1204.78	1662.15	2015.98	3244.86	1959.86	2004.5	2446.8
57783	ENSMUSG00000020400	Tnip1	TNFAIP3 interacting protein 1	-0.136689	0.0200435	0.281021	0.091941	0.225276	0.787143	-0.277384	0.0038796	0.0143899	-0.00832852	0.8767	0.924062	1482.93	1642.26	1611.68	1859.59	1467.93	1471.8	1475.74	1494.96	1264.36	1250.24	1433.42	1483.26	1426.22	1529.78	1442.64	1479.33
67145	ENSMUSG00000018322	Tomm34	translocase of outer mitochondrial membrane 34	0.0405697	0.519307	0.879555	0.143245	0.111561	0.676905	-0.234495	0.0197342	0.0559701	-0.109944	0.155775	0.266247	522.479	585.96	562.236	614.694	584.269	613.183	574.953	594.218	524.296	430.705	513.023	468.886	592.548	532.282	526.543	538.858
53333	ENSMUSG00000002984	Tomm40	translocase of outer mitochondrial membrane 40	-0.0769366	0.166227	0.649959	0.105336	0.211085	0.775181	-0.275439	0.00281977	0.0109504	-0.0596114	0.356833	0.502206	1269.4	1292.79	1422.68	1467.9	1257.45	1242.78	1320.4	1313.91	1214.96	1081.55	1202.5	995.802	1146.05	1200.83	1315.29	1264.46
21976	ENSMUSG00000022779	Top3b	topoisomerase (DNA) III beta	0.0076781	0.890292	0.975938	0.0659275	0.484379	0.904721	-0.206464	0.0097791	0.0315407	-0.123631	0.161829	0.274664	716.932	721.72	783.521	739.765	738.501	769.967	736.924	736.723	646.296	632.898	603.429	684.759	657.953	802.681	628.213	644.605
59005	ENSMUSG00000015013	Trappc2l	trafficking protein particle complex 2-like	-0.0420587	0.518595	0.879555	0.0487052	0.62179	0.942139	-0.257815	0.0122493	0.0378477	-0.138719	0.126123	0.224676	561.552	664.788	633.465	694.197	637.797	600.87	610.946	617.52	541.436	488.133	589.269	510.668	488.095	563.154	546.877	641.23
217410	ENSMUSG00000020601	Trib2	tribbles pseudokinase 2	-0.140786	0.0732968	0.492136	0.251622	0.0430245	0.518897	-0.6758	6.26e-06	4.84e-05	0.0515448	0.806622	0.876574	769.635	1370.74	1274.53	1174.12	903.621	1088.46	769.129	690.117	704.775	674.772	690.566	728.862	1263.19	899.556	712.759	717.728
211007	ENSMUSG00000040365	Trim41	tripartite motif-containing 41	0.0889711	0.079459	0.504617	0.11775	0.0831601	0.619029	-0.143293	0.0248346	0.0678531	-0.101037	0.11152	0.203723	1305.74	1230.6	1309.67	1312.77	1354.52	1303.53	1438.8	1436.7	1125.22	1197.6	1195.96	1159.45	1246.6	1356.25	1241.44	1311.71
22051	ENSMUSG00000023348	Trip6	thyroid hormone receptor interactor 6	-0.090354	0.252779	0.740478	0.0103758	0.938601	0.991386	-0.416009	0.0133757	0.0407619	-0.260685	0.0658038	0.133963	190.819	204.079	202.291	208.453	163.305	172.381	187.546	209.724	124.016	205.782	126.35	136.952	174.738	128.812	142.338	159.745
212528	ENSMUSG00000001909	Trmt1	tRNA methyltransferase 1	-0.156043	0.0015867	0.0754916	-0.0579062	0.535523	0.919449	-0.245356	0.00413236	0.0151823	-0.125183	0.1122	0.204676	1770.07	1757	1815.87	1975.94	1585.87	1612.99	1658.55	1641.05	1488.19	1592.41	1711.17	1377.64	1341.29	1724.59	1407.33	1479.33
328162	ENSMUSG00000060950	Trmt61a	tRNA methyltransferase 61A	-0.0312345	0.703921	0.940194	0.173256	0.173396	0.74908	-0.363165	0.0181793	0.0524604	-0.0657738	0.662083	0.771786	125.395	160.285	149.106	168.701	155.14	124.771	157.236	145.193	104.859	123.23	112.19	123.024	161.072	112.844	133.776	146.246
56407	ENSMUSG00000038324	Trpc4ap	transient receptor potential cation channel, subfamily C, member 4 associated protein	0.0019602	0.959484	0.992164	0.0536705	0.360759	0.858365	-0.133724	0.0338617	0.0873279	-0.0647774	0.12303	0.220502	6411.5	6625.11	6796.22	6845.01	6472.32	6680.16	6913.64	6683.38	6576.89	5699.67	6125.78	5946.96	6266.17	6575.81	6390.22	6341.43
68667	ENSMUSG00000038260	Trpm4	transient receptor potential cation channel, subfamily M, member 4	-0.0150015	0.774304	0.950911	0.116381	0.119166	0.695442	-0.248664	0.00377932	0.0140554	-0.0938467	0.103356	0.191965	1379.35	1322.57	1547.1	1412.63	1407.14	1411.88	1360.18	1420.57	1189.75	1067.19	1290.73	1211.68	1255.38	1360.51	1352.74	1277.96
78829	ENSMUSG00000029723	Tsc22d4	TSC22 domain family, member 4	-0.0899719	0.0841233	0.515078	0.103887	0.270027	0.818249	-0.32658	0.00168143	0.00703026	-0.0984725	0.133821	0.236009	1795.51	1644.02	1814.92	1889.65	1603.11	1764.03	1609.3	1687.65	1218.99	1295.71	1633.83	1526.2	1499.43	1446.74	1652.4	1625.58
66399	ENSMUSG00000040521	Tsfm	Ts translation elongation factor, mitochondrial	-0.0425122	0.478517	0.868055	0.0777876	0.416416	0.883219	-0.219431	0.0296879	0.0786791	-0.0686159	0.400037	0.545716	619.706	556.18	620.169	610.815	600.599	590.199	572.111	562.849	547.486	442.67	564.217	507.186	527.143	525.895	615.37	548.983
70423	ENSMUSG00000037031	Tspan15	tetraspanin 15	-0.124977	0.0565945	0.447552	0.0367322	0.721137	0.960212	-0.388642	0.000148984	0.000829174	-0.181493	0.0642013	0.131194	486.133	523.773	498.604	481.865	488.1	455.577	420.558	425.722	351.883	346.957	433.51	380.68	348.5	385.372	430.224	411.737
70044	ENSMUSG00000071645	Tut1	terminal uridylyl transferase 1, U6 snRNA-specific	-0.129155	0.0409038	0.399036	-0.09382	0.405778	0.878537	-0.216294	0.0199425	0.0564458	-0.15853	0.170331	0.286542	557.917	541.29	535.644	541.977	485.379	525.351	497.282	446.336	442.627	534.793	447.67	449.155	436.357	516.313	446.277	345.364
69672	ENSMUSG00000021497	Txndc15	thioredoxin domain containing 15	-0.0397336	0.403161	0.830466	0.100789	0.119086	0.6954	-0.277167	7.65e-06	5.83e-05	-0.112021	0.0543514	0.114181	1356.63	1278.78	1269.78	1304.04	1270.15	1276.44	1217.16	1295.09	1091.95	1080.35	1057.63	1071.24	1187.05	1188.05	1117.3	1186.84
209584	ENSMUSG00000047583	Tyw3	tRNA-yW synthesizing protein 3 homolog (S. cerevisiae)	-0.0298816	0.71847	0.943685	0.211001	0.1136	0.678733	-0.397457	0.0231169	0.0639557	-0.0322953	0.844347	0.902769	109.948	124.374	129.162	120.224	144.253	96.0407	110.823	114.721	100.826	69.3914	80.6024	107.937	104.452	120.296	126.285	103.497
233073	ENSMUSG00000078765	U2af1l4	U2 small nuclear RNA auxiliary factor 1-like 4	-0.0531136	0.381896	0.81859	0.0885064	0.289494	0.829828	-0.19575	0.0385789	0.096874	-0.0230338	0.7525	0.837725	995.891	1015.14	1170.06	1015.12	916.322	1056.45	1027.72	1019.04	889.287	830.304	1030.4	909.917	963.501	921.912	1038.1	1033.84
22201	ENSMUSG00000001924	Uba1	ubiquitin-like modifier activating enzyme 1	-0.0175686	0.581055	0.904903	0.0642254	0.295335	0.832183	-0.173693	0.00697181	0.023671	-0.0737106	0.0579671	0.12045	8336.04	8203.43	7978.62	8115.12	7941.16	8152.78	8165.84	8001.77	7779.75	6693.88	7523.25	6964.81	7452.24	7841.58	7762.23	7599.14
67123	ENSMUSG00000028437	Ubap1	ubiquitin-associated protein 1	-0.1171	0.0180947	0.268198	0.053601	0.401427	0.875817	-0.15648	0.00755015	0.0253329	0.044469	0.487553	0.627761	2014.5	2074.07	1998.22	1995.33	1721.96	1790.3	1950.29	1934.12	1913.68	1747.95	1813.55	1785.02	2016.81	1930.05	1810.79	1870.82
226122	ENSMUSG00000025171	Ubtd1	ubiquitin domain containing 1	0.0712397	0.29638	0.776265	0.10616	0.249053	0.806225	-0.212439	0.0315941	0.0827448	-0.168689	0.06252	0.128399	433.431	517.641	478.66	495.439	518.04	502.367	558.85	475.016	399.272	401.992	452.027	406.213	470.524	407.728	463.401	481.485
22230	ENSMUSG00000005262	Ufd1	ubiquitin recognition factor in ER-associated degradation 1	-0.030149	0.507451	0.876317	0.149114	0.0437018	0.521568	-0.275621	8.4e-06	6.33e-05	-0.06665	0.327358	0.471641	2116.27	2040.79	2163.47	2037.99	1917.93	2088.27	2067.75	2104.41	1663.63	1680.95	1734.04	1831.44	2045.12	2109.97	1852.53	1796.57
192169	ENSMUSG00000031634	Ufsp2	UFM1-specific peptidase 2	-0.114611	0.0338791	0.368606	0.121059	0.200597	0.766884	-0.255825	0.0083418	0.0275709	0.0225521	0.776604	0.855759	1398.43	1481.1	1362.85	1380.64	1175.8	1335.54	1283.46	1348.87	1193.78	973.873	1310.33	1220.96	1316.88	1464.84	1261.78	1182.34
22248	ENSMUSG00000002058	Unc119	unc-119 lipid binding chaperone	-0.127795	0.119912	0.585469	0.0915661	0.5098	0.913736	-0.430364	0.0350909	0.0898392	-0.0699631	0.652826	0.765516	136.299	132.257	141.509	112.468	120.664	114.92	109.876	102.173	60.4957	114.855	80.6024	119.543	124.952	94.7462	108.091	96.747
19704	ENSMUSG00000058301	Upf1	UPF1 regulator of nonsense transcripts homolog (yeast)	0.0596407	0.20815	0.694875	0.125869	0.04011	0.504971	-0.142388	0.0187882	0.053808	-0.0599872	0.299486	0.440487	2383.41	2208.08	2409.45	2368.61	2363.39	2518.4	2593.44	2339.23	2113.32	2063.8	2094.57	2229.53	2328.22	2239.84	2376.94	2469.3
22317	ENSMUSG00000030337	Vamp1	vesicle-associated membrane protein 1	0.0811358	0.15991	0.644671	0.238471	0.0113435	0.350775	-0.301828	0.00336707	0.0127437	-0.11331	0.145765	0.252638	1522	1467.96	1620.23	1568.73	1520.55	1542.4	1780.74	1761.14	1251.25	1010.96	1386.58	1345.15	1513.1	1667.11	1509	1408.46
574519	ENSMUSG00000085794	Vax2os	ventral anterior homeobox 2, opposite strand	-0.0619166	0.267823	NA	0.0715892	0.474039	NA	-0.675189	0.0337415	0.0870985	-0.143497	0.654315	0.766511	10.9039	21.021	17.095	20.3605	10.887	9.85032	9.47204	19.7176	15.1239	4.78562	4.35688	5.80304	5.85715	14.9039	9.63189	12.3746
269523	ENSMUSG00000028452	Vcp	valosin containing protein	-0.0534383	0.148763	0.632365	0.0435399	0.432697	0.887559	-0.192888	6.23e-05	0.000380449	-0.0756282	0.142584	0.248202	6670.47	6568.18	6510.35	6507.61	6422.42	6571.81	5997.69	6285.44	5729.95	5615.92	6023.39	5638.24	6129.5	6174.47	5625.02	6054.56
22341	ENSMUSG00000031520	Vegfc	vascular endothelial growth factor C	-0.00276823	0.972706	0.994888	0.303343	0.0276526	0.449191	-0.666006	0.00123771	0.00539671	-0.189115	0.331636	0.475844	66.3321	92.8426	106.369	81.4421	73.4872	94.3989	108.928	69.0117	47.3883	47.8562	60.9964	49.9062	83.9524	63.8738	84.5465	66.373
232334	ENSMUSG00000030315	Vgll4	vestigial like family member 4	0.0808202	0.286701	0.767445	0.304235	0.0143289	0.380206	-0.470559	0.000791629	0.00367848	-0.170197	0.19059	0.31292	328.026	445.82	391.286	357.763	414.613	376.775	408.245	453.506	248.032	229.71	287.554	318.007	450.024	319.369	397.048	293.616
71732	ENSMUSG00000032127	Vps11	VPS11, CORVET/HOPS core subunit	-0.00930091	0.848491	0.965141	0.03783	0.625484	0.94273	-0.174061	0.0106074	0.033664	-0.106502	0.11739	0.21216	1557.44	1574.82	1539.5	1467.9	1505.13	1603.96	1439.75	1553.21	1420.64	1412.95	1255.87	1359.07	1412.55	1534.04	1302.44	1416.33
320736	ENSMUSG00000050666	Vstm4	V-set and transmembrane domain containing 4	-0.121784	0.14037	0.621261	-0.036352	0.793868	0.970781	-0.484998	0.00874367	0.0286889	-0.282802	0.222439	0.352403	106.313	134.009	118.715	86.2898	113.406	84.5486	83.3539	89.6256	78.6444	86.1411	66.4425	77.7608	51.7381	55.3573	66.353	122.621
53612	ENSMUSG00000021124	Vti1b	vesicle transport through interaction with t-SNAREs 1B	-0.0601046	0.203365	0.69011	0.00620625	0.921635	0.988145	-0.149976	0.0400485	0.0998482	-0.0637644	0.184802	0.305521	2204.41	2447.19	2336.32	2173.73	2184.66	2172	2237.3	2171.63	2129.45	1887.93	2097.84	2149.45	2042.19	2123.8	2067.64	2153.18
27762	ENSMUSG00000007030	Vwa7	von Willebrand factor A domain containing 7	-0.194337	0.00272736	0.103133	0.149643	0.10484	0.663741	-0.212971	0.0328396	0.0852052	0.203087	0.0220068	0.0533217	874.13	863.612	891.79	947.249	770.255	853.695	661.148	745.685	827.783	648.451	852.86	749.753	820	895.298	847.606	939.346
83767	ENSMUSG00000019831	Wasf1	WASP family, member 1	-0.0787639	0.122751	NA	-0.0444219	0.59414	NA	-0.672386	0.0356587	0.0909875	-0.441201	0.182436	0.3026	19.9905	12.2622	10.447	15.5128	8.16525	9.85032	3.78881	12.5476	4.03305	2.39281	6.53533	11.6061	2.92857	2.12913	8.56168	4.49986
60321	ENSMUSG00000030216	Wbp11	WW domain binding protein 11	-0.0454976	0.344236	0.80276	0.0311777	0.667837	0.95427	-0.197993	0.00104538	0.00468667	-0.0987463	0.15812	0.269268	1880.02	1858.6	1931.74	1811.12	1780.93	1732.02	1776.95	1944.88	1617.25	1600.79	1722.06	1588.87	1707.36	1842.76	1538.96	1661.57
268933	ENSMUSG00000025737	Wdr24	WD repeat domain 24	0.0296173	0.662846	0.931961	0.107436	0.222621	0.784044	-0.245138	0.00919588	0.0299606	-0.148572	0.104309	0.19318	618.797	578.953	692.348	679.653	621.466	682.956	730.294	604.973	556.56	502.49	538.075	566.377	564.238	558.896	664.6	589.482
212198	ENSMUSG00000040877	Wdr25	WD repeat domain 25	0.0285165	0.725014	0.944677	0.194415	0.13029	0.705215	-0.428147	0.00817835	0.0271543	-0.201673	0.145164	0.251804	155.381	137.512	137.71	150.28	173.285	142.009	146.817	138.92	132.082	90.9267	93.673	105.615	136.667	128.812	131.636	121.496
67936	ENSMUSG00000042660	Wdr55	WD repeat domain 55	-0.00318015	0.964929	0.993716	0.141079	0.152102	0.732903	-0.328258	0.0089454	0.0292817	-0.154057	0.0567763	0.118415	427.979	530.78	434.973	541.977	471.77	471.174	483.074	507.281	402.296	399.599	409.547	319.167	422.691	440.729	449.488	421.862
66317	ENSMUSG00000061559	Wdr61	WD repeat domain 61	-0.064838	0.250065	0.737364	0.0524279	0.555957	0.924148	-0.285783	0.00108882	0.00485005	-0.139642	0.0733463	0.14623	702.394	663.912	656.258	678.684	647.776	650.942	621.366	647.097	566.643	507.275	607.785	529.237	596.453	621.705	527.613	581.607
545085	ENSMUSG00000039828	Wdr70	WD repeat domain 70	-0.0723464	0.229812	0.713307	0.0958729	0.380676	0.870109	-0.320438	0.000708906	0.00333212	-0.10438	0.334196	0.47878	636.062	639.388	682.851	655.415	616.93	603.332	580.636	664.126	506.147	477.365	505.399	598.874	587.667	664.288	454.839	581.607
107071	ENSMUSG00000042729	Wdr74	WD repeat domain 74	0.0266254	0.688891	0.936785	0.145919	0.186714	0.756793	-0.320804	0.00926715	0.0301575	-0.165763	0.0631179	0.129341	416.166	453.703	410.28	446.962	467.234	412.072	450.869	440.958	356.925	358.921	269.038	389.964	409.024	407.728	361.731	395.988
414077	ENSMUSG00000059355	Wdr83os	WD repeat domain 83 opposite strand	-0.135903	0.0221887	0.299973	0.0806658	0.300223	0.834236	-0.377129	3.27e-06	2.68e-05	-0.117039	0.119105	0.214802	1044.96	1019.52	1150.11	977.305	890.012	898.021	963.306	1004.7	760.229	801.591	838.7	821.711	864.905	913.396	890.414	789.726
103784	ENSMUSG00000078970	Wdr92	WD repeat domain 92	0.0326671	0.638252	0.924853	0.137172	0.187522	0.757287	-0.259469	0.0267429	0.0721925	-0.128676	0.176277	0.294392	419.801	421.295	409.33	467.322	403.726	436.698	493.493	437.373	405.321	296.708	380.138	344.701	410	369.404	406.68	430.862
22417	ENSMUSG00000036856	Wnt4	wingless-type MMTV integration site family, member 4	-0.204386	0.00492199	0.144657	-0.0217734	0.864206	0.980665	-0.309788	0.0259041	0.0703148	-0.0594593	0.66012	0.770569	1278.48	1322.57	1390.39	1420.39	1277.41	1167.26	860.061	1169.61	768.295	1347.15	1094.67	1121.15	1128.48	1292.38	804.798	1060.84
59043	ENSMUSG00000029364	Wsb2	WD repeat and SOCS box-containing 2	0.0257324	0.585823	0.905236	0.135857	0.0299899	0.460561	-0.210381	0.00107117	0.00478813	-0.0808378	0.148695	0.25634	5113.94	5760.62	5558.73	5733.91	5655.8	5584.31	5951.28	5447.44	4683.37	4721.01	5086.66	4686.54	5388.57	5765.68	5104.9	5137.72
320916	ENSMUSG00000063430	Wscd2	WSC domain containing 2	-0.0890743	0.177627	NA	0.00466714	0.968795	0.997459	-0.687976	0.0169756	0.0496131	-0.335879	0.259341	0.395374	21.8078	21.021	35.1397	36.8428	27.2175	19.7006	18.9441	17.9251	10.0826	17.9461	17.4275	13.9273	8.78572	23.4204	12.8425	15.7495
67106	ENSMUSG00000057572	Zbtb8os	zinc finger and BTB domain containing 8 opposite strand	0.0056947	0.945065	0.987875	0.159146	0.235196	0.795192	-0.379585	0.0253945	0.0691225	-0.148085	0.362048	0.507729	104.496	98.0979	108.268	97.9244	90.725	107.533	109.876	103.966	85.7022	62.213	80.6024	78.9214	85.9048	78.7777	101.67	103.497
245522	ENSMUSG00000035062	Zc4h2	zinc finger, C4H2 domain containing	-0.0575918	0.450849	NA	0.256989	0.0642656	0.58801	-0.553178	0.0147493	0.044142	0.114296	0.63831	0.754675	59.9715	57.8077	63.6314	62.0511	68.951	48.4308	66.3043	30.4727	26.2148	50.249	33.7659	46.4243	75.1667	61.7447	46.019	51.7484
619605	ENSMUSG00000028772	Zcchc17	zinc finger, CCHC domain containing 17	-0.0511989	0.298143	0.776737	0.0168583	0.805001	0.972112	-0.176318	0.00621735	0.0214675	-0.0862064	0.174828	0.292321	1589.25	1507.38	1561.34	1491.17	1568.64	1401.21	1440.7	1509.3	1439.8	1348.35	1295.08	1363.71	1473.07	1388.19	1382.71	1327.46
66220	ENSMUSG00000015335	Zdhhc12	zinc finger, DHHC domain containing 12	-0.0642651	0.411616	0.834616	0.00180547	0.98965	0.999145	-0.479613	0.0352374	0.0901376	-0.298367	0.194432	0.317829	76.3274	91.9668	77.8773	107.62	46.2697	70.594	96.6148	96.7957	40.3305	88.5339	58.8179	53.388	56.6191	64.9384	47.0892	75.3727
503610	ENSMUSG00000037553	Zdhhc18	zinc finger, DHHC domain containing 18	0.0615297	0.24616	0.731423	0.154527	0.086074	0.625984	-0.19699	0.0247426	0.0676349	-0.0780285	0.290791	0.430643	1249.41	1298.05	1300.17	1273.02	1293.74	1294.5	1474.8	1319.29	954.824	1171.28	1218.84	1123.47	1184.12	1395.64	1240.37	1275.71
72881	ENSMUSG00000001844	Zdhhc4	zinc finger, DHHC domain containing 4	0.0107907	0.841535	0.96404	0.0738131	0.456792	0.895572	-0.21291	0.00977383	0.0315337	-0.122173	0.186447	0.307791	933.193	921.419	1041.85	981.183	967.128	985.032	999.3	962.579	761.237	887.732	850.682	847.244	856.119	1050.72	924.661	758.227
69890	ENSMUSG00000049295	Zfp219	zinc finger protein 219	-0.0146685	0.795378	0.955172	0.0674372	0.485201	0.904968	-0.276185	0.000896946	0.00408865	-0.166097	0.0565431	0.118002	689.673	730.479	700.895	679.653	695.861	681.314	674.409	720.59	545.469	623.327	545.7	598.874	557.405	651.513	567.211	691.854
56525	ENSMUSG00000047603	Zfp235	zinc finger protein 235	-0.0388066	0.625739	0.920219	0.223606	0.0903316	0.635763	-0.504572	0.00214068	0.00862844	-0.122739	0.385296	0.531171	203.54	162.037	191.844	200.696	168.748	183.052	200.807	174.77	159.305	111.266	143.777	105.615	174.738	201.203	143.408	145.121
26919	ENSMUSG00000021481	Zfp346	zinc finger protein 346	0.0550301	0.344004	0.802721	0.0669437	0.430133	0.887492	-0.177148	0.0337683	0.0871479	-0.152477	0.0517341	0.109645	889.578	889.888	965.868	948.218	1011.58	879.141	966.148	1010.08	865.088	776.466	873.555	749.753	784.858	869.749	916.099	904.472
22701	ENSMUSG00000047003	Zfp41	zinc finger protein 41	0.0210322	0.799138	0.955932	0.132472	0.341352	0.849761	-0.530483	0.0206788	0.0582532	-0.337663	0.0577877	0.120181	131.756	124.374	118.715	124.102	155.14	133.8	118.4	105.758	76.6279	45.4634	127.439	74.2789	82.9762	88.3588	99.5295	128.246
72667	ENSMUSG00000044876	Zfp444	zinc finger protein 444	-0.0222631	0.778173	0.951228	-0.00949659	0.941845	0.992645	-0.295115	0.0272443	0.0732261	-0.257825	0.100869	0.188494	190.819	204.079	211.788	206.514	203.224	191.26	229.223	172.081	158.297	155.533	194.971	148.558	160.095	175.653	201.199	120.371
68910	ENSMUSG00000068551	Zfp467	zinc finger protein 467	-0.0725915	0.274483	0.756321	0.0851762	0.440704	0.889975	-0.371077	0.00110059	0.0048895	-0.166216	0.110375	0.202116	483.407	557.932	592.627	541.977	498.08	510.575	539.906	497.422	368.015	385.242	459.651	459.601	551.548	414.115	423.803	426.362
218820	ENSMUSG00000039081	Zfp503	zinc finger protein 503	-0.066991	0.397313	0.82808	0.102911	0.426881	0.886804	-0.670673	1.46e-05	0.000104116	-0.331448	0.0531691	0.11202	419.801	673.547	692.348	649.597	412.799	650.942	466.971	605.869	334.743	422.331	350.729	380.68	318.238	578.058	424.873	347.614
224656	ENSMUSG00000024220	Zfp523	zinc finger protein 523	0.0478938	0.416694	0.836986	0.15918	0.126494	0.701742	-0.302516	0.00272427	0.0106215	-0.157187	0.0896949	0.171783	711.48	733.106	737.935	807.634	754.832	787.205	749.238	820.074	567.651	576.667	707.994	564.056	573.024	742.001	738.445	733.477
232976	ENSMUSG00000045252	Zfp574	zinc finger protein 574	0.0132809	0.831318	0.962088	0.136134	0.156882	0.73726	-0.307155	0.000815985	0.00377588	-0.153706	0.092093	0.175534	532.474	491.365	500.504	511.921	497.173	492.516	542.748	529.687	405.321	372.082	432.421	431.746	421.715	517.378	436.645	474.735
67778	ENSMUSG00000027667	Zfp639	zinc finger protein 639	0.0416807	0.396484	0.827392	0.147243	0.0480918	0.540462	-0.175243	0.0224787	0.0625007	-0.0473858	0.411524	0.556831	1254.86	1164.91	1262.18	1288.53	1257.45	1286.29	1315.67	1277.17	1203.86	1089.92	1028.22	1080.53	1293.45	1183.8	1233.95	1257.71
244721	ENSMUSG00000058192	Zfp846	zinc finger protein 846	-0.210098	0.0111177	0.216554	0.248348	0.0683105	0.592919	-0.419425	0.0121728	0.037667	0.340484	0.0554129	0.116033	129.03	126.126	122.514	111.498	81.6525	109.174	89.9843	91.4181	82.6774	96.9087	72.9778	106.776	154.238	121.36	110.232	94.4971
22751	ENSMUSG00000031907	Zfp90	zinc finger protein 90	-0.146084	0.0749352	0.494736	-0.0684602	0.623813	0.94273	-0.436865	0.0232297	0.064204	-0.227242	0.28929	0.429357	76.3274	88.4633	88.3242	109.559	65.322	75.5192	86.1955	59.1529	55.4544	78.9627	64.2641	61.5122	62.4762	51.0991	43.8786	82.1225
72008	ENSMUSG00000068580	Zfyve19	zinc finger, FYVE domain containing 19	-0.0221936	0.749362	0.949128	0.0537062	0.623155	0.94273	-0.283827	0.0245188	0.0671001	-0.180632	0.0533695	0.112357	427.979	433.558	434.023	359.702	390.117	435.056	396.878	402.419	272.231	348.154	380.138	352.825	384.619	363.016	323.203	358.864
29805	ENSMUSG00000075227	Znhit2	zinc finger, HIT domain containing 2	0.0364284	0.630098	0.922452	0.11287	0.381311	0.870242	-0.291595	0.0331286	0.0858278	-0.168601	0.233083	0.365539	233.526	238.238	268.772	281.169	241.328	272.526	275.636	269.773	166.363	224.924	223.29	214.713	184.5	303.401	221.533	228.368
170737	ENSMUSG00000033545	Znrf1	zinc and ring finger 1	0.00418026	0.919917	0.981412	0.208668	0.0294103	0.459243	-0.3048	0.00473247	0.0170236	-0.0617901	0.272815	0.410986	4138.94	3768.01	4018.28	4212.69	4033.63	4114.15	4072.98	3982.96	3501.69	2562.7	3687.01	3257.83	3791.53	3650.39	4254.08	3827.13
69747	ENSMUSG00000014243	Zswim7	zinc finger SWIM-type containing 7	0.0164999	0.797713	0.955663	0.0728661	0.4171	0.883757	-0.233718	0.0206659	0.0582267	-0.160118	0.0513733	0.109044	775.995	890.764	812.963	879.38	908.157	905.409	841.117	756.44	688.643	637.683	825.63	698.686	766.31	795.229	705.268	781.851
