# Supplementary material for: The transcription regulator ATF4 is a mediator of skeletal muscle aging
Source: GeroScience. 2023 Apr 4;45(4):2525–43. doi: 10.1007/s11357-023-00772-y (PMC10071239; doi:10.1007/s11357-023-00772-y)
Supplement: Supplementary file 12 — Protein turnover rates in 22-month-old ATF4 mKO and littermate control muscles. (XLSX 34 kb) [file 11357_2023_772_MOESM12_ESM.xlsx]

## Sheet: Table S8
Table S5. Protein turnover rates in 22-month-old ATF4 mKO and littermate control muscles
Protein.Accession	Gene	Comparison	No.Peptides	No.Points	Interaction	Std.Error	t.value	Unadj.P	Q-Value (FDR)	BH-Adjust P-value	DF	Slope.Numerator	Slope.Denominator	Half.Life.Numerator	Half.Life.Denominator
Q9JLH8	Tmod4	Ctrl vs KO	5	77	0.0363474	0.00761296	4.77441	9.03e-06	0.000902013	0.00139062	73	-0.0361	-0.0396	19.2008	17.5037
P04247	Mb	Ctrl vs KO	9	268	0.00500735	0.00119976	4.17364	4.07e-05	0.00203277	0.0031339	264	-0.0196	-0.0214	35.3647	32.3901
Q9CZ30	Ola1	Ctrl vs KO	1	24	0.0321331	0.00703225	4.5694	0.000186133	0.00619765	0.00955483	20	-0.0147	-0.0215	47.1529	32.2394
Q8QZT1	Acat1	Ctrl vs KO	5	68	0.0181406	0.00592622	3.06107	0.00322197	0.06525	0.100595	64	-0.0224	-0.0287	30.9441	24.1515
P56480	Atp5b	Ctrl vs KO	30	623	0.00491075	0.0016948	2.89754	0.00389404	0.06525	0.100595	619	-0.0278	-0.0284	24.9334	24.4066
P54071	Idh2	Ctrl vs KO	4	44	0.0293093	0.00957174	3.06207	0.00391929	0.06525	0.100595		-0.0219	-0.0346	31.6506	20.0332
Q9DB20	Atp5o	Ctrl vs KO	6	69	-0.083855	0.0292721	-2.86467	0.00574549	0.0819887	0.126401	60	-0.052	-0.0435	13.3298	15.9344
O70250	Pgam2	Ctrl vs KO	9	268	0.00327726	0.00122578	2.67362	0.00797159	0.0927505	0.142992	264	-0.0184	-0.0202	37.671	34.3142
Q5XKE0	Mybpc2	Ctrl vs KO	42	922	0.00714542	0.00271115	2.63557	0.00854132	0.0927505	0.142992	918	-0.0282	-0.0279	24.5797	24.844
P56391	Cox6b1	Ctrl vs KO	2	62	0.0263481	0.00979022	2.69127	0.0092852	0.0927505	0.142992	58	-0.0295	-0.0338	23.4965	20.5073
Q62165	Dag1	Ctrl vs KO	1	16	0.0335059	0.0113778	2.94485	0.012261	0.111342	0.171655	12	-0.0237	-0.0319	29.2467	21.7288
P99028	Uqcrh	Ctrl vs KO	1	33	0.0155356	0.00592177	2.62347	0.0137334	0.11432	0.176246	29	-0.026	-0.0287	26.6595	24.1515
Q5SX40	Myh1	Ctrl vs KO	39	742	0.00780082	0.00319808	2.43922	0.0149575	0.114932	0.177189	726	-0.0267	-0.0277	25.9606	25.0234
P99027	Rplp2	Ctrl vs KO	2	20	0.198234	0.0717819	2.76161	0.016175	0.115409	0.177925	13	-0.1599	-0.1185	4.33488	5.84934
Q9CZ13	Uqcrc1	Ctrl vs KO	9	156	0.0104092	0.00432766	2.40526	0.0173874	0.115789	0.178511	149	-0.0251	-0.022	27.6154	31.5067
Q9R059	Fhl3	Ctrl vs KO	3	24	-0.0302702	0.0124419	-2.43292	0.0250273	0.154649	0.23842	19	-0.0857	-0.074	8.08807	9.36685
Q8K1Z0	Coq9	Ctrl vs KO	2	21	0.029009	0.0119243	2.43277	0.0263191	0.154649	0.23842	17	-0.0228	-0.026	30.4012	26.6595
Q91WS0	Cisd1	Ctrl vs KO	2	45	0.00833493	0.00365637	2.27956	0.0279067	0.154867	0.238757	41	-0.0202	-0.0256	34.3142	27.0761
Q64433	Hspe1	Ctrl vs KO	1	13	0.0132141	0.00571934	2.31043	0.0462039	0.242912	0.374494	9	-0.0146	-0.021	47.4758	33.007
O08749	Dld	Ctrl vs KO	4	35	0.0114658	0.0057416	1.99697	0.0572888	0.271753	0.418957	24	-0.0356	-0.0255	19.4704	27.1822
Q9CQZ5	Ndufa6	Ctrl vs KO	1	13	0.104193	0.047865	2.17681	0.0574724	0.271753	0.418957	9	NA	NA	NA	NA
P62897	Cycs	Ctrl vs KO	4	21	-0.00866108	0.00429552	-2.01631	0.0598511	0.271753	0.418957	17	NA	NA	NA	NA
P47757	Capzb	Ctrl vs KO	1	21	0.00424801	0.00214172	1.98346	0.0637081	0.276689	0.426568	17	-0.0129	-0.0143	53.7323	48.4718
Q01853	Vcp	Ctrl vs KO	5	28	-0.0569691	0.0311455	-1.82913	0.0798334	0.303724	0.468248	24	-0.086	-0.0821	8.05985	8.44272
P05202	Got2	Ctrl vs KO	13	141	-0.0208898	0.0120688	-1.73088	0.085724	0.303724	0.468248	137	-0.0316	-0.0286	21.935	24.2359
P08228	Sod1	Ctrl vs KO	3	67	0.00768475	0.00444646	1.72829	0.0888357	0.303724	0.468248	63	-0.0189	-0.0197	36.6745	35.1851
Q9CPU4	Mgst3	Ctrl vs KO	1	11	0.0139332	0.0070903	1.96511	0.0901384	0.303724	0.468248	7	-0.0071	-0.0129	97.6264	53.7323
P31001	Des	Ctrl vs KO	19	287	0.0139129	0.00829978	1.6763	0.0947838	0.303724	0.468248	283	-0.0596	-0.0665	11.63	10.4233
Q9JK37	Myoz1	Ctrl vs KO	6	172	0.00833953	0.0050119	1.66395	0.0979875	0.303724	0.468248	168	-0.0405	-0.0425	17.1147	16.3093
Q9JIF9	Myot	Ctrl vs KO	6	37	0.0295573	0.0178339	1.65737	0.106924	0.303724	0.468248	33	-0.0261	-0.0333	26.5574	20.8152
Q9JI91	Actn2	Ctrl vs KO	22	441	0.00631847	0.00394531	1.60151	0.110028	0.303724	0.468248	413	-0.0251	-0.0257	27.6154	26.9707
P00158	Mt-Cyb	Ctrl vs KO	1	19	0.0164809	0.00971692	1.6961	0.110515	0.303724	0.468248	15	-0.0167	-0.0213	41.5058	32.5421
P07310	Ckm	Ctrl vs KO	25	812	0.00159625	0.00100044	1.59554	0.110983	0.303724	0.468248	808	-0.0243	-0.025	28.5246	27.7259
P23927	Cryab	Ctrl vs KO	4	36	-0.0544959	0.0333337	-1.63486	0.111879	0.303724	0.468248	32	-0.1129	-0.0919	6.13948	7.54241
P14152	Mdh1	Ctrl vs KO	10	163	0.0105551	0.00662111	1.59416	0.112887	0.303724	0.468248	159	-0.0426	-0.0393	16.2711	17.6373
O88990	Actn3	Ctrl vs KO	39	872	0.00183649	0.0011659	1.57518	0.11558	0.303724	0.468248	868	-0.0233	-0.0227	29.7488	30.5351
P62631	Eef1a2	Ctrl vs KO	5	99	0.0110182	0.00701826	1.56994	0.119754	0.303724	0.468248	95	-0.045	-0.0475	15.4033	14.5926
P09411	Pgk1	Ctrl vs KO	18	319	0.00275139	0.00176445	1.55935	0.119918	0.303724	0.468248	315	-0.0176	-0.0167	39.3834	41.5058
P48962	Slc25a4	Ctrl vs KO	8	180	0.00708384	0.00457327	1.54897	0.123186	0.303724	0.468248	176	-0.0271	-0.0261	25.5774	26.5574
Q7TQ48-2	Srl	Ctrl vs KO	9	176	0.00943044	0.00612089	1.5407	0.125261	0.303724	0.468248	169	-0.0146	-0.0118	47.4758	58.7413
P21550	Eno3	Ctrl vs KO	33	820	0.00214226	0.0014086	1.52085	0.128685	0.303724	0.468248	815	-0.0259	-0.0264	26.7624	26.2556
P13541	Myh3	Ctrl vs KO	2	28	0.00473157	0.00302569	1.5638	0.130956	0.303724	0.468248	24	-0.0146	-0.0162	47.4758	42.7869
P06745	Gpi	Ctrl vs KO	14	174	0.0103458	0.00686018	1.50809	0.133386	0.303724	0.468248	170	-0.0238	-0.0212	29.1238	32.6956
Q3TVI8	Pbxip1	Ctrl vs KO	7	39	-0.0163332	0.0105885	-1.54254	0.133785	0.303724	0.468248	29	-0.0471	-0.0526	14.7165	13.1777
P45952	Acadm	Ctrl vs KO	4	23	0.0519949	0.0340427	1.52734	0.143152	0.317768	0.489898	19	-0.0219	-0.0248	31.6506	27.9495
P49813	Tmod1	Ctrl vs KO	6	28	0.10483	0.0725704	1.44453	0.161519	0.350744	0.540737	24	-0.0245	-0.0848	28.2917	8.17391
P63038	Hspd1	Ctrl vs KO	11	107	0.0168629	0.0122776	1.37347	0.172618	0.366871	0.5656	102	-0.0488	-0.0462	14.2038	15.0032
P61982	Ywhag	Ctrl vs KO	3	27	0.0798508	0.0579752	1.37733	0.181668	0.375713	0.579232	23	-0.0418	-0.0391	16.5825	17.7275
P17742	Ppia	Ctrl vs KO	3	39	0.0232699	0.0175107	1.3289	0.19248	0.375713	0.579232	35	-0.043	-0.0356	16.1197	19.4704
Q9JJZ2	Tuba8	Ctrl vs KO	3	58	0.0320167	0.0243603	1.3143	0.194301	0.375713	0.579232	54	-0.0549	-0.0585	12.6256	11.8487
Q9DCT2	Ndufs3	Ctrl vs KO	2	37	0.221001	0.164815	1.3409	0.194985	0.375713	0.579232	20	-0.267	-0.232	2.59606	2.9877
P32848	Pvalb	Ctrl vs KO	10	180	0.00243707	0.00187586	1.29917	0.195585	0.375713	0.579232	176	-0.016	-0.0158	43.3217	43.8701
P50544	Acadvl	Ctrl vs KO	4	45	0.0412448	0.0300231	1.37377	0.202758	0.382143	0.589145	9	NA	NA	NA	NA
Q91VD9	Ndufs1	Ctrl vs KO	9	67	0.0448283	0.0351985	1.27358	0.20749	0.383821	0.591731	63	-0.0349	-0.0289	19.861	23.9843
Q5SX39	Myh4	Ctrl vs KO	64	1743	0.00174245	0.00141621	1.23036	0.21873	0.395633	0.609942	1717	-0.0277	-0.0293	25.0234	23.6569
Q8BWT1	Acaa2	Ctrl vs KO	6	118	0.00717826	0.00584321	1.22848	0.221797	0.395633	0.609942	114	-0.0362	-0.0321	19.1477	21.5934
Q08642	Padi2	Ctrl vs KO	2	12	0.0445516	0.0347315	1.28274	0.235497	0.409011	0.630566	8	-0.0179	-0.0265	38.7233	26.1565
Q1XH17	Trim72	Ctrl vs KO	1	11	0.0265091	0.0205233	1.29166	0.237486	0.409011	0.630566	7	-0.0202	-0.0211	34.3142	32.8506
P10493	Nid1	Ctrl vs KO	2	15	0.0389172	0.0319698	1.21731	0.248957	0.41944	0.646645	11	-0.0852	-0.0368	8.13553	18.8355
P67778	Phb	Ctrl vs KO	2	11	0.0169197	0.0135506	1.24863	0.25194	0.41944	0.646645	7	NA	NA	NA	NA
A2AUC9	Klhl41	Ctrl vs KO	4	27	0.0836161	0.0722545	1.15724	0.25905	0.424208	0.653996	23	-0.0723	-0.0475	9.5871	14.5926
P45591	Cfl2	Ctrl vs KO	3	67	0.00543121	0.004855	1.11868	0.267522	0.431015	0.66449	63	-0.0296	-0.0267	23.4171	25.9606
P13542	Myh8	Ctrl vs KO	8	93	0.0093494	0.00845927	1.10522	0.272041	0.431339	0.664989	89	-0.0323	-0.0389	21.4597	17.8187
P09671	Sod2	Ctrl vs KO	5	41	0.0190431	0.0172932	1.10119	0.277924	0.433731	0.668677	37	-0.0223	-0.0332	31.0828	20.8779
Q9JK53	Prelp	Ctrl vs KO	3	27	0.0420107	0.0381526	1.10112	0.282234	0.433731	0.668677	23	-0.0314	-0.026	22.0748	26.6595
Q99LC5	Etfa	Ctrl vs KO	7	102	0.0198363	0.018651	1.06355	0.290199	0.437355	0.674263	96	-0.0701	-0.0744	9.88798	9.31649
P14824	Anxa6	Ctrl vs KO	12	90	0.0218517	0.0206517	1.05811	0.293645	0.437355	0.674263	70	-0.1144	-0.1562	6.05898	4.43756
P19783	Cox4i1	Ctrl vs KO	1	13	0.0199684	0.0180816	1.10435	0.29809	0.437355	0.674263	9	-0.0248	-0.0369	27.9495	18.7845
Q9D3D9	Atp5d	Ctrl vs KO	2	30	0.00198207	0.00188261	1.05283	0.302105	0.437355	0.674263	26	-0.0147	-0.0141	47.1529	49.1594
Q9WUM5	Suclg1	Ctrl vs KO	2	28	0.0283668	0.0282168	1.00532	0.324774	0.45325	0.698769	24	-0.1522	-0.0625	4.55419	11.0904
P00405	Mtco2	Ctrl vs KO	2	54	-0.0027037	0.00272449	-0.992368	0.325797	0.45325	0.698769	50	-0.0271	-0.0271	25.5774	25.5774
Q9DB77	Uqcrc2	Ctrl vs KO	6	68	-0.00526488	0.00532687	-0.988363	0.326697	0.45325	0.698769	64	-0.0135	-0.0149	51.3442	46.5199
Q8BH59	Slc25a12	Ctrl vs KO	9	40	0.00390752	0.00404987	0.964851	0.341057	0.46577	0.71807	36	-0.0202	-0.0178	34.3142	38.9409
Q6P8J7	Ckmt2	Ctrl vs KO	9	239	0.00223108	0.00235807	0.946144	0.345047	0.46577	0.71807	235	-0.026	-0.0279	26.6595	24.844
P70402	Mybph	Ctrl vs KO	3	70	0.0171567	0.0185756	0.923612	0.359104	0.473742	0.730362	65	-0.022	-0.0161	31.5067	43.0526
O09165	Casq1	Ctrl vs KO	15	223	0.000675207	0.000736762	0.916451	0.360438	0.473742	0.730362	219	-0.005	-0.0046	138.629	150.684
P05201	Got1	Ctrl vs KO	10	122	0.0036327	0.00412021	0.881679	0.379743	0.492633	0.759486	118	-0.0195	-0.0165	35.546	42.0089
P20108	Prdx3	Ctrl vs KO	3	53	-0.0274035	0.0314403	-0.871602	0.388627	0.497695	0.767289	40	-0.0353	-0.0308	19.6359	22.5048
P16015	Ca3	Ctrl vs KO	11	179	0.00401438	0.00480357	0.835707	0.404479	0.506966	0.781583	172	-0.0186	-0.0192	37.266	36.1014
Q8BFR5	Tufm	Ctrl vs KO	3	15	-0.0508617	0.0607361	-0.837421	0.420178	0.506966	0.781583	11	-0.0547	-0.0682	12.6718	10.1634
Q8BMF4	Dlat	Ctrl vs KO	5	43	-0.00830965	0.0102519	-0.810548	0.422544	0.506966	0.781583	39	-0.0352	-0.0264	19.6917	26.2556
P63017	Hspa8	Ctrl vs KO	15	257	0.00578562	0.00721193	0.802229	0.423173	0.506966	0.781583	253	-0.0514	-0.0523	13.4854	13.2533
P38647	Hspa9	Ctrl vs KO	3	48	-0.0969158	0.119552	-0.810657	0.430238	0.506966	0.781583	15	-0.3164	-0.5016	2.19073	1.38187
P19157	Gstp1	Ctrl vs KO	6	35	-0.0770766	0.0970439	-0.794245	0.433091	0.506966	0.781583	31	-0.1377	-0.1154	5.03375	6.00647
Q8K3J1	Ndufs8	Ctrl vs KO	1	12	0.0353405	0.0430737	0.820467	0.435713	0.506966	0.781583	8	-0.063	-0.0468	11.0023	14.8108
P63101	Ywhaz	Ctrl vs KO	2	10	-0.0244193	0.0296211	-0.824387	0.441253	0.506966	0.781583	6	-0.0424	-0.0446	16.3478	15.5414
Q91ZJ5	Ugp2	Ctrl vs KO	5	30	0.00938115	0.0120777	0.776732	0.444326	0.506966	0.781583	26	-0.0295	-0.0306	23.4965	22.6519
Q91WD5	Ndufs2	Ctrl vs KO	5	75	0.00819218	0.0107787	0.760037	0.449749	0.506966	0.781583	71	-0.0283	-0.0322	24.4928	21.5263
Q99JY0	Hadhb	Ctrl vs KO	3	55	0.00335126	0.00442876	0.756704	0.452709	0.506966	0.781583	51	-0.0119	-0.0137	58.2477	50.5947
P48036	Anxa5	Ctrl vs KO	1	14	0.0566782	0.0732159	0.774124	0.456769	0.506966	0.781583	10	-0.0522	-0.0535	13.2787	12.956
Q9Z2I9	Sucla2	Ctrl vs KO	5	18	0.0137089	0.0181726	0.754373	0.463126	0.508373	0.783752	14	NA	NA	NA	NA
O89104	Sypl2	Ctrl vs KO	1	52	0.00213744	0.00298774	0.715403	0.477826	0.518808	0.799838	48	-0.0121	-0.0128	57.2849	54.1521
Q61554	Fbn1	Ctrl vs KO	1	20	-0.00824496	0.0115162	-0.715942	0.484346	0.520233	0.802035	16	-0.0417	-0.0333	16.6222	20.8152
Q8C0D0	Trub1	Ctrl vs KO	1	17	-0.0203075	0.0288239	-0.704536	0.493528	0.520395	0.802285	13	-0.0468	-0.0571	14.8108	12.1392
Q9CQC9	Sar1b	Ctrl vs KO	1	12	0.054724	0.0765322	0.715046	0.494916	0.520395	0.802285	8	-0.0715	-0.1605	9.69437	4.31867
P13707	Gpd1	Ctrl vs KO	9	112	0.00531321	0.00785939	0.676033	0.500506	0.52079	0.802895	105	-0.0301	-0.0312	23.0281	22.2163
P11499	Hsp90ab1	Ctrl vs KO	3	34	0.0114186	0.0172386	0.662386	0.513139	0.521913	0.804625	28	-0.0543	-0.065	12.7651	10.6638
P70404	Idh3g	Ctrl vs KO	2	14	-0.0187516	0.0282148	-0.664601	0.521336	0.521913	0.804625	10	-0.0157	-0.019	44.1495	36.4814
Q3TTY5	Krt2	Ctrl vs KO	2	16	-0.00659661	0.0102465	-0.64379	0.531823	0.521913	0.804625	12	-0.0046	-0.0072	150.684	96.2704
Q9ERS2	Ndufa13	Ctrl vs KO	4	40	-0.0240227	0.0387159	-0.620485	0.538958	0.521913	0.804625	35	-0.0686	-0.0847	10.1042	8.18356
Q8R429	Atp2a1	Ctrl vs KO	41	1001	0.00183572	0.00302199	0.607454	0.543693	0.521913	0.804625	967	-0.0369	-0.0317	18.7845	21.8658
P28654	Dcn	Ctrl vs KO	3	45	-0.00927547	0.0153233	-0.60532	0.548764	0.521913	0.804625	36	-0.1204	-0.0992	5.75704	6.98737
P17751	Tpi1	Ctrl vs KO	10	276	0.000838646	0.00140231	0.598045	0.550308	0.521913	0.804625	272	-0.0199	-0.0213	34.8315	32.5421
Q99KI0	Aco2	Ctrl vs KO	19	330	0.00410499	0.00706846	0.580747	0.561844	0.521913	0.804625	302	-0.0472	-0.0487	14.6853	14.233
Q99LX0	Park7	Ctrl vs KO	6	86	0.00565606	0.00978505	0.578031	0.564827	0.521913	0.804625	82	-0.0243	-0.0188	28.5246	36.8695
Q8CD91	Smoc2	Ctrl vs KO	2	19	0.0083727	0.0142455	0.587742	0.56545	0.521913	0.804625	15	-0.0146	-0.0092	47.4758	75.3421
P09103	P4hb	Ctrl vs KO	7	55	-0.0133198	0.0230916	-0.576823	0.567138	0.521913	0.804625	42	-0.0524	-0.0621	13.228	11.1618
P58252	Eef2	Ctrl vs KO	5	30	-0.0935543	0.161625	-0.578837	0.568325	0.521913	0.804625	23	-0.1718	-0.2005	4.03462	3.45709
P51881	Slc25a5	Ctrl vs KO	1	27	0.00297949	0.00516326	0.577056	0.569508	0.521913	0.804625	23	-0.0339	-0.0347	20.4468	19.9754
Q91Z83	Myh7	Ctrl vs KO	8	95	0.0133794	0.0240944	0.55529	0.580059	0.52675	0.812083	91	-0.0454	-0.0384	15.2676	18.0507
P50608	Fmod	Ctrl vs KO	2	11	-0.0995733	0.180519	-0.551595	0.598385	0.533694	0.822788	7	-0.0497	-0.0203	13.9466	34.1452
P12787	Cox5a	Ctrl vs KO	4	45	0.0137203	0.0263623	0.520452	0.605548	0.533694	0.822788	41	-0.0333	-0.0309	20.8152	22.4319
Q60597	Ogdh	Ctrl vs KO	11	52	0.00918392	0.0178764	0.513746	0.609786	0.533694	0.822788	48	-0.0564	-0.0367	12.2898	18.8868
Q9CQQ7	Atp5f1	Ctrl vs KO	4	47	0.00285521	0.00562005	0.50804	0.614021	0.533694	0.822788	43	-0.0183	-0.0166	37.8769	41.7559
Q9D2G2	Dlst	Ctrl vs KO	2	28	0.00439532	0.00861117	0.510421	0.614419	0.533694	0.822788	24	-0.0123	-0.0084	56.3534	82.5175
Q9CR68	Uqcrfs1	Ctrl vs KO	3	48	0.0111649	0.0229947	0.485543	0.6297	0.537928	0.829315	44	-0.0795	-0.0891	8.71883	7.77943
Q9D6J6	Ndufv2	Ctrl vs KO	2	16	-0.0189421	0.0395525	-0.478911	0.64061	0.537928	0.829315	12	-0.0569	-0.0228	12.1818	30.4012
P07724	Alb	Ctrl vs KO	28	564	0.00837797	0.0182029	0.460255	0.64554	0.537928	0.829315	484	-0.1776	-0.1625	3.90286	4.26552
Q6IFX2	Krt42	Ctrl vs KO	1	11	0.0159402	0.0334182	0.476991	0.6479	0.537928	0.829315	7	-0.0173	-0.0262	40.0663	26.456
P08249	Mdh2	Ctrl vs KO	16	238	0.00162423	0.0036052	0.450523	0.652751	0.537928	0.829315	234	-0.0328	-0.0356	21.1325	19.4704
P45376	Akr1b1	Ctrl vs KO	3	21	0.00309742	0.00682315	0.453957	0.655602	0.537928	0.829315	17	-0.0095	-0.0088	72.9629	78.7667
Q9CZU6	Cs	Ctrl vs KO	7	75	0.00447111	0.0100853	0.443331	0.658874	0.537928	0.829315	71	-0.0349	-0.0266	19.861	26.0582
P35700	Prdx1	Ctrl vs KO	5	51	-0.00692494	0.0157595	-0.439414	0.662375	0.537928	0.829315	47	-0.0249	-0.028	27.8372	24.7553
Q9CR62	Slc25a11	Ctrl vs KO	2	17	0.0169266	0.0391467	0.432388	0.672545	0.541782	0.835258	13	-0.043	-0.009	16.1197	77.0164
P47754	Capza2	Ctrl vs KO	2	15	0.00464282	0.0111339	0.417001	0.6847	0.547161	0.84355	11	-0.0169	-0.0164	41.0146	42.2651
Q91V79	Fitm1	Ctrl vs KO	1	10	0.0199395	0.0479974	0.415429	0.692275	0.54797	0.844798	6	-0.0836	-0.0737	8.29123	9.40498
Q9CQA3	Sdhb	Ctrl vs KO	5	58	-0.012582	0.032103	-0.391927	0.696684	0.54797	0.844798	53	-0.0608	-0.0881	11.4004	7.86773
Q99LC3	Ndufa10	Ctrl vs KO	2	34	0.00150209	0.00391037	0.384129	0.703592	0.54908	0.846509	30	-0.0066	-0.0061	105.022	113.631
Q9CPU0	Glo1	Ctrl vs KO	4	42	-0.0022703	0.00621468	-0.365312	0.716904	0.551732	0.850598	38	-0.0139	-0.0116	49.8667	59.7541
P62806	Hist1h4a	Ctrl vs KO	4	21	-0.0115593	0.0318779	-0.362612	0.721364	0.551732	0.850598	17	-0.0088	-0.0046	78.7667	150.684
Q9WV55	Vapa	Ctrl vs KO	2	29	0.0149345	0.0417499	0.357713	0.723561	0.551732	0.850598	25	-0.1224	-0.0981	5.66297	7.06572
P35385	Hspb7	Ctrl vs KO	1	10	0.00606888	0.0178922	0.339192	0.746022	0.560403	0.863966	6	-0.0219	-0.019	31.6506	36.4814
P48678	Lmna	Ctrl vs KO	8	50	0.0161566	0.0502107	0.321776	0.749146	0.560403	0.863966	44	-0.0679	-0.0659	10.2084	10.5182
P28653	Bgn	Ctrl vs KO	1	27	0.0140858	0.0440007	0.320127	0.751762	0.560403	0.863966	23	-0.03	-0.0394	23.1049	17.5926
P58774	Tpm2	Ctrl vs KO	22	706	0.000286787	0.000939403	0.305287	0.760238	0.562524	0.867234	702	-0.0184	-0.0188	37.671	36.8695
O54724	Ptrf	Ctrl vs KO	2	20	0.0170133	0.058282	0.291914	0.774103	0.568571	0.876558	16	-0.0401	-0.0293	17.2855	23.6569
P97450	Atp5j	Ctrl vs KO	1	16	-0.0403785	0.143534	-0.281316	0.78326	0.571098	0.880453	12	-0.1452	-0.1755	4.77374	3.94956
Q9EQ20	Aldh6a1	Ctrl vs KO	2	29	0.00325589	0.0135336	0.240578	0.812459	0.588095	0.906657	19	-0.0897	-0.101	7.72739	6.86284
P04117	Fabp4	Ctrl vs KO	4	26	0.0199958	0.0867351	0.230538	0.819804	0.589142	0.908272	22	-0.0598	-0.0671	11.5911	10.3301
P20801	Tnnc2	Ctrl vs KO	12	273	0.00155743	0.00773076	0.201459	0.840527	0.599308	0.923945	219	-0.1328	-0.111	5.21948	6.24457
Q9WV35	Apobec2	Ctrl vs KO	2	23	0.00148667	0.00754803	0.196961	0.84595	0.599308	0.923945	19	-0.0186	-0.0182	37.266	38.085
P20029	Hspa5	Ctrl vs KO	12	119	0.000999297	0.00585256	0.170745	0.864724	0.608295	0.937799	115	-0.0135	-0.016	51.3442	43.3217
P35486	Pdha1	Ctrl vs KO	8	25	0.00145861	0.00961067	0.15177	0.880817	0.615283	0.948572	21	-0.0332	-0.0358	20.8779	19.3617
P16045	Lgals1	Ctrl vs KO	5	24	0.00199717	0.0140634	0.142012	0.888492	0.616333	0.950193	20	-0.0352	-0.0208	19.6917	33.3244
P11531	Dmd	Ctrl vs KO	2	12	-0.00079595	0.00595075	-0.133756	0.896899	0.617875	0.952569	8	NA	NA	NA	NA
P68134	Acta1	Ctrl vs KO	24	498	0.00069115	0.00598817	0.115419	0.908161	0.621348	0.957923	486	-0.0175	-0.0176	39.6084	39.3834
Q9D051	Pdhb	Ctrl vs KO	9	138	-0.000690118	0.00901739	-0.0765319	0.93911	0.634266	0.97784	134	-0.0201	-0.023	34.4849	30.1368
Q8K2B3	Sdha	Ctrl vs KO	5	32	-0.000549335	0.00873858	-0.0628631	0.950322	0.634266	0.97784	28	-0.0253	-0.0135	27.3971	51.3442
Q9CQ69	Uqcrq	Ctrl vs KO	1	28	-0.0103467	0.182771	-0.0566103	0.955324	0.634266	0.97784	24	-0.1085	-0.047	6.38845	14.7478
Q9D0F9	Pgm1	Ctrl vs KO	17	272	-0.000304368	0.00664903	-0.0457762	0.963523	0.634266	0.97784	268	-0.0259	-0.0201	26.7624	34.4849
Q9D1G3	Hhatl	Ctrl vs KO	4	59	0.000163902	0.00396722	0.041314	0.967195	0.634266	0.97784	55	-0.0138	-0.0124	50.2281	55.899
Q8BMS1	Hadha	Ctrl vs KO	12	201	0.0001183	0.00359457	0.0329108	0.973779	0.634266	0.97784	197	-0.0214	-0.022	32.3901	31.5067
P62259	Ywhae	Ctrl vs KO	5	70	0.00052115	0.0181254	0.0287525	0.97715	0.634266	0.97784	65	-0.0614	-0.0557	11.289	12.4443
P16125	Ldhb	Ctrl vs KO	4	79	0.00037169	0.0132857	0.0279768	0.97784	0.634266	0.97784	35	-0.2434	-0.3519	2.84777	1.96973
